# Supplementary material for: Accelerated Bioconversion of Chemically Solubilized Lignite Solution to Methane by Methanogenic Consortium: Experimental Results and Their Application to the Subsurface Cultivation and Gasification Method
Source: Microorganisms. 2022 Oct 7;10(10):1984. doi: 10.3390/microorganisms10101984 (PMC9611021; doi:10.3390/microorganisms10101984)
Supplement: Supplementary file 1 [file microorganisms-10-01984-s001.zip]

Archive with 1 entries (1 files):
- microorganisms-1875722-supplementary.xlsx
