# Supplementary material for: Accelerated Bioconversion of Chemically Solubilized Lignite Solution to Methane by Methanogenic Consortium: Experimental Results and Their Application to the Subsurface Cultivation and Gasification Method
Source: Microorganisms. 2022 Oct 7;10(10):1984. doi: 10.3390/microorganisms10101984 (PMC9611021; doi:10.3390/microorganisms10101984)
Supplement: Supplementary file 1 [file microorganisms-10-01984-s001.zip › microorganisms-1875722-supplementary.xlsx]

## Sheet: Table S1
Table S1. Alpha diversity analysis of MECs
					Archaea			Bacteria			Alpha diversity analysis
MECs		Total reads	Non-chimeric reads	Reads of ""Unassigned"	Reads	ASVs		Reads	ASVs		Chao 1 index	Pielou's evenness index J'	Shannon-Wiener index H'	Simpson diversity index λ	Faith’s phylogenetic diversity
No.35	Old enrichment	108207	97455	18	14181	2		83256	11		14	0.619891	2.13829	0.710668	1.76397
	Enrichment #1	117720	102046	18	11807	3		90221	19		24	0.54852	2.36329	0.726321	3.3092
	Enrichment #2	107952	95848	13	18314	2		77521	13		16	0.626478	2.31622	0.754977	1.98222
	Enrichment #3	105409	95014	6	14528	2		80480	11		14	0.595893	2.12688	0.710689	1.85008
No.36	Old enrichment	105578	94849	0	16762	1		78087	14		15	0.580771	2.13789	0.716926	1.88675
	Enrichment #1	98049	84004	4	15087	3		68913	17		21	0.588908	2.32641	0.748321	1.95729
	Enrichment #2	103706	89954	11	17576	2		72367	17		20	0.609932	2.42526	0.770791	2.07396
	Enrichment #3	110267	95886	0	16438	1		79448	15		16	0.606216	2.26865	0.73682	1.88675
No.37	Old enrichment	94668	88947	37	17525	1		71385	4		6	0.659429	1.54747	0.621217	2.20341
	Enrichment #1	103658	97337	32	33219	1		64086	5		7	0.614905	1.4213	0.587159	2.20341
	Enrichment #2	111469	104915	37	27940	2		76938	23		27	0.394133	1.66559	0.637049	3.15848
	Enrichment #3	110780	104912	22	30546	1		74344	4		6	0.689871	1.601	0.651579	2.20341
No.45	Old enrichment	82944	76515	0	18971	1		57544	9		10	0.524512	1.66826	0.621045	1.60975
	Enrichment #1	98630	90289	6	4899	2		85384	8		11	0.429649	1.4411	0.563307	2.62638
	Enrichment #2	104801	96445	0	17762	3		78683	10		13	0.54535	1.64462	0.639094	1.6511
	Enrichment #3	99312	91587	0	16483	2		75104	10		12	0.479497	1.59519	0.598247	1.67094
No.46	Old enrichment	85378	73238	0	24219	2		49019	14		16	0.827015	3.16437	0.865586	1.69359
	Enrichment #1	99385	84118	1905	32183	2		50030	17		25	0.699884	3.06582	0.843363	2.9834
	Enrichment #2	112311	98794	0	38086	2		60708	15		17	0.745892	3.03247	0.85222	1.7477
	Enrichment #3	145355	127777	0	41474	2		86303	15		17	0.779947	3.05995	0.855115	1.69725

## Sheet: Table S2
Table S2a. Methane production in the microcosms using mMEC
Microcosm number	mMEC	Chemically solubilized lignite solution [mg/L TOC]	Pulverized lignite (1 g)	Mean value ± Std. of CH4 production [µmol] (n=3) Incubation period (days)
				0	7	21	28	35	42	56	70
1	−	−	+	0	0	0	0	0	0	0	0
2	+	−	+	0.0 ± 0.0	0.0 ± 0.2	0.0 ± 0.2	1.4 ± 0.2	1.5 ± 0.2	0.4 ± 0.2	0.7 ± 0.3	3.5 ± 0.3
3	+	10	−	0.0 ± 0.0	0.0 ± 0.1	0.3 ± 0.04	0.4 ± 0.03	0.0 ± 0.1	0.2 ± 0.1	0.0 ± 0.1	0.2 ± 0.1
4	+	100	−	0.0 ± 0.0	0.5 ± 0.1	1.4 ± 0.1	1.5 ± 0.1	1.0 ± 0.1	1.4 ± 0.01	2.1 ± 2.1	5.4 ± 5.4
5	+	1000	−	0.0 ± 0.0	0.3 ± 0.2	2.1 ± 0.2	2.3 ± 0.2	1.7 ± 0.2	2.0 ± 0.2	1.4 ± 0.2	2.3 ± 0.5
7	+	10	+	0.0 ± 0.0	0.0 ± 0.1	1.5 ± 0.1	2.0 ± 0.1	2.1 ± 0.1	0.9 ± 0.1	1.3 ± 0.1	4.0 ± 0.1
9	+	100	+	0.0 ± 0.1	0.4 ± 0.2	7.2 ± 0.3	9.3 ± 0.3	10.1 ± 0.2	8.5 ± 0.3	10.0 ± 0.6	11.9 ± 0.5
11	+	1000	+	0.0 ± 0.0	0.0 ± 0.3	43.0 ± 18.0	96.4 ± 16.4	109.6 ± 19.3	102.9 ± 18.6	115.9 ± 22.9	108.5 ± 17.2
Table S2b. Methane production in the microcosms using mMEC
Microcosm number	mMEC	Chemically solubilized lignite solution [mg/L TOC]	Pulverized lignite (1 g)	Total carbon content in CH4 production [µg C] (n=3) Incubation period (days)
				0	7	21	28	35	42	56	70
1	−	−	+	0	0	0	0	0	0	0	0
2	+	−	+	0.0 ± 0.0	0.0 ± 0.2	10.3 ± 2.4	17.3 ± 2.5	17.9 ± 2.9	4.2 ± 3.0	9.0 ± 3.3	42.0 ± 3.1
3	+	10	−	0.0 ± 0.0	0.0 ± 1.0	3.9 ± 0.5	4.3 ± 0.3	0.0 ± 0.7	2.0 ± 0.9	0.0 ± 0.8	0.0 ± 0.9
4	+	100	−	0.0 ± 0.0	6.5 ± 0.6	17.1 ± 0.6	18.0 ± 1.1	12.0 ± 0.8	16.6 ± 1.1	25.4 ± 24.9	28.3 ± 43.1
5	+	1000	−	0.0 ± 0.0	3.1 ± 2.1	25.6 ± 2.6	27.0 ± 1.9	20.3 ± 1.8	24.1 ± 1.9	16.5 ± 2.1	0.0 ± 5.7
7	+	10	+	0.0 ± 0.0	0.0 ± 0.8	17.4 ± 1.1	24.4 ± 1.2	24.8 ± 1.4	10.6 ± 1.3	15.6 ± 1.4	48.3 ± 1.4
9	+	100	+	0.0 ± 0.1	5.2 ± 2.4	85.9 ± 3.2	111.2 ± 2.5	121.7 ± 2.6	102.6 ± 3.5	120.4 ± 7.6	142.2 ± 6.1
11	+	1000	+	0.0 ± 0.0	0.0 ± 3.5	516.1 ± 215.4	1156.7 ± 196.8	1314.5 ± 231.2	1234.3 ± 223.5	1390.4 ± 275.0	1301.6 ± 206.9
Total carbon content in CH4 was calculated by the following equation:
Total carbon content in CH4 production [µg C] = CH4 production [µmol] (in Table S2a) × 16.04 (molecular weight of CH4) × 0.748 (ratio of carbon content in CH4)
Table S2c. Conversion rate to methane from TOC in the microcosms using mMEC
Microcosm number	mMEC	Chemically solubilized lignite solution [mg/L TOC]	Pulverized lignite (1 g)	Conversion rate to CH4 from TOC [%] Incubation period (days)
				0	7	21	28	35	42	56	70
3	+	10	−	0.0 ± 0.0	0.0 ± 0.0	3.9 ± 0.5	4.3 ± 0.3	0.0 ± 0.0	2.0 ± 0.9	0.0 ± 0.0	0.0 ± 0.0
4	+	100	−	0.0 ± 0.0	0.7 ± 0.1	1.7 ± 0.1	1.8 ± 0.1	1.2 ± 0.1	1.7 ± 0.1	2.5 ± 2.5	2.8 ± 4.3
5	+	1000	−	0.0 ± 0.0	0.0 ± 0.02	0.3 ± 0.03	0.3 ± 0.02	0.2 ± 0.02	0.2 ± 0.02	0.2 ± 0.02	0.0 ± 0.06
7	+	10	+	0.0 ± 0.0	0.0 ± 0.8	7.1 ± 1.1	7.1 ± 1.2	7.0 ± 1.5	6.4 ± 1.3	6.7 ± 1.4	6.3 ± 1.4
9	+	100	+	0.0 ± 0.0	0.0 ± 0.2	7.6 ± 0.3	9.4 ± 0.3	10.4 ± 0.3	9.8 ± 0.4	11.1 ± 0.8	10.0 ± 0.6
11	+	1000	+	0.0 ± 0.0	0.0 ± 0.03	5.1 ± 2.2	11.4 ± 2.0	13.0 ± 2.3	12.3 ± 2.2	13.8 ± 2.8	12.6 ± 2.1
Conversion rate to CH4 from TOC [%] was calculated by the following equation:
Conversion rate to CH4 from TOC [%] = Total carbon content in CH4 production [µg C] (in Table S2b) / TOC in 10 ml culture [mg] × 100
In microcosms No. 7, 9 and 11, the values of total carbon content in CH4 production [µg C] of microcosm No. 2 were subtracted, and then the conversion rate was calculated.

## Sheet: Table S3
Table S3. Alpha diversity analysis of each microcosm amended with the mMEC
								Archaea			Bacteria			Alpha diversity analysis
Microcosm number	Chemically solubilized lignite solution [mg/L TOC]	mMEC	Powdered lignite	Total reads	Non-chimeric reads	percentage of input non-chimeric	Reads of "Unassigned"	Reads	ASVs		Reads	ASVs		Chao 1 index	Pielou's evenness index J'	Shannon–Wiener index H'	Simpson diversity index λ	Faith’s phylogenetic diversity
1	0	−	+	79679	72666	91.2	0	0	0		72666	241		241	0.493462	3.49424	0.843705	15.933
2	0	+	+	77902	69143	88.76	8	2353	4		66782	66		71	0.64451	3.80693	0.872599	7.54584
3	10	+	−	87769	82001	93.43	0	696	4		81305	37		41	0.425464	2.2267	0.587175	6.61241
4	100	+	−	62216	57920	93.09	5	1229	5		56686	78		84	0.476845	2.75024	0.710982	8.81605
5	1000	+	−	70785	55035	77.96	45	658	12		54332	596		611	0.71336	6.29451	0.960176	32.3884
6	10	−	+	105302	98287	93.34	0	0	0		98287	85		85	0.316205	1.71749	0.464396	7.0174
7	10	+	+	87343	77074	88.25	6	2456	5		74612	48		54	0.634747	3.54979	0.836449	7.99033
8	100	−	+	90981	86164	94.71	0	0	0		86164	35		35	0.432384	2.0572	0.610111	6.11364
9	100	+	+	107427	94771	88.25	9	4995	4		89767	57		62	0.64542	3.64011	0.840836	11.7366
10	1000	−	+	92347	83022	89.9	0	0	0		83022	25		25	0.407236	1.69946	0.589824	5.49872
11	1000	+	+	98171	71691	73.07	0	1634	4		70057	43		47	0.573442	3.08768	0.781639	7.26729

## Sheet: Table S4
Table S4. Alpha diversity analysis of each microcosm amended with the SAL25-2
								Archaea			Bacteria			Alpha diversity analysis
Microcosm number	Chemically solubilized lignite solution [mg/L TOC]	SAL25-2	Powdered lignite	Total reads	Non-chimeric reads	percentage of input non-chimeric	Reads of "Unassigned"	Reads	ASVs		Reads	ASVs		Chao 1 index	Pielou's evenness index J'	Shannon–Wiener index H'	Simpson diversity index λ	Faith’s phylogenetic diversity
12	0	−	+	89248	86659	97.1	0	18	1		86641	59		60	0.331868	1.88908	0.609515	5.11038
13	0	+	+	117977	114694	97.22	0	221	2		114473	73		75	0.414055	2.18337	0.671906	4.52513
14	10	+	−	102962	99737	96.87	0	36	2		99701	25		27	0.343894	1.49674	0.457831	3.15484
15	100	+	−	145918	142183	97.44	0	5335	8		136848	59		67	0.396898	1.98453	0.637469	3.75579
16	1000	+	−	132395	128040	96.71	0	108361	3		19679	11		14	0.282984	0.922504	0.280216	2.32369
17	10	−	+	124630	121061	97.14	0	3	1		121058	100		101	0.232948	1.20378	0.367774	4.59025
18	10	+	+	122768	118367	96.42	2	345	3		118020	48		52	0.574123	2.6929	0.773295	3.3164
19	100	−	+	109812	105947	96.48	0	4	1		105943	57		58	0.301616	1.48117	0.420294	3.4601
20	100	+	+	116408	111890	96.12	0	257	2		111633	30		32	0.440781	1.93219	0.637622	3.21844
21	1000	−	+	130904	125747	96.06	0	3	1		125744	19		20	0.153171	0.530091	0.141972	2.07003
22	1000	+	+	116758	107523	92.09	0	4191	5		103332	24		29	0.657849	2.84867	0.79207	3.00116

## Sheet: Table S5 MECs
Table S5. Taxonomy table with the ASV counts in the MECs
				No. 35 MEC				No. 36 MEC				No. 37 MEC				No. 45 MEC				No. 46 MEC
				Old enrichment	Enrichment #1	Enrichment #2	Enrichment #3	Old enrichment	Enrichment #1	Enrichment #2	Enrichment #3	Old enrichment	Enrichment #1	Enrichment #2	Enrichment #3	Old enrichment	Enrichment #1	Enrichment #2	Enrichment #3	Old enrichment	Enrichment #1	Enrichment #2	Enrichment #3
id	Sequence	Taxon	fastq file names	30D-170627-35	30D-0306-35	30D-0427-35	30D-0628-35	30D-170627-36	30D-0306-36	30D-0427-36	30D-0628-36	30D-170627-37	30D-0306-37	30D-0427-37	30D-0628-37	30D-170627-45	30D-0306-45	30D-0427-45	30D-0628-45	30D-170627-46	30D-0306-46	30D-0427-46	30D-0628-46
#q2:types	categorical	categorical	categorical	numeric	numeric	numeric	numeric	numeric	numeric	numeric	numeric	sss	numeric	numeric	numeric	numeric	numeric	numeric	numeric	numeric	numeric	numeric	numeric
e9ffcd4c03fd3713fa0fbaba1cee355d	CACCGGCAGCTCAAGTGGTGGCCATTTTTATTGGGCCTAAAGCGTTCGTAGCCGGCTTGATAAGTCTTTGGTGAAATCCCGCAGCTTAACTGTGGGAATTGCTGGGGATACTATCAGGCTTGAGGTCGGGAGAGGTTAGCGGTACTCCCAGGGTAGGGGTGAAATCCTATAATCCTGGGAGGACCACCTGTGGCGAAGGCGGCTAACTGGAACGAACCTGACGGTGAGTAACGAAAGCCAGGGGCGCGAACC	d__Archaea; p__Euryarchaeota; c__Methanobacteria; o__Methanobacteriales; f__Methanobacteriaceae; g__Methanobacterium	0.999545	0	0	0	0	0	0	4	0	0	0	39	0	0	0	4	0	0	0	0	0
330a729b3e0377fabc3981b4bc55b12f	TACCGGCGGCTCGAGTGGTGGCCACTTTTATTGGGCTTAAAGCGTTCGTAGCTGGGTTGTTAAGTCTCTTGGGAAATCCGGCGGCTCAACCGTCGGGCGTCTAAGAGATACTGGCAGTCTTGGAACCGGGAGAGGTGAGGGGTACTTCGGGGGTAGGAGTGAAATCCTGTAATCCTCGAGGGACCACCTGTGGCGAAGGCGCCTCACCAGAACGGCTTCGACAGTGAGGGACGAAAGCTGGGGGAGCAAACC	d__Archaea; p__Halobacterota; c__Methanomicrobia; o__Methanomicrobiales; f__Methanomicrobiaceae; g__Methanoculleus	0.999984	0	1511	0	0	16762	15051	17572	16438	17525	33219	27901	30546	18971	4750	17687	16381	0	0	0	0
f6b28a09983b2dc248ca525506dce85b	TACCGGCGGCTCGAGTGGTGGCCACTTTTATTGGGCTTAAAGCGTTCGTAGCTGGGTTGTTAAGTCTCTTGGGAAATCCGGCGGCTCAACCGTCGGGCGTCTAAGAGATACTGGCGATCTTGGAACCGGGAGAGGTGAGGGGTACTTCGGGGGTAGGAGTGAAATCCTGTAATCCTCGAGGGACCACCTGTGGCGAAGGCGCCTCACCAGAACGGCTTCGACAGTGAGGGACGAAAGCTGGGGGAGCAAACC	d__Archaea; p__Halobacterota; c__Methanomicrobia; o__Methanomicrobiales; f__Methanomicrobiaceae; g__Methanoculleus	0.999975	10973	9186	14930	12625	0	33	0	0	0	0	0	0	0	0	0	0	12707	17041	18752	21380
8871c92122bd5304547644ee79844a1f	TACCGGCGGCTCGAGTGGTGGCCGCTTTTATTGGGCTTAAAGCGTTCGTAGCTGGGTTGTTAAGTCTCTTGGGAAATCCGGCGGCTCAACCGTCGGGCGTCTAAGAGATACTGGCGATCTTGGAACCGGGAGAGGTGAGGGGTACTTCGGGGGTAGGAGTGAAATCCTGTAATCCTCGAGGGACCACCTGTGGCGAAGGCGCCTCACCAGAACGGCTTCGACAGTGAGGGACGAAAGCTGGGGGAGCAAACC	d__Archaea; p__Halobacterota; c__Methanomicrobia; o__Methanomicrobiales; f__Methanomicrobiaceae; g__Methanoculleus	0.999956	0	0	0	0	0	0	0	0	0	0	0	0	0	0	0	0	11512	15142	19334	20094
007eadfb22570640b10169259191f348	TACCGGCGGCTCGAGTGGTGGCCACTATTACTGGGCTTAAAGCGTCCGTAGCTTGGTCGTTAAGTCTCCGGGGAAATCTTCCGGCTCAACCGGAAGGCGTCTCAGGGATACTGGCGGCCTAGGGATCGGGAGAGGTGAGAGGTACTCCGGGGGTAGGAGTGAAATCCTGTAATCCTCAGGGGACCACCTGTGGCGAAGGCGTCTCACCAGAACGACTCCGACAGTGAGGGACGAAAGCTGGGGGAGCAAACC	d__Archaea; p__Halobacterota; c__Methanomicrobia; o__Methanomicrobiales; f__Methanomicrobiaceae; g__Methanofollis; s__uncultured_archaeon	0.796431	0	0	0	0	0	0	0	0	0	0	0	0	0	149	71	102	0	0	0	0
16c2ef4f17ba24ee497a5359ba4f9bfe	CACCGGCGGCCCGAGTGGTGATCGTGATTATTGGGTCTAAAGGGTCCGTAGCCGGTTTGGTCAGTCCTCCGGGAAATCTGATAGCTCAACTATTAGGCTTTCGGGGGATACTGCCAGACTTGGAACCGGGAGAGGTAAGAGGTACTACAGGGGTAGGAGTGAAATCTTGTAATCCCTGTGGGACCACCTGTGGCGAAGGCGTCTTACCAGAACGGGTTCGACGGTGAGGGACGAAAGCTGGGGGCACGAACC	d__Archaea; p__Halobacterota; c__Methanosarcinia; o__Methanosarciniales; f__Methanosarcinaceae; g__Methanosarcina	0.999569	3208	1110	3384	1903	0	3	0	0	0	0	0	0	0	0	0	0	0	0	0	0
d78bd8bcd18f45d78b78e8c616a6d855	TACGTAGGGCGCAAGCGTTGTCCGGATTTATTGGGCGTAAAGAGCTCGTAGGTGGTTTGTCGCGTCTGCTGTGAAAACCCGAGGCTCAACCTCGGGCCTGCAGTGGGTACGGGCAGACTAGAGTGCGGTAGGGGAGACTGGAATTCCTGGTGTAGCGGTGGAATGCGCAGATATCAGGAGGAACACCGATGGCGAAGGCAGGTCTCTGGGCCGCAACTGACACTGAGGAGCGAAAGCATGGGGAGCGAACA	d__Bacteria; p__Actinobacteriota; c__Actinobacteria; o__Micrococcales; f__Cellulomonadaceae; g__Actinotalea	0.798417	0	6	6	0	0	0	0	0	0	0	0	0	0	0	0	0	0	0	0	0
ffb09297227ab2a389a609e69aedd18b	TACGGAGGATCCAAGCGTTATCCGGATTTATTGGGTTTAAAGGGTGCGCAGGCGGAAGATTAAGTCGGCGGTGAAATTTTGCAGCTCAACTGTAAAAGTGCCTTCGAAACTGGTTTTCTTGAGTGTGGATGAAGTAGGCGGAATTTGTGGTGTAGCGGTGAAATGCATAGATATCACGAGGAACTCCGATTGCGAAGGCAGCTTACTAAGCCATAACTGACGCTCAGGCACGAAGGCGTGGGGATCAAACA	d__Bacteria; p__Bacteroidota; c__Bacteroidia; o__Bacteroidales; f__Dysgonomonadaceae	0.999999	34521	30406	26641	30099	5015	5259	12964	6925	45436	51561	51877	46778	0	0	9	0	0	0	0	0
44044a7566de0a36ab3f479478cdfff7	TACGGAGGATCCAAGCGTTATCCGGATTTATTGGGTTTAAAGGGTGCGCAGGCGGAAGATTAAGTCGGCGGTGAAATTTTGCAGCTCAACTGTAAAAGTGCCATCGATACTGGTTTTCTTGAGTGTGGATGAAGTAGGCGGAATTTGTGGTGTAGCGGTGAAATGCATAGATATCACGAGGAACTCCGATTGCGAAGGCAGCTTACTAAACCATAACTGACGCTCAGGCACGAAGGCGTGGGGATCAAACA	d__Bacteria; p__Bacteroidota; c__Bacteroidia; o__Bacteroidales; f__Dysgonomonadaceae; g__Fermentimonas	0.911868	0	428	0	0	529	4034	1279	4187	0	0	79	0	0	0	0	0	0	0	0	0
c7327b77f497e256f94abba1095f502f	TACGGAGGATCCGAGCGTTATCCGGATTTATTGGGTTTAAAGGGTGCGCAGGCGGGATGTTAAGTCGGCGGTGAAATTTTGCAGCTCAACTGTAAAAGTGCCTTCGATACTGGCTTTCTTGAGTGTGGATGAAGTAGGCGGAATTTGTGGTGTAGCGGTGAAATGCTTAGATATCACGAGGAACTCCGATTGCGCAGGCAGCTTACTAAACCACTACTGACGCTCATGCACGAAGGCGTGGGGATCAAACA	d__Bacteria; p__Bacteroidota; c__Bacteroidia; o__Bacteroidales; f__Dysgonomonadaceae; g__Petrimonas	0.978792	0	2813	17	0	31463	29227	21299	27544	0	0	548	0	14644	34694	31795	21812	15134	17848	17982	27272
0da882c780340f09bc39292f82e0fc2c	TACGGAGGATCCGAGCGTTATCCGGATTTATTGGGTTTAAAGGGTGCGCAGGCGGGAGATTAAGTCGGCGGTGAAATTTTGCAGCTCAACTGTAAAAGTGCCTTCGAAACTGGTTTCCTTGAGTGTGGATGAAGTAGGCGGAATTTGTGGTGTAGCGGTGAAATGCATAGATATCACGAGGAACTCCGATTGCGCAGGCAGCTTACTAAGCCATAACTGACGCTCAGGCACGAAGGCGTGGGGATCAAACA	d__Bacteria; p__Bacteroidota; c__Bacteroidia; o__Bacteroidales; f__Dysgonomonadaceae; g__Proteiniphilum	0.840434	0	0	0	0	0	0	0	0	0	0	0	0	0	0	0	0	9522	14429	13936	16704
5c28527781dedf9920a722246e630522	TACGGAGGATCCGAGCGTTATCCGGATTTATTGGGTTTAAAGGGTGCGCAGGCGGGAGATTAAGTCGGCGGTGAAATTTTGCAGCTCAACTGTAAAAGTGCCATCGATACTGGTTTTCTTGAGTGTGGATGAAGTAGGCGGAATTTGTGGTGTAGCGGTGAAATGCATAGATATCACAAGGAACACCGATTGCGCAGGCAGCTTACTAAACCATAACTGACGCTCAGGCACGAAGGCGTGGGGAGCAAACA	d__Bacteria; p__Bacteroidota; c__Bacteroidia; o__Bacteroidales; f__Dysgonomonadaceae; g__Proteiniphilum	0.958732	0	56	0	0	1151	564	694	1105	0	0	22	0	638	168	392	515	0	0	0	0
c9f62647e524a8b509aff04552b8513b	TACGGAGGATCCGAGCGTTATCCGGATTTATTGGGTTTAAAGGGTGCGCAGGCGGCATGTTAAGTCGGCGGTGAAATTTTGCAGCTCAACTGTAAAAGAGCCTTCGAAACTGGCAAGCTTGAGTGTGGATGAAGTAGGCGGAATTTGTGGTGTAGCGGTGAAATGCATAGATATCACAAAGAACACCGATTGCGCAGGCAGCTTACTAAACCATAACTGACGCTCATGCACGAAGGCGTGGGGATCAAACA	d__Bacteria; p__Bacteroidota; c__Bacteroidia; o__Bacteroidales; f__Dysgonomonadaceae; g__Proteiniphilum; s__Inostemma_sp.	0.740301	0	0	0	0	0	4	6	0	0	0	45	0	174	0	0	147	0	0	0	0
02e6592f3403d7fafed5cbb8587152a1	TACGGAGGATCCGAGCGTTATCCGGATTTATTGGGTTTAAAGGGTGCGCAGGCGGCATGTTAAGTCGGCGGTGAAATTTTGCAGCTTAACTGTAAAAGAGCCTTCGAAACTGGCAAGCTTGAGTGTGGATGAAGTAGGCGGAATTTGTGGTGTAGCGGTGAAATGCATAGATATCACAAAGAACACCGATTGCGCAGGCAGCTTACTAAACCATAACTGACGCTCATGCACGAAGGCGTGGGGATCAAACA	d__Bacteria; p__Bacteroidota; c__Bacteroidia; o__Bacteroidales; f__Dysgonomonadaceae; g__Proteiniphilum; s__Inostemma_sp.	0.727795	0	0	0	0	0	0	0	0	0	0	0	0	165	7	46	143	0	0	0	0
a5c0a2f4c4d2b497e56d2bba8ed9eeeb	TACGGAGGGTGCAAGCGTTATCCGGATTTATTGGGTTTAAAGGGTACGTAGGTGGCCCTGTAAGTCAGTGGTGAAATCCTGCCGCTTAACGGTAGAATTGCCATTGATACTGCGGGGCTTGAGTACAGTTGAGGCAGGCGGAATGTGCAGTGTAGCGGTGAAATGCTTAGATATTGCACAGAACCCCGATTGCGAAGGCAGCTTGCTAAACTGACACTGACACTGAGGTACGAAAGCGTGGGGAGCGAACA	d__Bacteria; p__Bacteroidota; c__Bacteroidia; o__Bacteroidales; f__Prolixibacteraceae; g__Sunxiuqinia; s__uncultured_bacterium	0.9772	446	209	89	99	0	0	0	0	0	0	0	0	0	0	0	0	0	0	0	0
4f58e43d9bfa9133a45035b5e5e4ad9f	TACGTAGGGGGCAAGCGTTGTCCGGATTCACTGGGCGTAAAGCGCGCGCAGGCGGTGATGTAAGTCTGAGGTGAAAACCCGAAGCTCAACTTCGGGACTGCCTTGGATACTGCGTCACTTGAGGATAGGAGAGGCAAGGGGAATTCCACGTGTAGCGGTGAAATGCGTAGAGATGTGGAGGAACACCTGTGGCGAAGGCGCCTTGCTGGCCTATTTCTGACGCTGAGGCGCGAAAGCGTGGGGAGCAAACA	d__Bacteria; p__Firmicutes; c__Bacilli; o__Alicyclobacillales; f__Alicyclobacillaceae; g__Tumebacillus; s__uncultured_Firmicutes	0.982204	0	0	0	0	0	0	0	0	0	2	0	0	0	0	0	0	0	0	0	0
4745d3638e6e03f2ca068b646db245d1	TACGTAGGGGGCGAGCGTTGTCCGGAATTACTGGGCGTAAAGGGTGCGTAGGTGGCAATTTAAGTTGGATGTGAAATCCCCGGGCTTAACCTGGGTGGTGCATTCAAAACTGGATAGCTAGAGTGCAGGAGAGGGAAGCGGAATTCCTAGTGTAGCGGTGAAATGCGTAGATATTAGGAGGAACACCAGTGGCGAAGGCGGCTTTCTGGACTGTAACTGACACTGAGGCACGAAAGCGTGGGGAGCAAACA	d__Bacteria; p__Firmicutes; c__Clostridia; o__Christensenellales; f__Christensenellaceae	0.847964	742	710	882	1008	0	0	0	0	0	0	0	0	0	0	0	0	0	0	0	0
0429979663873acdcd9b507413058f2c	TACGTAGGGGGCGAGCGTTGTCCGGAATGACTGGGCGTAAAGGGCGCGTAGGTGGCCTTGCAAGTCTGGAGTGAAAGTCCCGTTTTTAAGGTGGGAATGGCTTTGGAAACTGTGAGGCTTGAGTGTGGGAGAGGATAGCGGAATTCCCGGTGTAGCGGTGAAATGCGTAGAGATCGGGAGGAACACCAGTGGCGAAGGCGGCTATCTGGACCAAGACTGACACTGAAGCGCGAAAGCGTGGGTAGCAAACA	d__Bacteria; p__Firmicutes; c__Clostridia; o__Christensenellales; f__Christensenellaceae; g__Christensenellaceae_R-7_group	0.998185	86	187	134	99	0	0	0	0	0	0	0	0	0	0	0	0	0	0	0	0
ce374127886afd898a8e921893cecf5b	TACGTAGGGGGCGAGCGTTGTCCGGAATGACTGGGCGTAAAGGGCGCGTAGGTGGCCTTACAAGTCTGGAGTGAAAGTCCCGTTTTTAAGGTGGGAATGGCTTTGGAAACTGTGAGGCTTGAGTGTGGGAGAGGATAGCGGAATTCCCGGTGTAGCGGTGAAATGCGTAGAGATCGGGAGGAACACCAGTGGCGAAGGCGGCTATCTGGACCAAGACTGACACTGAAGCGCGAAAGCGTGGGTAGCAAACA	d__Bacteria; p__Firmicutes; c__Clostridia; o__Christensenellales; f__Christensenellaceae; g__Christensenellaceae_R-7_group	0.99824	43	68	54	40	39	61	83	88	0	0	2	0	0	0	0	0	0	0	0	0
e12d4f60859c653b4506902c0ea3f0dd	TACGTAGGTGGCAAGCGTTATCCGGATTTACTGGGTGTAAAGGGCGTGTAGGCGGGTCTGTAAGTCAGATGTGAAATCTCCGGGCTTAACTCGGAAGGGTCATCTGAAACTACGGATCTTGAGTACTGGAGAGGATAGTGGAATTCCTAGTGTAGCGGTAAAATGCGTAGATATTAGGAGGAACACCAGTGGCGAAGGCGGCTATCTGGACAGTAACTGACGCTGAGGCGCGAAAGCGTGGGGAGCAAACA	d__Bacteria; p__Firmicutes; c__Clostridia; o__Clostridia; f__Hungateiclostridiaceae; g__Ercella; s__Ercella_succinigenes	0.725346	0	0	0	0	0	0	0	0	0	0	0	0	0	0	0	0	454	637	1370	852
3d7a2eaadcdfa88c25170f89dfc39416	TACGTAGGTGGCGAGCGTTGTCCGGAATTACTGGGCGTAAAGGATGCGTAGGTGGATACTTAAGTGGGATGTGAAATCCCCGGGCTCAACCCGGGAACTGCATTCCAAACTGGGTATCTAGAGTGCAGGAGAGGAAAGCGGAATTCCTAGTGTAGCGGTGAAATGCGTAGATATTAGGAGGAACACCAGTGGCGAAGGCGGCTTTCTGGACTGTAACTGACACTGAGGCATGAAAGCGTGGGTAGCAAACA	d__Bacteria; p__Firmicutes; c__Clostridia; o__Clostridiales	0.999994	0	0	0	0	0	0	0	0	0	0	5	0	0	0	0	0	7160	6169	12383	19845
66b4788f436512472cec786bdeb5e47a	TACGTAGGTGGCGAGCGTTGTCCGGAATTACTGGGCGTAAAGGATGCGTAGGTGGATACTTAAGTGGGATGTGAAATCCCCGGGCTCAACCCGGGAACTGCATTCCAAACTGGGTATCTAGAGTGCAGGAGAGGAAAGCGGAATTCCTAGTGTAGCGGTGAAATGCGTAGATATTAGGAGGAACACCAGTGGCGAAGGCGGCTTTCTGGACTGTAACTGACACTGAGGCAGGAAAGCGTGGGTAGCAAACA	d__Bacteria; p__Firmicutes; c__Clostridia; o__Clostridiales	0.999989	0	0	0	0	0	0	0	0	0	0	0	0	0	0	0	0	441	392	704	1200
6733d369db5a2b946dcf6b21063c60fe	TACGTAGGTGGCAAGCGTTGTCCGGATTTACTGGGCGTAAAGGGAGCGTAGGTGGATATTTAAGTGGGATGTGAAATACTCGGGCTTAACCTGAGTGCTGCATTCCAAACTGGATATCTAGAGTGCAGGAGAGGAAAGTAGAATTCCTAGTGTAGCGGTGAAATGCGTAGAGATTAGGAAGAATACCAGTGGCGAAGGCGACTTTCTGGACTGTAACTGACACTGAGGCTCGAAAGCGTGGGGAGCAAACA	d__Bacteria; p__Firmicutes; c__Clostridia; o__Clostridiales; f__Clostridiaceae; g__Clostridium_sensu_stricto_1	0.999668	0	0	0	0	0	0	0	0	0	0	0	0	0	0	0	0	230	946	479	719
dd963679da8eb9b588489a36179d7150	TACGTAGGTGGCAAGCGTTGTCCGGATTTACTGGGCGTAAAGGGAGCGTAGGTGGATATTTAAGTGGGATGTGAAATACTCAGGCTTAACCTGAGTGCTGCATTCCAAACTGGATATCTAGAGTGCAGGAGAGGAAAGTAGAATTCCTAGTGTAGCGGTGAAATGCGTAGAGATTAGGAAGAATACCAGTGGCGAAGGCGACTTTCTGGACTGTAACTGACACTGAGGCTCGAAAGCGTGGGGAGCAAACA	d__Bacteria; p__Firmicutes; c__Clostridia; o__Clostridiales; f__Clostridiaceae; g__Clostridium_sensu_stricto_1	0.998675	0	0	0	0	0	0	0	0	0	0	0	0	0	0	0	0	0	131	62	108
64a6fbc5a0063d37e419aaa1aeec4c04	TACGTAGGTGGCAAGCGTTGTCCGGATTTACTGGGCGTAAAGGATGCGTAGGCGGATGTTTAAGTGAGATGTGAAATACCCGAGCTCAACTTGGGTGCTGCATTTCAAACTGGATATCTAGAGTGCAGGAGAGGAAAGCGGAATTCCTAGTGTAGCGGTGAAATGCGTAGAGATTAGGAAGAACACCAGTGGCGAAGGCGGCTTTCTGGACTGTAACTGACGCTGAGGCATGAAAGCGTGGGGAGCAAACA	d__Bacteria; p__Firmicutes; c__Clostridia; o__Clostridiales; f__Clostridiaceae; g__Clostridium_sensu_stricto_13	0.994896	0	0	0	0	0	0	0	0	0	0	12	0	0	0	0	0	0	0	0	0
9daaf8f2fb1a8f8a921e6ec61645ad89	TACGTAGGTGGCAAGCGTTGTCCGGATTTACTGGGCGTAAAGGGAGCGTAGGCGGATACTTAAGTGGGATGTGAAATACCTGGGCTTAACTTGGGTGCTGCATTCCAAACTGGGTGTCTAGAGTGTTGGAGAGGAAAGTGGAATTCCTAGTGTAGCGGTGAAATGCGTAGAGATTAGGAAGAACACCAGTGGCGAAGGCGACTTTCTGGACAATAACTGACGCTGAGGCTCGAAAGCGTGGGGAGCAAACA	d__Bacteria; p__Firmicutes; c__Clostridia; o__Clostridiales; f__Clostridiaceae; g__Clostridium_sensu_stricto_3	0.997792	0	0	0	0	0	0	0	0	0	0	0	0	0	0	0	0	8	10	9	6
3db5329d831699761a71445562cdb542	TACGTAGGGGGCAAGCGTTGTCCGGATTTACTGGGCGTAAAGGGCGTGTAGGCGGTTTTTTAAGTCAGGTGTGAAAGTTCGGGGCTTAACCCCGGAATTGCATTTGAAACTGGAGAACTTGAGTACTGGAGAGGTAAGTGGAATTCCTAGTGTAGCGGTGAAATGCGTAGATATTAGGAGGAACACCAGTGGCGAAGGCGACTTACTGGACAGATACTGACGCTGAGGCGCGAAAGCGTGGGGAGCGAACA	d__Bacteria; p__Firmicutes; c__Clostridia; o__Eubacteriales; f__Alkalibacteraceae; g__Alkalibacter; s__uncultured_Alkalibacter	0.70746	0	0	0	0	0	0	0	0	0	0	0	0	0	0	0	0	1731	351	242	445
ab6aef46492bacd1703c2fa8fff75b0f	TACGTAGGGGACAAGCGTTGTCCGGATTTACTGGGCGTAAAGGGCACGCAGGCGGTTTTTTAAGTCAGATGTGAAAGGTACCGGCTCAACCGGTGACATGCATTTGAAACTGAAAGACTTGAGTATTGGAGAGGCAAGTGGAATTCCTAGTGTAGCGGTGAAATGCGTAGATATTAGGAGGAACACCGGTGGCGAAGGCGGCTTGCTGGACAAATACTGACGCTGAGGTGCGAAAGCGTGGGGAGCAAACA	d__Bacteria; p__Firmicutes; c__Clostridia; o__Eubacteriales; f__Eubacteriaceae; g__Acetobacterium	0.999949	3183	4713	8630	5148	0	20	0	3	0	0	3	0	0	0	0	0	0	0	0	0
fb470a485f17964d8b36e04521fed9e8	TACGTAGGGGGCAAGCGTTATCCGGATTTACTGGGTGTAAAGGGAGCGTAGACGGTATGGTAAGTCAGATGTGAAAGCCCAGGGCTCAACCCTGGGACTGCATTTGAAACTATCAAACTAGAGTGCAGGAGAGGTAAGTGGAATTCCTAGTGTAGCGGTGAAATGCGTAGATATTAGGAGGAACACCAGTGGCGAAGGCGGCTTACTGGACTGTAACTGACGTTGAGGCTCGAAAGCGTGGGGAGCAAACA	d__Bacteria; p__Firmicutes; c__Clostridia; o__Lachnospirales; f__Lachnospiraceae	0.999898	7116	8059	6435	5212	0	27	0	0	0	0	14	0	0	0	0	0	0	0	0	0
51eb3233a6adba6b7173dd5316835d20	TACGTAGGGGGCAAGCGTTATCCGGAATTACTGGGTGTAAAGGGAGAGTAGGCGGCATGGTAAGTTAGATGTGAAAGCCCGAGGCTTAACCTCGGGATTGCATTTAAAACTATCAAGCTAGAGTACAGGAGAGGTAAGTGGAATTCCTAGTGTAGCGGTGAAATGCGTAGATATTAGGAAGAACACCAGTGGCGAAGGCGACTTACTGGACTGAAACTGACGCTGAGGCTCGAAAGCGTGGGGAGCGAACA	d__Bacteria; p__Firmicutes; c__Clostridia; o__Lachnospirales; f__Lachnospiraceae; g__Anaerostignum	0.993602	0	0	0	0	0	6	2125	2	24986	12220	22896	26701	0	0	3	0	1338	485	790	1786
89efdb6fe08d00711e54368d41d3db01	GGAAGAAGGGTTTCGGCTCGTAAACTTCTATCAACAGGGACGAAAAAAATGACGGTACCTGAATAAGAAGCCCCGGCTAACTACGTGCCAGCAGCCGCGGTAATACGTAGGGGGCAAGCGTTATCCGGAATTACTGGGTGTAAAGGGAGAGTAGGCGGCATGGTAAGTTAGATGTGAAAGCCCGAGGCTTAACCTCGGGATTGCATTTAAAACTATCAAGCTAGAGTACAGGAGAGGTAAGTGGAATTCCTAGTGTAGCGGTGAAATGCGTAGATATTAGGAAGAACACCAGTGGCGAAGGCGACTTACTGGACTGAAACTGACGCTGAGGCTCGAAAGCGTGGGGAGCGAACA	d__Bacteria; p__Firmicutes; c__Clostridia; o__Lachnospirales; f__Lachnospiraceae; g__Anaerostignum; s__Anaerotignum_propionicum	0.765199	0	0	0	0	0	0	0	0	8	7	7	15	0	0	0	0	0	0	0	0
52cde7b558f1bfdc3630cdd4778a9037	TACGTAGGTGGCGAGCGTTATCCGGAATTATTGGGTGTAAAGGGTGCGTAGGCGGGATTTAAAGTCAGATGTGAAATACCAAGGCTCAACCTTGGGGCTGCATTTGAAACTTAAGTTCTTGAGTAGAGTAGAGGCAAGTGGAATTCCTAGTGTAGCGGTGAAATGCGTAGATATTAGGAGGAACATCGGTGGCGAAGGCGACTTGCTGGGCTTTTACTGACGCTGATGCACGAAAGTGTGGGGAGCAAACA	d__Bacteria; p__Firmicutes; c__Clostridia; o__Oscillospirales	0.905143	12	8	8	13	0	0	0	0	0	0	0	0	0	0	0	0	0	0	0	0
5865b601ee31495891d3604bfb67e390	TACGTAGGTGGCAAGCGTTGTCCGGATTTACTGGGTGTAAAGGGCGTGCAGCCGGGAAGGCAAGTCAGATGTGAAATCCGTGGGCTTAACCCACGAACTGCATTTGAAACTGCTTTTCTTGAGTATCGGAGAGGTAATCGGAATTCCTAGTGTAGCGGTGAAATGCGTAGATATTAGGAAGAACACCAGTGGCGAAGGCGGATTACTGGACGACAACTGACGGTGAGGCGCGAAAGCGTGGGGAGCAAACA	d__Bacteria; p__Firmicutes; c__Clostridia; o__Oscillospirales; f__Oscillospiraceae; g__Oscillibacter	0.915908	0	0	0	0	0	0	3	0	0	0	18	0	0	0	0	0	0	0	0	0
6329ca5c001620ef8cc84d51860efb18	TACGTAGGGAGCAAGCGTTGTCCGGAATTACTGGGTGTAAAGGGAGCGTAGGCGGGAAAGCAAGTTGAATGTTTAATCTATGGGCTCAACCCATATCCGCGTTCAAAACTGCTTTTCTTGAGTGAAGTAGAGGTTGGCGGAATTCCTAGTGTAGCGGTGAAATGCGTAGATATTAGGAGGAACACCAGTGGCGAAGGCGGCCAGCTGGGCTTTTACTGACGCTGAGGCTCGAAAGCGTGGGGAGCAAACA	d__Bacteria; p__Firmicutes; c__Clostridia; o__Oscillospirales; f__Oscillospirales; g__Hydrogenoanaerobacterium	0.965056	170	389	123	171	519	565	796	762	955	296	684	850	662	903	725	448	5701	3546	4213	4598
f800402fd9bf15f6a90002c8c0df12b4	TACGTAGGTGGCAAGCGTTGTCCGGAATTACTGGGTGTAAAGGGAGCGCAGGCGGAACTGCAAGTTGGGTGTTTAATCTACGGGCTCAACCCGTATCAGCATTCAAAACTGTGGTTCTTGAGTAATGCAGAGGTAGGCGGAATTCCCGGTGTAGCGGTGGAATGCGTAGATATCGGGAGGAACACCAGTGGCGAAGGCGGCCTACTGGGCATCAACTGACGCTGAGGCTCGAAAGCATGGGTAGCAAACA	d__Bacteria; p__Firmicutes; c__Clostridia; o__Oscillospirales; f__Ruminococcaceae; g__Anaerofilum	0.99992	0	0	0	0	0	0	0	0	0	0	7	0	0	0	0	0	0	0	0	0
281438e10b1752d4129387361a5419ce	TACGTAGGGAGCAAGCGTTGTCCGGAATTACTGGGTGTAAAGGGAGCGTAGGCGGAATGGAAAGTTGAATGTTAAATCCATCGGCTCAACCGGTGGCTGCGTTCAAAACTTCCGTTCTTGAGTGAAGTAGAGGCAGGCGGAATTCCTAGTGTAGCGGTGAAATGCGTAGATATTAGGAGGAACACCAGTGGCGAAGGCGGCCTGCTGGGCTTTAACTGACGCTGAGGCTCGAAAGCGTGGGGAGCAAACA	d__Bacteria; p__Firmicutes; c__Clostridia; o__Oscillospirales; f__Ruminococcaceae; g__Negativibacillus; s__uncultured_Anaerotruncus	0.827367	0	0	0	0	0	0	0	0	0	0	0	0	0	0	0	0	6	8	37	11
0d1615a5b01983d1a3c259fc74d478a5	TACGTAGGGAGCGAGCGTTGTCCGGAATTACTGGGCGTAAAGGGCGCGTAGGCGGGATTTTAAGTCAGTTGTGAAAACTCCGGGCTCAACCTGGAGATAGCAGTTGAAACTGAAATTCTTGAGGACAGGAGAGGAAAGTGGAATTCCTAGTGTAGCGGTGAAATGCGTAGATATTAGGAGGAACACCAGTGGCGAAGGCGACTTTCTGGACTGTAACTGACGCTGAGGCGCGAAAGCGTGGGGAGTGAACG	d__Bacteria; p__Firmicutes; c__Clostridia; o__Peptococcales; f__Peptococcaceae; g__Dehalobacterium; s__uncultured_bacterium	0.844676	0	16	0	0	57	124	199	188	0	0	0	0	0	0	0	0	0	0	0	0
dc3fa616f12b56a0e43f5d2a7c7cf132	TACGTAGGGGGCAAGCGTTGTCCGGAATCACTGGGCGTAAAGCGCATGTAGGCGGGATATTAAGTCAGGTGTGAAAACTATGGGCTCAACCTGTAGATTGCATCTGAAACTGGTATTCTTGAGTATTGGAGAGGAAAGTGGAATTCCTAGTGTAGCGGTGAAATGCGTAGATATTAGGAGGAACACCAGTGGCGAAGGCGACTTTCTGGCCAAAAACTGACGCTGAGATGCGAAAGCGTGGGGAGCAAACA	d__Bacteria; p__Firmicutes; c__Clostridia; o__Peptococcales; f__Peptococcaceae; g__uncultured; s__uncultured_Firmicutes	0.714923	0	60	0	0	816	535	448	491	0	0	13	0	580	855	316	483	0	0	0	0
05f8e733cfec3ffc08e05e64009ce24b	TACGTAGGGGGCAAGCGTTATCCGGAATTATTGGGCGTAAAGAGTGCGTAGGTGGTCTTGTAAGCGTGGGGTGAAAGGCAGTGGCTTAACCATTGTAAGCCCTGCGAACTGTGAGACTTGAGTGCAGGAGAGGAAAGCGGAATTCCTAGTGTAGCGGTGAAATGCGTAGATATTAGGAGGAACACCAGTGGCGAAGGCGGCTTTCTGGACTGTAACTGACACTGAGGCACGAAAGCGTGGGGAGCAAACA	d__Bacteria; p__Firmicutes; c__Clostridia; o__Peptostreptococcales-Tissierellales; f__Anaerovoracaceae; g__Amnipila	0.766524	0	0	0	0	0	0	0	0	0	0	0	0	0	0	0	2	2102	2029	2114	2391
a0be1ca9bfa755f62b57a07f3a7d391b	TACGTAGGGGGCAAGCGTTATCCGGAATTATTGGGCGTAAAGAGTGCGTAGGTGGTTTTGTAAGCGCGGGGTGAAAGGCAATGGCTCAACCATTGTAAGCCTTGCGAACTGCAAGACTTGAGTGCAGGAGAGGAAAGTGGAATTCCTAGTGTAGCGGTGAAATGCGTAGATATTAGGAGGAACACCAGTGGCGAAGGCGACTTTCTGGACTGTAACTGACACTGAGGCACGAAAGCGTGGGGAGCAAACA	d__Bacteria; p__Firmicutes; c__Clostridia; o__Peptostreptococcales-Tissierellales; f__Anaerovoracaceae; g__Anaerovorax	0.985064	0	0	0	0	83	32	37	54	0	0	0	0	0	0	0	0	0	0	0	0
cc942d329a1901cc21e1d2a4370caf47	TACGTAGGGGGCTAGCGTTATCCGGATTTACTGGGCGTAAAGGGTGCGTAGGTGGTTTTTTAAGTCAGGAGTGAAAGGCTACGGCTCAACCGTAGTAAGCTCTTGAAACTGGGAAACTTGAGTGCAGGAGAGGAAAGTGGAATTCCTAGTGTAGCGGTGAAATGCGTAGATATTAGGAGGAACACCAGTAGCGAAGGCGGCTTTCTGGACTGTAACTGACACTGAGGCACGAAAGCGTGGGGAGCAAACA	d__Bacteria; p__Firmicutes; c__Clostridia; o__Peptostreptococcales-Tissierellales; f__Peptostreptococcaceae; g__Terrisporobacter	0.99337	0	0	0	0	0	0	0	0	0	0	19	0	0	0	0	0	0	0	0	0
e7c99b871fdca2118601594c091e4013	TGATGAAGGCCTTCGGGTTGTAAAGTTCTGTCCTTGGGGAAGATAATGACGGTACCCGAGGAGGAAGCCCCGGCTAACTACGTGCCAGCAGCCGCGGTAATACGTAGGGGGCGAGCGTTGTCCGGAATTATTGGGCGTAAAGGGTTCGCAGGCGGTCTGATAAGTCAGATGTGAAAGGCGTAGGCTTAACCTACGTAAGCATTTGAAACTGTCAGACTTGAGTTAAGGAGAGGAAAGTGGAATTCCTAGTGTAGCGGTGAAATGCGTAGATATTAGGAGGAATACCAGTGGCGAAGGCGACTTTCTGGACTTATACTGACGCTGAGGAACGAAAGCGTGGGGAGCAAACA	d__Bacteria; p__Firmicutes; c__Clostridia; o__Peptostreptococcales-Tissierellales; f__Peptostreptococcales-Tissierellales; g__Soehngenia	0.873749	5	13	3	15	7	6	3	7	0	0	0	0	9	14	10	9	0	0	0	0
c280d72388683591dd349a7873469eae	TACGTAGGGGGCGAGCGTTGTCCGGAATTATTGGGCGTAAAGGGTTCGCAGGCGGTCTGATAAGTCAGATGTGAAAGGCGTAGGCTTAACCTACGTAAGCATTTGAAACTGTCAGACTTGAGTTAAGGAGAGGAAAGTGGAATTCCTAGTGTAGCGGTGAAATGCGTAGATATTAGGAGGAATACCAGTGGCGAAGGCGACTTTCTGGACTTATACTGACGCTGAGGAACGAAAGCGTGGGGAGCAAACA	d__Bacteria; p__Firmicutes; c__Clostridia; o__Peptostreptococcales-Tissierellales; f__Peptostreptococcales-Tissierellales; g__Soehngenia; s__uncultured_bacterium	0.710641	36932	41730	34499	38576	35190	25326	30198	36338	0	0	595	0	40534	48290	45082	51235	0	7	0	0
8a155f4f3dfa8d194f2e4dec06492a5c	TACGTAGGGGGCGAGCGTTGTCCGGATTTACTGGGCGTAAAGGGTGAGTAGGCGGTAATATGTGTCAGATGTAAAAGGCTATGGCTTAACCATAGTTAGCATTTGAAACTGTATTACTTGAGTGCAGGAGAGGTAAGTGGAATTCCTAGTGTAGCGGTGAAATGCGTAGATATTAGGAGGAACACCAGTGGCGAAGGCGACTTACTGGACTGTAACTGACGCTGAGTCACGAAAGCGTGGGTAGCAAACA	d__Bacteria; p__Firmicutes; c__Clostridia; o__Peptostreptococcales-Tissierellales; f__Sedimentibacteraceae; g__Sedimentibacter	0.999907	0	0	0	0	0	0	0	0	0	0	0	0	0	0	0	0	3025	1567	3441	6014
a0932e990cb7056f975c9e3b57613c13	TACGTAGGGGGCGAGCGTTGTCCGGATTTACTGGGCGTAAAGGGTGAGTAGGCGGTAATATGTGTCAGATGTAAAAGGCTATGGCTTAACCATAGTTGGCATTTGAAACTGTATTACTTGAGTGCAGGAGAGGTAAGTGGAATTCCTAGTGTAGCGGTGAAATGCGTAGATATTAGGAGGAACACCAGTGGCGAAGGCGACTTACTGGACTGTAACTGACGCTGAGTCACGAAAGCGTGGGTAGCAAACA	d__Bacteria; p__Firmicutes; c__Clostridia; o__Peptostreptococcales-Tissierellales; f__Sedimentibacteraceae; g__Sedimentibacter	0.999949	0	0	0	0	0	0	0	0	0	0	0	0	0	0	0	0	2167	1473	2946	4352
28c1f8a3e1e7d7251fe80bee05cbf4e9	GACGTAGGGGGCGAGCGTTGTCCGGAATTACTGGGCGTAAAGAGCACGTAGGCGGATGCTTAAGTCAGGTGTGAAAGACCGCAGCTTAACTGCGGGGTTGCACTTGAAACTGGGTATCTTGAGGGCAGGAGAGGTCAGTAGAATTCCTGGTGTAGCGGTGAAATGCGTAGAAATCAGGAGGAATACCAGTGGCGAAGGCGGCTGACTGGACTGACCCTGACGCTGAGGTGCGAAAGCGTGGGTAGCAAACA	d__Bacteria; p__Firmicutes; c__Syntrophomonadia; o__Syntrophomonadales; f__Syntrophomonadaceae; g__Syntrophomonas	0.975743	0	334	0	0	3113	2995	2184	1672	0	0	52	0	0	0	0	0	0	0	0	0
39f99f960a92da2569c0f71c21b5804d	TACGGAGGGGGCTAGCGTTGTTCGGAATTACTGGGCGTAAAGCGCACGTAGGCGGCTTTGTAAGTTAGAGGTGAAAGCCTGGAGCTCAACTCCAGAATTGCCTTTAAGACTGCATCGCTTGAATCCAGGAGAGGTGAGTGGAATTCCGAGTGTAGAGGTGAAATTCGTAGATATTCGGAAGAACACCAGTGGCGAAGGCGGCTCACTGGACTGGTATTGACGCTGAGGTGCGAAAGCGTGGGGAGCAAACA	d__Bacteria; p__Proteobacteria; c__Alphaproteobacteria; o__Sphingomonadales; f__Sphingomonadaceae; g__Sphingomonas	0.850356	0	0	0	0	3	0	0	0	0	0	0	0	0	0	0	0	0	0	0	0
7566496817062bf836fd69caee71a67e	CACGTAGGGGGCGAGCGTTGTTCGGAATCATTGGGCGTAAAGGGTGCGCAGGCGGCATGTCAAGTCTGGTGTGAAAGACCCCGGCTCAACCGGGGGGACGCGCTGGAAACTGACGTGCTGGAGTACAGGAGGGGGAGTTGGAATTCCAGGTGTAGGGGTGAAATCTGTAGATATCTGGAAGAACACCGGTGGCGAAGGCGAACTCCTGGCCATGTACTGACGCTGAGGCACGAAGGCGTGGGGAGCAAACA	d__Bacteria; p__Spirochaetota; c__Spirochaetia; o__Spirochaetales; f__Spirochaetaceae; g__Sphaerochaeta; s__bacterium_enrichment	0.907882	0	16	0	0	102	128	43	82	0	0	3	0	0	0	0	0	0	0	0	0
ef05614b36bd1eead8b2c71c0ef61929	CACGTAGGGGGCGAGCGTTGTTCGGAATCATTGGGCGTAAAGGGCGTGCAGGCGGCCCTGCAAGTCCGGCGTGAAAGACCCCGGCCCAACCGGGGGGACGCGCTGGAAACTGCAGGGCTTGAATACAGGAGGGGATGCCGGAATTCCAGGTGTAGGGGTGAAATCTGTAGATATCTGGAAGAACACCAATGGCGAAGGCAGGCATCTGGCCATGTATTGACGCTGAGACGCGAAGGTGCGGGGAGCAAACA	d__Bacteria; p__Spirochaetota; c__Spirochaetia; o__Spirochaetales; f__Spirochaetaceae; g__Sphaerochaeta; s__Sphaerochaeta_sp.	0.923547	0	0	0	0	0	0	0	0	0	0	4	0	0	0	0	0	0	0	0	0
b73eb749a94e0ba3b1ee0155e1c33cb2	CACGTAGGGGGCGAGCGTTGTTCGGAATCATTGGGCGTAAAGGGCGTGCAGGCGGCACTGCAAGTCCGGCGTGAAAGACCCCGGCCCAACCGGGGGGGTGCGCTGGAAACTGCGGTGCTTGAGTACAGGAGGGGATGCCGGAATTCCAGGTGTAGGGGTGAAATCTGTAGATATCTGGAAGAACACCGATGGCGAAGGCAGGCATCTGGCCATGTACTGACGCTGAGACGCGAAGGTGCGGGGAGCAAACA	d__Bacteria; p__Spirochaetota; c__Spirochaetia; o__Spirochaetales; f__Spirochaetaceae; g__Sphaerochaeta; s__unidentified	0.814903	0	0	0	0	0	0	0	0	0	0	0	0	138	453	305	310	0	0	0	0
0f3bce2c4ce9101c07efc8dbb3c22a13	CACGTAGGGGGCGAGCGTTGTCCGGAATTACTGGGCGTAAAGGGTGCGTAGGCTGCGAGACAAGTCGGGTGTAAAAGGCACGGGCTCAACCTGTGTGTGCACTCGAAACTGTTTTGCTGGAGGGGTAGAGAGGCAAGCGGAATTCCCGGTGTAGCGGTGAAATGCGTAGATATCGGGAAGAACACCAGTGGCGAAGGCGGCTTGCTAGCTACACCCTGACGCTGAGGCACGAAAGCCAGGGGAGCGAACC	d__Bacteria; p__Synergistota; c__Synergistia; o__Synergistales; f__Synergistaceae; g__Dethiosulfovibrio; s__Dethiosulfovibrio_salsuginis	0.927497	0	0	0	0	0	0	6	0	0	0	14	0	0	0	0	0	0	2	0	0
191fdd97bd8ad1bb450241a3f87433c2	GACGTAGGGGGCGAGCGTTGCCCGGAATTACTGGGTGTAAAGGGGACGTAGGCGGGTGATCAAGTCATCTGTGAAAAGATTGCTCAACGATCGGCTTGCGGATGAAACTGATCATCTTGGGCGTAGCAGAGGTAGACGGAATTACCTGAGTAGGGGTGAAATCCGCAGATACAGGTAAGAACGCCGGTGAAGAAGTTGGTCTACTGGGCTACAGCTGACGCTGAGGTCCGAAAGCCAGGGGAGCAAACC	d__Bacteria; p__Thermotogota; c__Thermotogae; o__Petrotogales; f__Petrotogaceae; g__Petrotoga; s__Petrotoga_mobilis	0.981297	0	0	0	0	0	0	0	0	0	0	19	0	0	0	0	0	0	0	0	0
afbb0884faacc573d005baf830b37b98	CGGCCCAGCCGGCCATGGCCATGGCCCACAAACTGTTTATTGGTAATAGTCCTGGTACTGATCGTGATGATCAGGTTAAAGAACTGCTGACCAGCTTTGGTCCGCTGAAAGCATTTAATCTGGTTAAAGATAGCGCAACCGGTCTGAGCAAAGGTTATGCATTTTGTGAGTATGTGGACATCAATGTTACCGATCAGGCAATTGCAGGTGATTTTTCTGGTTTTGGTCTTTATCGTTGTGTTCTGGTTCAGCGTGCA	Unassigned	0.933574	0	0	0	0	0	0	0	0	0	0	0	0	0	0	0	0	0	436	0	0
22108c125c66bf81bc8fa4167319b541	CGGCCCAGCCGGCCATGGCCATGGCCCACAAACTGTTTATTGGTGGTCATAATCGTTATGATACTGATGATCAGGTTAAAGAACTGCTGACCAGCTTTGGTCCGCTGAAAGCATTTAATCTGGTTAAAGATAGCGCAACCGGTCTGAGCAAAGGTTATGCATTTTGTGAGTATGTGGACATCAATGTTACCGATCAGGCAATTGCAGGTTTTGTTGTTGATATTTGTAGTGCTATTCGTCTTCTGGTTCAGCGTGCA	Unassigned	0.86484	0	0	0	0	0	0	0	0	0	0	0	0	0	0	0	0	0	435	0	0
db4fd213470f76f029501157092eb21e	CGGCCCAGCCGGCCATGGCCATGGCCCACAAACTGTTTATTGGTAGTAATCTTTTTAATCGTAATGATGATCAGGTTAAAGAACTGCTGACCAGCTTTGGTCCGCTGAAAGCATTTAATCTGGTTAAAGATAGCGCAACCGGTCTGAGCAAAGGTTATGCATTTTGTGAGTATGTGGACATCAATGTTACCGATCAGGCAATTGCAGGTGATTTTTCTGGTTTTGGTCTTTATCGTTGTGTTCTGGTTCAGCGTGCA	Unassigned	0.712323	0	0	0	0	0	0	0	0	0	0	0	0	0	0	0	0	0	370	0	0
de585d9069134a4669e8ef7db3a5e644	CGGCCCAGCCGGCCATGGCCATGGCCCACAAACTGTTTATTGGTAATAGTCCTGGTACTGATCGTGATGATCAGGTTAAAGAACTGCTGACCAGCTTTGGTCCGCTGAAAGCATTTAATCTGGTTAAAGATAGCGCAACCGGTCTGAGCAAAGGTTATGCATTTTGTGAGTATGTGGACATCAATGTTACCGATCAGGCAATTGCAGGTTGTTTTCCTGCTCGTGTTTGTGATGTTCGTTATCTGGTTCAGCGTGCA	Unassigned	0.308851	0	0	0	0	0	0	0	0	0	0	0	0	0	0	0	0	0	356	0	0
75fe78e30a4a239b2af53a5b9a284500	CGGCCCAGCCGGCCATGGCCATGGCCCACAAACTGTTTATTGGTGGTCATAATCGTTATGATACTGATGATCAGGTTAAAGAACTGCTGACCAGCTTTGGTCCGCTGAAAGCATTTAATCTGGTTAAAGATAGCGCAACCGGTCTGAGCAAAGGTTATGCATTTTGTGAGTATGTGGACATCAATGTTACCGATCAGGCAATTGCAGGTTATGGTTATGCTATTCCTCATGGTGTTTGTTCTCTGGTTCAGCGTGCA	Unassigned	0.815612	0	0	0	0	0	0	0	0	0	0	0	0	0	0	0	0	0	265	0	0
43caa9003ed0247c413b6de96b9c77be	CCCCAGTAACTCGACGTACGGTTGTTGATCAGCGTGAGATAGGGGAAACGGGTCGCTCCTGCAATCTGGTCGTTACCGGCCAGTCCGTATGATCCGCGAAATTTCAGGAAGGAGAGTACCGGAATATTATCCTGCACCCACTGATAGGATGTGGGTACCCATCCCAGTGCAAGGGAGGGGAAGAAACCGAAACGCTGCCCGCTTTCGAACTGCGATGAGCCGGTGTAACCGAAGTTACCGTCCACAAAATAGGTGTTGTCAAAACCGTAGGAGAGGCGTCCCGACACATTTTGCCGACGGGCCGGAAT	Unassigned	0.501705	18	16	13	6	0	0	11	0	37	32	33	22	0	0	0	0	0	0	0	0
6d4fdeb8a67e4640bbf7ace3e203e066	CGGCCCAGCCGGCCATGGCCATGGCCCACAAACTGTTTATTGGTGGTCATAATCGTTATGATACTGATGATCAGGTTAAAGAACTGCTGACCAGCTTTGGTCCGCTGAAAGCATTTAATCTGGTTAAAGATAGCGCAACCGGTCTGAGCAAAGGTTATGCATTTTGTGAGTATGTGGACATCAATGTTACCGATCAGGCAATTGCAGGTCTGAATGGTATGCAGCTGGGTGATAAAAAACTGCTGGTTCAGCGTGCA	Unassigned	0.705175	0	0	0	0	0	0	0	0	0	0	0	0	0	0	0	0	0	43	0	0
2457fbe7b44172691e9a81a238264f74	GTGCCAGCCACCGCGGTTATACGAGAGGCCCTAGTTGATAACTACCGGCGTAAAGAGTGGTTATGGAAAATATTTAATAAAGCCGAACACCCCCTCAGCCGTCATACGCACCTGGGAGCACGAAGACCTACCGCGAAAGCAGCTTTAATTATGCCTGACCCCACGACAGCTAAGAAACAAACTAGGATTAGATACCCCACT	Unassigned	0.440221	0	2	0	0	0	4	0	0	0	0	4	0	0	6	0	0	0	0	0	0
		Archaeal reads		14181	11807	18314	14528	16762	15087	17576	16438	17525	33219	27940	30546	18971	4899	17762	16483	24219	32183	38086	41474
		Bacterial reads		83256	90221	77521	80480	78087	68913	72367	79448	71385	64086	76938	74344	57544	85384	78683	75104	49019	50030	60708	86303
		Unassigned reads		18	18	13	6	0	4	11	0	37	32	37	22	0	6	0	0	0	1905	0	0
		Total reads		97455	102046	95848	95014	94849	84004	89954	95886	88947	97337	104915	104912	76515	90289	96445	91587	73238	84118	98794	127777
		Archaeal ASVs		2	3	2	2	1	3	2	1	1	1	2	1	1	2	3	2	2	2	2	2
		Bacterial ASVs		11	19	13	11	14	17	17	15	4	5	23	4	9	8	10	10	14	17	15	15
Table S5. Taxonomy table_relative abundance (%)
				No. 35 MEC				No. 36 MEC				No. 37 MEC				No. 45 MEC				No. 46 MEC
				Old enrichment	Enrichment #1	Enrichment #2	Enrichment #3	Old enrichment	Enrichment #1	Enrichment #2	Enrichment #3	Old enrichment	Enrichment #1	Enrichment #2	Enrichment #3	Old enrichment	Enrichment #1	Enrichment #2	Enrichment #3	Old enrichment	Enrichment #1	Enrichment #2	Enrichment #3
id	Sequence	Taxon	Confidence	30D-170627-35	30D-0306-35	30D-0427-35	30D-0628-35	30D-170627-36	30D-0306-36	30D-0427-36	30D-0628-36	30D-170627-37	30D-0306-37	30D-0427-37	30D-0628-37	30D-170627-45	30D-0306-45	30D-0427-45	30D-0628-45	30D-170627-46	30D-0306-46	30D-0427-46	30D-0628-46
#q2:types	categorical	categorical	categorical	numeric	numeric	numeric	numeric	numeric	numeric	numeric	numeric	numeric	numeric	numeric	numeric	numeric	numeric	numeric	numeric	numeric	numeric	numeric	numeric
e9ffcd4c03fd3713fa0fbaba1cee355d	CACCGGCAGCTCAAGTGGTGGCCATTTTTATTGGGCCTAAAGCGTTCGTAGCCGGCTTGATAAGTCTTTGGTGAAATCCCGCAGCTTAACTGTGGGAATTGCTGGGGATACTATCAGGCTTGAGGTCGGGAGAGGTTAGCGGTACTCCCAGGGTAGGGGTGAAATCCTATAATCCTGGGAGGACCACCTGTGGCGAAGGCGGCTAACTGGAACGAACCTGACGGTGAGTAACGAAAGCCAGGGGCGCGAACC	d__Archaea; p__Euryarchaeota; c__Methanobacteria; o__Methanobacteriales; f__Methanobacteriaceae; g__Methanobacterium	0.999545	0	0	0	0	0	0	0.00444672	0	0	0	0.0371729	0	0	0	0.00414744	0	0	0	0	0
330a729b3e0377fabc3981b4bc55b12f	TACCGGCGGCTCGAGTGGTGGCCACTTTTATTGGGCTTAAAGCGTTCGTAGCTGGGTTGTTAAGTCTCTTGGGAAATCCGGCGGCTCAACCGTCGGGCGTCTAAGAGATACTGGCAGTCTTGGAACCGGGAGAGGTGAGGGGTACTTCGGGGGTAGGAGTGAAATCCTGTAATCCTCGAGGGACCACCTGTGGCGAAGGCGCCTCACCAGAACGGCTTCGACAGTGAGGGACGAAAGCTGGGGGAGCAAACC	d__Archaea; p__Halobacterota; c__Methanomicrobia; o__Methanomicrobiales; f__Methanomicrobiaceae; g__Methanoculleus	0.999984	0	1.4807	0	0	17.6723	17.917	19.5344	17.1433	19.7027	34.1278	26.5939	29.1158	24.7938	5.26088	18.3389	17.8857	0	0	0	0
f6b28a09983b2dc248ca525506dce85b	TACCGGCGGCTCGAGTGGTGGCCACTTTTATTGGGCTTAAAGCGTTCGTAGCTGGGTTGTTAAGTCTCTTGGGAAATCCGGCGGCTCAACCGTCGGGCGTCTAAGAGATACTGGCGATCTTGGAACCGGGAGAGGTGAGGGGTACTTCGGGGGTAGGAGTGAAATCCTGTAATCCTCGAGGGACCACCTGTGGCGAAGGCGCCTCACCAGAACGGCTTCGACAGTGAGGGACGAAAGCTGGGGGAGCAAACC	d__Archaea; p__Halobacterota; c__Methanomicrobia; o__Methanomicrobiales; f__Methanomicrobiaceae; g__Methanoculleus	0.999975	11.2596	9.00182	15.5767	13.2875	0	0.0392838	0	0	0	0	0	0	0	0	0	0	17.3503	20.2584	18.9809	16.7323
8871c92122bd5304547644ee79844a1f	TACCGGCGGCTCGAGTGGTGGCCGCTTTTATTGGGCTTAAAGCGTTCGTAGCTGGGTTGTTAAGTCTCTTGGGAAATCCGGCGGCTCAACCGTCGGGCGTCTAAGAGATACTGGCGATCTTGGAACCGGGAGAGGTGAGGGGTACTTCGGGGGTAGGAGTGAAATCCTGTAATCCTCGAGGGACCACCTGTGGCGAAGGCGCCTCACCAGAACGGCTTCGACAGTGAGGGACGAAAGCTGGGGGAGCAAACC	d__Archaea; p__Halobacterota; c__Methanomicrobia; o__Methanomicrobiales; f__Methanomicrobiaceae; g__Methanoculleus	0.999956	0	0	0	0	0	0	0	0	0	0	0	0	0	0	0	0	15.7186	18.0009	19.57	15.7258
007eadfb22570640b10169259191f348	TACCGGCGGCTCGAGTGGTGGCCACTATTACTGGGCTTAAAGCGTCCGTAGCTTGGTCGTTAAGTCTCCGGGGAAATCTTCCGGCTCAACCGGAAGGCGTCTCAGGGATACTGGCGGCCTAGGGATCGGGAGAGGTGAGAGGTACTCCGGGGGTAGGAGTGAAATCCTGTAATCCTCAGGGGACCACCTGTGGCGAAGGCGTCTCACCAGAACGACTCCGACAGTGAGGGACGAAAGCTGGGGGAGCAAACC	d__Archaea; p__Halobacterota; c__Methanomicrobia; o__Methanomicrobiales; f__Methanomicrobiaceae; g__Methanofollis; s__uncultured_archaeon	0.796431	0	0	0	0	0	0	0	0	0	0	0	0	0	0.165026	0.0736171	0.11137	0	0	0	0
16c2ef4f17ba24ee497a5359ba4f9bfe	CACCGGCGGCCCGAGTGGTGATCGTGATTATTGGGTCTAAAGGGTCCGTAGCCGGTTTGGTCAGTCCTCCGGGAAATCTGATAGCTCAACTATTAGGCTTTCGGGGGATACTGCCAGACTTGGAACCGGGAGAGGTAAGAGGTACTACAGGGGTAGGAGTGAAATCTTGTAATCCCTGTGGGACCACCTGTGGCGAAGGCGTCTTACCAGAACGGGTTCGACGGTGAGGGACGAAAGCTGGGGGCACGAACC	d__Archaea; p__Halobacterota; c__Methanosarcinia; o__Methanosarciniales; f__Methanosarcinaceae; g__Methanosarcina	0.999569	3.29178	1.08774	3.53059	2.00286	0	0.00357126	0	0	0	0	0	0	0	0	0	0	0	0	0	0
d78bd8bcd18f45d78b78e8c616a6d855	TACGTAGGGCGCAAGCGTTGTCCGGATTTATTGGGCGTAAAGAGCTCGTAGGTGGTTTGTCGCGTCTGCTGTGAAAACCCGAGGCTCAACCTCGGGCCTGCAGTGGGTACGGGCAGACTAGAGTGCGGTAGGGGAGACTGGAATTCCTGGTGTAGCGGTGGAATGCGCAGATATCAGGAGGAACACCGATGGCGAAGGCAGGTCTCTGGGCCGCAACTGACACTGAGGAGCGAAAGCATGGGGAGCGAACA	d__Bacteria; p__Actinobacteriota; c__Actinobacteria; o__Micrococcales; f__Cellulomonadaceae; g__Actinotalea	0.798417	0	0.0058797	0.00625991	0	0	0	0	0	0	0	0	0	0	0	0	0	0	0	0	0
ffb09297227ab2a389a609e69aedd18b	TACGGAGGATCCAAGCGTTATCCGGATTTATTGGGTTTAAAGGGTGCGCAGGCGGAAGATTAAGTCGGCGGTGAAATTTTGCAGCTCAACTGTAAAAGTGCCTTCGAAACTGGTTTTCTTGAGTGTGGATGAAGTAGGCGGAATTTGTGGTGTAGCGGTGAAATGCATAGATATCACGAGGAACTCCGATTGCGAAGGCAGCTTACTAAGCCATAACTGACGCTCAGGCACGAAGGCGTGGGGATCAAACA	d__Bacteria; p__Bacteroidota; c__Bacteroidia; o__Bacteroidales; f__Dysgonomonadaceae	0.999999	35.4225	29.7964	27.7951	31.6785	5.28735	6.26042	14.4118	7.22212	51.0821	52.9716	49.4467	44.5878	0	0	0.00933174	0	0	0	0	0
44044a7566de0a36ab3f479478cdfff7	TACGGAGGATCCAAGCGTTATCCGGATTTATTGGGTTTAAAGGGTGCGCAGGCGGAAGATTAAGTCGGCGGTGAAATTTTGCAGCTCAACTGTAAAAGTGCCATCGATACTGGTTTTCTTGAGTGTGGATGAAGTAGGCGGAATTTGTGGTGTAGCGGTGAAATGCATAGATATCACGAGGAACTCCGATTGCGAAGGCAGCTTACTAAACCATAACTGACGCTCAGGCACGAAGGCGTGGGGATCAAACA	d__Bacteria; p__Bacteroidota; c__Bacteroidia; o__Bacteroidales; f__Dysgonomonadaceae; g__Fermentimonas	0.911868	0	0.419419	0	0	0.557729	4.80215	1.42184	4.36664	0	0	0.0752991	0	0	0	0	0	0	0	0	0
c7327b77f497e256f94abba1095f502f	TACGGAGGATCCGAGCGTTATCCGGATTTATTGGGTTTAAAGGGTGCGCAGGCGGGATGTTAAGTCGGCGGTGAAATTTTGCAGCTCAACTGTAAAAGTGCCTTCGATACTGGCTTTCTTGAGTGTGGATGAAGTAGGCGGAATTTGTGGTGTAGCGGTGAAATGCTTAGATATCACGAGGAACTCCGATTGCGCAGGCAGCTTACTAAACCACTACTGACGCTCATGCACGAAGGCGTGGGGATCAAACA	d__Bacteria; p__Bacteroidota; c__Bacteroidia; o__Bacteroidales; f__Dysgonomonadaceae; g__Petrimonas	0.978792	0	2.7566	0.0177364	0	33.1717	34.7924	23.6777	28.7258	0	0	0.522328	0	19.1387	38.4255	32.967	23.8156	20.6641	21.2178	18.2015	21.3434
0da882c780340f09bc39292f82e0fc2c	TACGGAGGATCCGAGCGTTATCCGGATTTATTGGGTTTAAAGGGTGCGCAGGCGGGAGATTAAGTCGGCGGTGAAATTTTGCAGCTCAACTGTAAAAGTGCCTTCGAAACTGGTTTCCTTGAGTGTGGATGAAGTAGGCGGAATTTGTGGTGTAGCGGTGAAATGCATAGATATCACGAGGAACTCCGATTGCGCAGGCAGCTTACTAAGCCATAACTGACGCTCAGGCACGAAGGCGTGGGGATCAAACA	d__Bacteria; p__Bacteroidota; c__Bacteroidia; o__Bacteroidales; f__Dysgonomonadaceae; g__Proteiniphilum	0.840434	0	0	0	0	0	0	0	0	0	0	0	0	0	0	0	0	13.0014	17.1533	14.1061	13.0728
5c28527781dedf9920a722246e630522	TACGGAGGATCCGAGCGTTATCCGGATTTATTGGGTTTAAAGGGTGCGCAGGCGGGAGATTAAGTCGGCGGTGAAATTTTGCAGCTCAACTGTAAAAGTGCCATCGATACTGGTTTTCTTGAGTGTGGATGAAGTAGGCGGAATTTGTGGTGTAGCGGTGAAATGCATAGATATCACAAGGAACACCGATTGCGCAGGCAGCTTACTAAACCATAACTGACGCTCAGGCACGAAGGCGTGGGGAGCAAACA	d__Bacteria; p__Bacteroidota; c__Bacteroidia; o__Bacteroidales; f__Dysgonomonadaceae; g__Proteiniphilum	0.958732	0	0.0548772	0	0	1.21351	0.671397	0.771505	1.15241	0	0	0.0209694	0	0.833823	0.186069	0.406449	0.562307	0	0	0	0
c9f62647e524a8b509aff04552b8513b	TACGGAGGATCCGAGCGTTATCCGGATTTATTGGGTTTAAAGGGTGCGCAGGCGGCATGTTAAGTCGGCGGTGAAATTTTGCAGCTCAACTGTAAAAGAGCCTTCGAAACTGGCAAGCTTGAGTGTGGATGAAGTAGGCGGAATTTGTGGTGTAGCGGTGAAATGCATAGATATCACAAAGAACACCGATTGCGCAGGCAGCTTACTAAACCATAACTGACGCTCATGCACGAAGGCGTGGGGATCAAACA	d__Bacteria; p__Bacteroidota; c__Bacteroidia; o__Bacteroidales; f__Dysgonomonadaceae; g__Proteiniphilum; s__Inostemma_sp.	0.740301	0	0	0	0	0	0.00476168	0.00667008	0	0	0	0.0428919	0	0.227406	0	0	0.160503	0	0	0	0
02e6592f3403d7fafed5cbb8587152a1	TACGGAGGATCCGAGCGTTATCCGGATTTATTGGGTTTAAAGGGTGCGCAGGCGGCATGTTAAGTCGGCGGTGAAATTTTGCAGCTTAACTGTAAAAGAGCCTTCGAAACTGGCAAGCTTGAGTGTGGATGAAGTAGGCGGAATTTGTGGTGTAGCGGTGAAATGCATAGATATCACAAAGAACACCGATTGCGCAGGCAGCTTACTAAACCATAACTGACGCTCATGCACGAAGGCGTGGGGATCAAACA	d__Bacteria; p__Bacteroidota; c__Bacteroidia; o__Bacteroidales; f__Dysgonomonadaceae; g__Proteiniphilum; s__Inostemma_sp.	0.727795	0	0	0	0	0	0	0	0	0	0	0	0	0.215644	0.00775288	0.0476956	0.156136	0	0	0	0
a5c0a2f4c4d2b497e56d2bba8ed9eeeb	TACGGAGGGTGCAAGCGTTATCCGGATTTATTGGGTTTAAAGGGTACGTAGGTGGCCCTGTAAGTCAGTGGTGAAATCCTGCCGCTTAACGGTAGAATTGCCATTGATACTGCGGGGCTTGAGTACAGTTGAGGCAGGCGGAATGTGCAGTGTAGCGGTGAAATGCTTAGATATTGCACAGAACCCCGATTGCGAAGGCAGCTTGCTAAACTGACACTGACACTGAGGTACGAAAGCGTGGGGAGCGAACA	d__Bacteria; p__Bacteroidota; c__Bacteroidia; o__Bacteroidales; f__Prolixibacteraceae; g__Sunxiuqinia; s__uncultured_bacterium	0.9772	0.457647	0.20481	0.0928554	0.104195	0	0	0	0	0	0	0	0	0	0	0	0	0	0	0	0
4f58e43d9bfa9133a45035b5e5e4ad9f	TACGTAGGGGGCAAGCGTTGTCCGGATTCACTGGGCGTAAAGCGCGCGCAGGCGGTGATGTAAGTCTGAGGTGAAAACCCGAAGCTCAACTTCGGGACTGCCTTGGATACTGCGTCACTTGAGGATAGGAGAGGCAAGGGGAATTCCACGTGTAGCGGTGAAATGCGTAGAGATGTGGAGGAACACCTGTGGCGAAGGCGCCTTGCTGGCCTATTTCTGACGCTGAGGCGCGAAAGCGTGGGGAGCAAACA	d__Bacteria; p__Firmicutes; c__Bacilli; o__Alicyclobacillales; f__Alicyclobacillaceae; g__Tumebacillus; s__uncultured_Firmicutes	0.982204	0	0	0	0	0	0	0	0	0	0.00205472	0	0	0	0	0	0	0	0	0	0
4745d3638e6e03f2ca068b646db245d1	TACGTAGGGGGCGAGCGTTGTCCGGAATTACTGGGCGTAAAGGGTGCGTAGGTGGCAATTTAAGTTGGATGTGAAATCCCCGGGCTTAACCTGGGTGGTGCATTCAAAACTGGATAGCTAGAGTGCAGGAGAGGGAAGCGGAATTCCTAGTGTAGCGGTGAAATGCGTAGATATTAGGAGGAACACCAGTGGCGAAGGCGGCTTTCTGGACTGTAACTGACACTGAGGCACGAAAGCGTGGGGAGCAAACA	d__Bacteria; p__Firmicutes; c__Clostridia; o__Christensenellales; f__Christensenellaceae	0.847964	0.761377	0.695765	0.920207	1.0609	0	0	0	0	0	0	0	0	0	0	0	0	0	0	0	0
0429979663873acdcd9b507413058f2c	TACGTAGGGGGCGAGCGTTGTCCGGAATGACTGGGCGTAAAGGGCGCGTAGGTGGCCTTGCAAGTCTGGAGTGAAAGTCCCGTTTTTAAGGTGGGAATGGCTTTGGAAACTGTGAGGCTTGAGTGTGGGAGAGGATAGCGGAATTCCCGGTGTAGCGGTGAAATGCGTAGAGATCGGGAGGAACACCAGTGGCGAAGGCGGCTATCTGGACCAAGACTGACACTGAAGCGCGAAAGCGTGGGTAGCAAACA	d__Bacteria; p__Firmicutes; c__Clostridia; o__Christensenellales; f__Christensenellaceae; g__Christensenellaceae_R-7_group	0.998185	0.0882459	0.183251	0.139805	0.104195	0	0	0	0	0	0	0	0	0	0	0	0	0	0	0	0
ce374127886afd898a8e921893cecf5b	TACGTAGGGGGCGAGCGTTGTCCGGAATGACTGGGCGTAAAGGGCGCGTAGGTGGCCTTACAAGTCTGGAGTGAAAGTCCCGTTTTTAAGGTGGGAATGGCTTTGGAAACTGTGAGGCTTGAGTGTGGGAGAGGATAGCGGAATTCCCGGTGTAGCGGTGAAATGCGTAGAGATCGGGAGGAACACCAGTGGCGAAGGCGGCTATCTGGACCAAGACTGACACTGAAGCGCGAAAGCGTGGGTAGCAAACA	d__Bacteria; p__Firmicutes; c__Clostridia; o__Christensenellales; f__Christensenellaceae; g__Christensenellaceae_R-7_group	0.99824	0.0441229	0.0666366	0.0563392	0.0420991	0.041118	0.0726156	0.0922694	0.0917757	0	0	0.00190631	0	0	0	0	0	0	0	0	0
e12d4f60859c653b4506902c0ea3f0dd	TACGTAGGTGGCAAGCGTTATCCGGATTTACTGGGTGTAAAGGGCGTGTAGGCGGGTCTGTAAGTCAGATGTGAAATCTCCGGGCTTAACTCGGAAGGGTCATCTGAAACTACGGATCTTGAGTACTGGAGAGGATAGTGGAATTCCTAGTGTAGCGGTAAAATGCGTAGATATTAGGAGGAACACCAGTGGCGAAGGCGGCTATCTGGACAGTAACTGACGCTGAGGCGCGAAAGCGTGGGGAGCAAACA	d__Bacteria; p__Firmicutes; c__Clostridia; o__Clostridia; f__Hungateiclostridiaceae; g__Ercella; s__Ercella_succinigenes	0.725346	0	0	0	0	0	0	0	0	0	0	0	0	0	0	0	0	0.619897	0.75727	1.38672	0.666787
3d7a2eaadcdfa88c25170f89dfc39416	TACGTAGGTGGCGAGCGTTGTCCGGAATTACTGGGCGTAAAGGATGCGTAGGTGGATACTTAAGTGGGATGTGAAATCCCCGGGCTCAACCCGGGAACTGCATTCCAAACTGGGTATCTAGAGTGCAGGAGAGGAAAGCGGAATTCCTAGTGTAGCGGTGAAATGCGTAGATATTAGGAGGAACACCAGTGGCGAAGGCGGCTTTCTGGACTGTAACTGACACTGAGGCATGAAAGCGTGGGTAGCAAACA	d__Bacteria; p__Firmicutes; c__Clostridia; o__Clostridiales	0.999994	0	0	0	0	0	0	0	0	0	0	0.00476576	0	0	0	0	0	9.77635	7.33375	12.5342	15.531
66b4788f436512472cec786bdeb5e47a	TACGTAGGTGGCGAGCGTTGTCCGGAATTACTGGGCGTAAAGGATGCGTAGGTGGATACTTAAGTGGGATGTGAAATCCCCGGGCTCAACCCGGGAACTGCATTCCAAACTGGGTATCTAGAGTGCAGGAGAGGAAAGCGGAATTCCTAGTGTAGCGGTGAAATGCGTAGATATTAGGAGGAACACCAGTGGCGAAGGCGGCTTTCTGGACTGTAACTGACACTGAGGCAGGAAAGCGTGGGTAGCAAACA	d__Bacteria; p__Firmicutes; c__Clostridia; o__Clostridiales	0.999989	0	0	0	0	0	0	0	0	0	0	0	0	0	0	0	0	0.602146	0.466012	0.712594	0.939136
6733d369db5a2b946dcf6b21063c60fe	TACGTAGGTGGCAAGCGTTGTCCGGATTTACTGGGCGTAAAGGGAGCGTAGGTGGATATTTAAGTGGGATGTGAAATACTCGGGCTTAACCTGAGTGCTGCATTCCAAACTGGATATCTAGAGTGCAGGAGAGGAAAGTAGAATTCCTAGTGTAGCGGTGAAATGCGTAGAGATTAGGAAGAATACCAGTGGCGAAGGCGACTTTCTGGACTGTAACTGACACTGAGGCTCGAAAGCGTGGGGAGCAAACA	d__Bacteria; p__Firmicutes; c__Clostridia; o__Clostridiales; f__Clostridiaceae; g__Clostridium_sensu_stricto_1	0.999668	0	0	0	0	0	0	0	0	0	0	0	0	0	0	0	0	0.314045	1.12461	0.484847	0.562699
dd963679da8eb9b588489a36179d7150	TACGTAGGTGGCAAGCGTTGTCCGGATTTACTGGGCGTAAAGGGAGCGTAGGTGGATATTTAAGTGGGATGTGAAATACTCAGGCTTAACCTGAGTGCTGCATTCCAAACTGGATATCTAGAGTGCAGGAGAGGAAAGTAGAATTCCTAGTGTAGCGGTGAAATGCGTAGAGATTAGGAAGAATACCAGTGGCGAAGGCGACTTTCTGGACTGTAACTGACACTGAGGCTCGAAAGCGTGGGGAGCAAACA	d__Bacteria; p__Firmicutes; c__Clostridia; o__Clostridiales; f__Clostridiaceae; g__Clostridium_sensu_stricto_1	0.998675	0	0	0	0	0	0	0	0	0	0	0	0	0	0	0	0	0	0.155734	0.0627568	0.0845223
64a6fbc5a0063d37e419aaa1aeec4c04	TACGTAGGTGGCAAGCGTTGTCCGGATTTACTGGGCGTAAAGGATGCGTAGGCGGATGTTTAAGTGAGATGTGAAATACCCGAGCTCAACTTGGGTGCTGCATTTCAAACTGGATATCTAGAGTGCAGGAGAGGAAAGCGGAATTCCTAGTGTAGCGGTGAAATGCGTAGAGATTAGGAAGAACACCAGTGGCGAAGGCGGCTTTCTGGACTGTAACTGACGCTGAGGCATGAAAGCGTGGGGAGCAAACA	d__Bacteria; p__Firmicutes; c__Clostridia; o__Clostridiales; f__Clostridiaceae; g__Clostridium_sensu_stricto_13	0.994896	0	0	0	0	0	0	0	0	0	0	0.0114378	0	0	0	0	0	0	0	0	0
9daaf8f2fb1a8f8a921e6ec61645ad89	TACGTAGGTGGCAAGCGTTGTCCGGATTTACTGGGCGTAAAGGGAGCGTAGGCGGATACTTAAGTGGGATGTGAAATACCTGGGCTTAACTTGGGTGCTGCATTCCAAACTGGGTGTCTAGAGTGTTGGAGAGGAAAGTGGAATTCCTAGTGTAGCGGTGAAATGCGTAGAGATTAGGAAGAACACCAGTGGCGAAGGCGACTTTCTGGACAATAACTGACGCTGAGGCTCGAAAGCGTGGGGAGCAAACA	d__Bacteria; p__Firmicutes; c__Clostridia; o__Clostridiales; f__Clostridiaceae; g__Clostridium_sensu_stricto_3	0.997792	0	0	0	0	0	0	0	0	0	0	0	0	0	0	0	0	0.0109233	0.0118881	0.00910986	0.00469568
3db5329d831699761a71445562cdb542	TACGTAGGGGGCAAGCGTTGTCCGGATTTACTGGGCGTAAAGGGCGTGTAGGCGGTTTTTTAAGTCAGGTGTGAAAGTTCGGGGCTTAACCCCGGAATTGCATTTGAAACTGGAGAACTTGAGTACTGGAGAGGTAAGTGGAATTCCTAGTGTAGCGGTGAAATGCGTAGATATTAGGAGGAACACCAGTGGCGAAGGCGACTTACTGGACAGATACTGACGCTGAGGCGCGAAAGCGTGGGGAGCGAACA	d__Bacteria; p__Firmicutes; c__Clostridia; o__Eubacteriales; f__Alkalibacteraceae; g__Alkalibacter; s__uncultured_Alkalibacter	0.70746	0	0	0	0	0	0	0	0	0	0	0	0	0	0	0	0	2.36353	0.417271	0.244954	0.348263
ab6aef46492bacd1703c2fa8fff75b0f	TACGTAGGGGACAAGCGTTGTCCGGATTTACTGGGCGTAAAGGGCACGCAGGCGGTTTTTTAAGTCAGATGTGAAAGGTACCGGCTCAACCGGTGACATGCATTTGAAACTGAAAGACTTGAGTATTGGAGAGGCAAGTGGAATTCCTAGTGTAGCGGTGAAATGCGTAGATATTAGGAGGAACACCGGTGGCGAAGGCGGCTTGCTGGACAAATACTGACGCTGAGGTGCGAAAGCGTGGGGAGCAAACA	d__Bacteria; p__Firmicutes; c__Clostridia; o__Eubacteriales; f__Eubacteriaceae; g__Acetobacterium	0.999949	3.26612	4.61851	9.00384	5.41815	0	0.0238084	0	0.00312872	0	0	0.00285946	0	0	0	0	0	0	0	0	0
fb470a485f17964d8b36e04521fed9e8	TACGTAGGGGGCAAGCGTTATCCGGATTTACTGGGTGTAAAGGGAGCGTAGACGGTATGGTAAGTCAGATGTGAAAGCCCAGGGCTCAACCCTGGGACTGCATTTGAAACTATCAAACTAGAGTGCAGGAGAGGTAAGTGGAATTCCTAGTGTAGCGGTGAAATGCGTAGATATTAGGAGGAACACCAGTGGCGAAGGCGGCTTACTGGACTGTAACTGACGTTGAGGCTCGAAAGCGTGGGGAGCAAACA	d__Bacteria; p__Firmicutes; c__Clostridia; o__Lachnospirales; f__Lachnospiraceae	0.999898	7.30183	7.89742	6.71376	5.48551	0	0.0321413	0	0	0	0	0.0133441	0	0	0	0	0	0	0	0	0
51eb3233a6adba6b7173dd5316835d20	TACGTAGGGGGCAAGCGTTATCCGGAATTACTGGGTGTAAAGGGAGAGTAGGCGGCATGGTAAGTTAGATGTGAAAGCCCGAGGCTTAACCTCGGGATTGCATTTAAAACTATCAAGCTAGAGTACAGGAGAGGTAAGTGGAATTCCTAGTGTAGCGGTGAAATGCGTAGATATTAGGAAGAACACCAGTGGCGAAGGCGACTTACTGGACTGAAACTGACGCTGAGGCTCGAAAGCGTGGGGAGCGAACA	d__Bacteria; p__Firmicutes; c__Clostridia; o__Lachnospirales; f__Lachnospiraceae; g__Anaerostignum	0.993602	0	0	0	0	0	0.00714252	2.36232	0.00208581	28.0909	12.5543	21.8234	25.4509	0	0	0.00311058	0	1.82692	0.576571	0.799644	1.39775
89efdb6fe08d00711e54368d41d3db01	GGAAGAAGGGTTTCGGCTCGTAAACTTCTATCAACAGGGACGAAAAAAATGACGGTACCTGAATAAGAAGCCCCGGCTAACTACGTGCCAGCAGCCGCGGTAATACGTAGGGGGCAAGCGTTATCCGGAATTACTGGGTGTAAAGGGAGAGTAGGCGGCATGGTAAGTTAGATGTGAAAGCCCGAGGCTTAACCTCGGGATTGCATTTAAAACTATCAAGCTAGAGTACAGGAGAGGTAAGTGGAATTCCTAGTGTAGCGGTGAAATGCGTAGATATTAGGAAGAACACCAGTGGCGAAGGCGACTTACTGGACTGAAACTGACGCTGAGGCTCGAAAGCGTGGGGAGCGAACA	d__Bacteria; p__Firmicutes; c__Clostridia; o__Lachnospirales; f__Lachnospiraceae; g__Anaerostignum; s__Anaerotignum_propionicum	0.765199	0	0	0	0	0	0	0	0	0.00899412	0.00719151	0.00667207	0.0142977	0	0	0	0	0	0	0	0
52cde7b558f1bfdc3630cdd4778a9037	TACGTAGGTGGCGAGCGTTATCCGGAATTATTGGGTGTAAAGGGTGCGTAGGCGGGATTTAAAGTCAGATGTGAAATACCAAGGCTCAACCTTGGGGCTGCATTTGAAACTTAAGTTCTTGAGTAGAGTAGAGGCAAGTGGAATTCCTAGTGTAGCGGTGAAATGCGTAGATATTAGGAGGAACATCGGTGGCGAAGGCGACTTGCTGGGCTTTTACTGACGCTGATGCACGAAAGTGTGGGGAGCAAACA	d__Bacteria; p__Firmicutes; c__Clostridia; o__Oscillospirales	0.905143	0.0123134	0.0078396	0.00834655	0.0136822	0	0	0	0	0	0	0	0	0	0	0	0	0	0	0	0
5865b601ee31495891d3604bfb67e390	TACGTAGGTGGCAAGCGTTGTCCGGATTTACTGGGTGTAAAGGGCGTGCAGCCGGGAAGGCAAGTCAGATGTGAAATCCGTGGGCTTAACCCACGAACTGCATTTGAAACTGCTTTTCTTGAGTATCGGAGAGGTAATCGGAATTCCTAGTGTAGCGGTGAAATGCGTAGATATTAGGAAGAACACCAGTGGCGAAGGCGGATTACTGGACGACAACTGACGGTGAGGCGCGAAAGCGTGGGGAGCAAACA	d__Bacteria; p__Firmicutes; c__Clostridia; o__Oscillospirales; f__Oscillospiraceae; g__Oscillibacter	0.915908	0	0	0	0	0	0	0.00333504	0	0	0	0.0171567	0	0	0	0	0	0	0	0	0
6329ca5c001620ef8cc84d51860efb18	TACGTAGGGAGCAAGCGTTGTCCGGAATTACTGGGTGTAAAGGGAGCGTAGGCGGGAAAGCAAGTTGAATGTTTAATCTATGGGCTCAACCCATATCCGCGTTCAAAACTGCTTTTCTTGAGTGAAGTAGAGGTTGGCGGAATTCCTAGTGTAGCGGTGAAATGCGTAGATATTAGGAGGAACACCAGTGGCGAAGGCGGCCAGCTGGGCTTTTACTGACGCTGAGGCTCGAAAGCGTGGGGAGCAAACA	d__Bacteria; p__Firmicutes; c__Clostridia; o__Oscillospirales; f__Oscillospirales; g__Hydrogenoanaerobacterium	0.965056	0.174439	0.381201	0.128328	0.179973	0.547186	0.672587	0.884897	0.794694	1.07367	0.304098	0.651956	0.810203	0.86519	1.00012	0.751724	0.489152	7.78421	4.21551	4.26443	3.59846
f800402fd9bf15f6a90002c8c0df12b4	TACGTAGGTGGCAAGCGTTGTCCGGAATTACTGGGTGTAAAGGGAGCGCAGGCGGAACTGCAAGTTGGGTGTTTAATCTACGGGCTCAACCCGTATCAGCATTCAAAACTGTGGTTCTTGAGTAATGCAGAGGTAGGCGGAATTCCCGGTGTAGCGGTGGAATGCGTAGATATCGGGAGGAACACCAGTGGCGAAGGCGGCCTACTGGGCATCAACTGACGCTGAGGCTCGAAAGCATGGGTAGCAAACA	d__Bacteria; p__Firmicutes; c__Clostridia; o__Oscillospirales; f__Ruminococcaceae; g__Anaerofilum	0.99992	0	0	0	0	0	0	0	0	0	0	0.00667207	0	0	0	0	0	0	0	0	0
281438e10b1752d4129387361a5419ce	TACGTAGGGAGCAAGCGTTGTCCGGAATTACTGGGTGTAAAGGGAGCGTAGGCGGAATGGAAAGTTGAATGTTAAATCCATCGGCTCAACCGGTGGCTGCGTTCAAAACTTCCGTTCTTGAGTGAAGTAGAGGCAGGCGGAATTCCTAGTGTAGCGGTGAAATGCGTAGATATTAGGAGGAACACCAGTGGCGAAGGCGGCCTGCTGGGCTTTAACTGACGCTGAGGCTCGAAAGCGTGGGGAGCAAACA	d__Bacteria; p__Firmicutes; c__Clostridia; o__Oscillospirales; f__Ruminococcaceae; g__Negativibacillus; s__uncultured_Anaerotruncus	0.827367	0	0	0	0	0	0	0	0	0	0	0	0	0	0	0	0	0.00819247	0.00951045	0.0374517	0.00860875
0d1615a5b01983d1a3c259fc74d478a5	TACGTAGGGAGCGAGCGTTGTCCGGAATTACTGGGCGTAAAGGGCGCGTAGGCGGGATTTTAAGTCAGTTGTGAAAACTCCGGGCTCAACCTGGAGATAGCAGTTGAAACTGAAATTCTTGAGGACAGGAGAGGAAAGTGGAATTCCTAGTGTAGCGGTGAAATGCGTAGATATTAGGAGGAACACCAGTGGCGAAGGCGACTTTCTGGACTGTAACTGACGCTGAGGCGCGAAAGCGTGGGGAGTGAACG	d__Bacteria; p__Firmicutes; c__Clostridia; o__Peptococcales; f__Peptococcaceae; g__Dehalobacterium; s__uncultured_bacterium	0.844676	0	0.0156792	0	0	0.0600955	0.147612	0.221224	0.196066	0	0	0	0	0	0	0	0	0	0	0	0
dc3fa616f12b56a0e43f5d2a7c7cf132	TACGTAGGGGGCAAGCGTTGTCCGGAATCACTGGGCGTAAAGCGCATGTAGGCGGGATATTAAGTCAGGTGTGAAAACTATGGGCTCAACCTGTAGATTGCATCTGAAACTGGTATTCTTGAGTATTGGAGAGGAAAGTGGAATTCCTAGTGTAGCGGTGAAATGCGTAGATATTAGGAGGAACACCAGTGGCGAAGGCGACTTTCTGGCCAAAAACTGACGCTGAGATGCGAAAGCGTGGGGAGCAAACA	d__Bacteria; p__Firmicutes; c__Clostridia; o__Peptococcales; f__Peptococcaceae; g__uncultured; s__uncultured_Firmicutes	0.714923	0	0.058797	0	0	0.860315	0.636874	0.498032	0.512066	0	0	0.012391	0	0.758021	0.946959	0.327648	0.527367	0	0	0	0
05f8e733cfec3ffc08e05e64009ce24b	TACGTAGGGGGCAAGCGTTATCCGGAATTATTGGGCGTAAAGAGTGCGTAGGTGGTCTTGTAAGCGTGGGGTGAAAGGCAGTGGCTTAACCATTGTAAGCCCTGCGAACTGTGAGACTTGAGTGCAGGAGAGGAAAGCGGAATTCCTAGTGTAGCGGTGAAATGCGTAGATATTAGGAGGAACACCAGTGGCGAAGGCGGCTTTCTGGACTGTAACTGACACTGAGGCACGAAAGCGTGGGGAGCAAACA	d__Bacteria; p__Firmicutes; c__Clostridia; o__Peptostreptococcales-Tissierellales; f__Anaerovoracaceae; g__Amnipila	0.766524	0	0	0	0	0	0	0	0	0	0	0	0	0	0	0	0.00218372	2.87009	2.41209	2.13981	1.87123
a0be1ca9bfa755f62b57a07f3a7d391b	TACGTAGGGGGCAAGCGTTATCCGGAATTATTGGGCGTAAAGAGTGCGTAGGTGGTTTTGTAAGCGCGGGGTGAAAGGCAATGGCTCAACCATTGTAAGCCTTGCGAACTGCAAGACTTGAGTGCAGGAGAGGAAAGTGGAATTCCTAGTGTAGCGGTGAAATGCGTAGATATTAGGAGGAACACCAGTGGCGAAGGCGACTTTCTGGACTGTAACTGACACTGAGGCACGAAAGCGTGGGGAGCAAACA	d__Bacteria; p__Firmicutes; c__Clostridia; o__Peptostreptococcales-Tissierellales; f__Anaerovoracaceae; g__Anaerovorax	0.985064	0	0	0	0	0.0875075	0.0380934	0.0411321	0.0563169	0	0	0	0	0	0	0	0	0	0	0	0
cc942d329a1901cc21e1d2a4370caf47	TACGTAGGGGGCTAGCGTTATCCGGATTTACTGGGCGTAAAGGGTGCGTAGGTGGTTTTTTAAGTCAGGAGTGAAAGGCTACGGCTCAACCGTAGTAAGCTCTTGAAACTGGGAAACTTGAGTGCAGGAGAGGAAAGTGGAATTCCTAGTGTAGCGGTGAAATGCGTAGATATTAGGAGGAACACCAGTAGCGAAGGCGGCTTTCTGGACTGTAACTGACACTGAGGCACGAAAGCGTGGGGAGCAAACA	d__Bacteria; p__Firmicutes; c__Clostridia; o__Peptostreptococcales-Tissierellales; f__Peptostreptococcaceae; g__Terrisporobacter	0.99337	0	0	0	0	0	0	0	0	0	0	0.0181099	0	0	0	0	0	0	0	0	0
e7c99b871fdca2118601594c091e4013	TGATGAAGGCCTTCGGGTTGTAAAGTTCTGTCCTTGGGGAAGATAATGACGGTACCCGAGGAGGAAGCCCCGGCTAACTACGTGCCAGCAGCCGCGGTAATACGTAGGGGGCGAGCGTTGTCCGGAATTATTGGGCGTAAAGGGTTCGCAGGCGGTCTGATAAGTCAGATGTGAAAGGCGTAGGCTTAACCTACGTAAGCATTTGAAACTGTCAGACTTGAGTTAAGGAGAGGAAAGTGGAATTCCTAGTGTAGCGGTGAAATGCGTAGATATTAGGAGGAATACCAGTGGCGAAGGCGACTTTCTGGACTTATACTGACGCTGAGGAACGAAAGCGTGGGGAGCAAACA	d__Bacteria; p__Firmicutes; c__Clostridia; o__Peptostreptococcales-Tissierellales; f__Peptostreptococcales-Tissierellales; g__Soehngenia	0.873749	0.00513057	0.0127394	0.00312996	0.0157871	0.00738015	0.00714252	0.00333504	0.00730034	0	0	0	0	0.0117624	0.0155058	0.0103686	0.00982672	0	0	0	0
c280d72388683591dd349a7873469eae	TACGTAGGGGGCGAGCGTTGTCCGGAATTATTGGGCGTAAAGGGTTCGCAGGCGGTCTGATAAGTCAGATGTGAAAGGCGTAGGCTTAACCTACGTAAGCATTTGAAACTGTCAGACTTGAGTTAAGGAGAGGAAAGTGGAATTCCTAGTGTAGCGGTGAAATGCGTAGATATTAGGAGGAATACCAGTGGCGAAGGCGACTTTCTGGACTTATACTGACGCTGAGGAACGAAAGCGTGGGGAGCAAACA	d__Bacteria; p__Firmicutes; c__Clostridia; o__Peptostreptococcales-Tissierellales; f__Peptostreptococcales-Tissierellales; g__Soehngenia; s__uncultured_bacterium	0.710641	37.8965	40.8933	35.9934	40.6003	37.1011	30.1486	33.5705	37.8971	0	0	0.567126	0	52.9752	53.4838	46.7437	55.9413	0	0.00832164	0	0
8a155f4f3dfa8d194f2e4dec06492a5c	TACGTAGGGGGCGAGCGTTGTCCGGATTTACTGGGCGTAAAGGGTGAGTAGGCGGTAATATGTGTCAGATGTAAAAGGCTATGGCTTAACCATAGTTAGCATTTGAAACTGTATTACTTGAGTGCAGGAGAGGTAAGTGGAATTCCTAGTGTAGCGGTGAAATGCGTAGATATTAGGAGGAACACCAGTGGCGAAGGCGACTTACTGGACTGTAACTGACGCTGAGTCACGAAAGCGTGGGTAGCAAACA	d__Bacteria; p__Firmicutes; c__Clostridia; o__Peptostreptococcales-Tissierellales; f__Sedimentibacteraceae; g__Sedimentibacter	0.999907	0	0	0	0	0	0	0	0	0	0	0	0	0	0	0	0	4.13037	1.86286	3.48301	4.70664
a0932e990cb7056f975c9e3b57613c13	TACGTAGGGGGCGAGCGTTGTCCGGATTTACTGGGCGTAAAGGGTGAGTAGGCGGTAATATGTGTCAGATGTAAAAGGCTATGGCTTAACCATAGTTGGCATTTGAAACTGTATTACTTGAGTGCAGGAGAGGTAAGTGGAATTCCTAGTGTAGCGGTGAAATGCGTAGATATTAGGAGGAACACCAGTGGCGAAGGCGACTTACTGGACTGTAACTGACGCTGAGTCACGAAAGCGTGGGTAGCAAACA	d__Bacteria; p__Firmicutes; c__Clostridia; o__Peptostreptococcales-Tissierellales; f__Sedimentibacteraceae; g__Sedimentibacter	0.999949	0	0	0	0	0	0	0	0	0	0	0	0	0	0	0	0	2.95885	1.75111	2.98196	3.40593
28c1f8a3e1e7d7251fe80bee05cbf4e9	GACGTAGGGGGCGAGCGTTGTCCGGAATTACTGGGCGTAAAGAGCACGTAGGCGGATGCTTAAGTCAGGTGTGAAAGACCGCAGCTTAACTGCGGGGTTGCACTTGAAACTGGGTATCTTGAGGGCAGGAGAGGTCAGTAGAATTCCTGGTGTAGCGGTGAAATGCGTAGAAATCAGGAGGAATACCAGTGGCGAAGGCGGCTGACTGGACTGACCCTGACGCTGAGGTGCGAAAGCGTGGGTAGCAAACA	d__Bacteria; p__Firmicutes; c__Syntrophomonadia; o__Syntrophomonadales; f__Syntrophomonadaceae; g__Syntrophomonas	0.975743	0	0.327303	0	0	3.28206	3.56531	2.42791	1.74374	0	0	0.0495639	0	0	0	0	0	0	0	0	0
39f99f960a92da2569c0f71c21b5804d	TACGGAGGGGGCTAGCGTTGTTCGGAATTACTGGGCGTAAAGCGCACGTAGGCGGCTTTGTAAGTTAGAGGTGAAAGCCTGGAGCTCAACTCCAGAATTGCCTTTAAGACTGCATCGCTTGAATCCAGGAGAGGTGAGTGGAATTCCGAGTGTAGAGGTGAAATTCGTAGATATTCGGAAGAACACCAGTGGCGAAGGCGGCTCACTGGACTGGTATTGACGCTGAGGTGCGAAAGCGTGGGGAGCAAACA	d__Bacteria; p__Proteobacteria; c__Alphaproteobacteria; o__Sphingomonadales; f__Sphingomonadaceae; g__Sphingomonas	0.850356	0	0	0	0	0.00316292	0	0	0	0	0	0	0	0	0	0	0	0	0	0	0
7566496817062bf836fd69caee71a67e	CACGTAGGGGGCGAGCGTTGTTCGGAATCATTGGGCGTAAAGGGTGCGCAGGCGGCATGTCAAGTCTGGTGTGAAAGACCCCGGCTCAACCGGGGGGACGCGCTGGAAACTGACGTGCTGGAGTACAGGAGGGGGAGTTGGAATTCCAGGTGTAGGGGTGAAATCTGTAGATATCTGGAAGAACACCGGTGGCGAAGGCGAACTCCTGGCCATGTACTGACGCTGAGGCACGAAGGCGTGGGGAGCAAACA	d__Bacteria; p__Spirochaetota; c__Spirochaetia; o__Spirochaetales; f__Spirochaetaceae; g__Sphaerochaeta; s__bacterium_enrichment	0.907882	0	0.0156792	0	0	0.107539	0.152374	0.0478022	0.0855182	0	0	0.00285946	0	0	0	0	0	0	0	0	0
ef05614b36bd1eead8b2c71c0ef61929	CACGTAGGGGGCGAGCGTTGTTCGGAATCATTGGGCGTAAAGGGCGTGCAGGCGGCCCTGCAAGTCCGGCGTGAAAGACCCCGGCCCAACCGGGGGGACGCGCTGGAAACTGCAGGGCTTGAATACAGGAGGGGATGCCGGAATTCCAGGTGTAGGGGTGAAATCTGTAGATATCTGGAAGAACACCAATGGCGAAGGCAGGCATCTGGCCATGTATTGACGCTGAGACGCGAAGGTGCGGGGAGCAAACA	d__Bacteria; p__Spirochaetota; c__Spirochaetia; o__Spirochaetales; f__Spirochaetaceae; g__Sphaerochaeta; s__Sphaerochaeta_sp.	0.923547	0	0	0	0	0	0	0	0	0	0	0.00381261	0	0	0	0	0	0	0	0	0
b73eb749a94e0ba3b1ee0155e1c33cb2	CACGTAGGGGGCGAGCGTTGTTCGGAATCATTGGGCGTAAAGGGCGTGCAGGCGGCACTGCAAGTCCGGCGTGAAAGACCCCGGCCCAACCGGGGGGGTGCGCTGGAAACTGCGGTGCTTGAGTACAGGAGGGGATGCCGGAATTCCAGGTGTAGGGGTGAAATCTGTAGATATCTGGAAGAACACCGATGGCGAAGGCAGGCATCTGGCCATGTACTGACGCTGAGACGCGAAGGTGCGGGGAGCAAACA	d__Bacteria; p__Spirochaetota; c__Spirochaetia; o__Spirochaetales; f__Spirochaetaceae; g__Sphaerochaeta; s__unidentified	0.814903	0	0	0	0	0	0	0	0	0	0	0	0	0.180357	0.501722	0.316242	0.338476	0	0	0	0
0f3bce2c4ce9101c07efc8dbb3c22a13	CACGTAGGGGGCGAGCGTTGTCCGGAATTACTGGGCGTAAAGGGTGCGTAGGCTGCGAGACAAGTCGGGTGTAAAAGGCACGGGCTCAACCTGTGTGTGCACTCGAAACTGTTTTGCTGGAGGGGTAGAGAGGCAAGCGGAATTCCCGGTGTAGCGGTGAAATGCGTAGATATCGGGAAGAACACCAGTGGCGAAGGCGGCTTGCTAGCTACACCCTGACGCTGAGGCACGAAAGCCAGGGGAGCGAACC	d__Bacteria; p__Synergistota; c__Synergistia; o__Synergistales; f__Synergistaceae; g__Dethiosulfovibrio; s__Dethiosulfovibrio_salsuginis	0.927497	0	0	0	0	0	0	0.00667008	0	0	0	0.0133441	0	0	0	0	0	0	0.00237761	0	0
191fdd97bd8ad1bb450241a3f87433c2	GACGTAGGGGGCGAGCGTTGCCCGGAATTACTGGGTGTAAAGGGGACGTAGGCGGGTGATCAAGTCATCTGTGAAAAGATTGCTCAACGATCGGCTTGCGGATGAAACTGATCATCTTGGGCGTAGCAGAGGTAGACGGAATTACCTGAGTAGGGGTGAAATCCGCAGATACAGGTAAGAACGCCGGTGAAGAAGTTGGTCTACTGGGCTACAGCTGACGCTGAGGTCCGAAAGCCAGGGGAGCAAACC	d__Bacteria; p__Thermotogota; c__Thermotogae; o__Petrotogales; f__Petrotogaceae; g__Petrotoga; s__Petrotoga_mobilis	0.981297	0	0	0	0	0	0	0	0	0	0	0.0181099	0	0	0	0	0	0	0	0	0
afbb0884faacc573d005baf830b37b98	CGGCCCAGCCGGCCATGGCCATGGCCCACAAACTGTTTATTGGTAATAGTCCTGGTACTGATCGTGATGATCAGGTTAAAGAACTGCTGACCAGCTTTGGTCCGCTGAAAGCATTTAATCTGGTTAAAGATAGCGCAACCGGTCTGAGCAAAGGTTATGCATTTTGTGAGTATGTGGACATCAATGTTACCGATCAGGCAATTGCAGGTGATTTTTCTGGTTTTGGTCTTTATCGTTGTGTTCTGGTTCAGCGTGCA	Unassigned	0.933574	0	0	0	0	0	0	0	0	0	0	0	0	0	0	0	0	0	0.51832	0	0
22108c125c66bf81bc8fa4167319b541	CGGCCCAGCCGGCCATGGCCATGGCCCACAAACTGTTTATTGGTGGTCATAATCGTTATGATACTGATGATCAGGTTAAAGAACTGCTGACCAGCTTTGGTCCGCTGAAAGCATTTAATCTGGTTAAAGATAGCGCAACCGGTCTGAGCAAAGGTTATGCATTTTGTGAGTATGTGGACATCAATGTTACCGATCAGGCAATTGCAGGTTTTGTTGTTGATATTTGTAGTGCTATTCGTCTTCTGGTTCAGCGTGCA	Unassigned	0.86484	0	0	0	0	0	0	0	0	0	0	0	0	0	0	0	0	0	0.517131	0	0
db4fd213470f76f029501157092eb21e	CGGCCCAGCCGGCCATGGCCATGGCCCACAAACTGTTTATTGGTAGTAATCTTTTTAATCGTAATGATGATCAGGTTAAAGAACTGCTGACCAGCTTTGGTCCGCTGAAAGCATTTAATCTGGTTAAAGATAGCGCAACCGGTCTGAGCAAAGGTTATGCATTTTGTGAGTATGTGGACATCAATGTTACCGATCAGGCAATTGCAGGTGATTTTTCTGGTTTTGGTCTTTATCGTTGTGTTCTGGTTCAGCGTGCA	Unassigned	0.712323	0	0	0	0	0	0	0	0	0	0	0	0	0	0	0	0	0	0.439858	0	0
de585d9069134a4669e8ef7db3a5e644	CGGCCCAGCCGGCCATGGCCATGGCCCACAAACTGTTTATTGGTAATAGTCCTGGTACTGATCGTGATGATCAGGTTAAAGAACTGCTGACCAGCTTTGGTCCGCTGAAAGCATTTAATCTGGTTAAAGATAGCGCAACCGGTCTGAGCAAAGGTTATGCATTTTGTGAGTATGTGGACATCAATGTTACCGATCAGGCAATTGCAGGTTGTTTTCCTGCTCGTGTTTGTGATGTTCGTTATCTGGTTCAGCGTGCA	Unassigned	0.308851	0	0	0	0	0	0	0	0	0	0	0	0	0	0	0	0	0	0.423215	0	0
75fe78e30a4a239b2af53a5b9a284500	CGGCCCAGCCGGCCATGGCCATGGCCCACAAACTGTTTATTGGTGGTCATAATCGTTATGATACTGATGATCAGGTTAAAGAACTGCTGACCAGCTTTGGTCCGCTGAAAGCATTTAATCTGGTTAAAGATAGCGCAACCGGTCTGAGCAAAGGTTATGCATTTTGTGAGTATGTGGACATCAATGTTACCGATCAGGCAATTGCAGGTTATGGTTATGCTATTCCTCATGGTGTTTGTTCTCTGGTTCAGCGTGCA	Unassigned	0.815612	0	0	0	0	0	0	0	0	0	0	0	0	0	0	0	0	0	0.315034	0	0
43caa9003ed0247c413b6de96b9c77be	CCCCAGTAACTCGACGTACGGTTGTTGATCAGCGTGAGATAGGGGAAACGGGTCGCTCCTGCAATCTGGTCGTTACCGGCCAGTCCGTATGATCCGCGAAATTTCAGGAAGGAGAGTACCGGAATATTATCCTGCACCCACTGATAGGATGTGGGTACCCATCCCAGTGCAAGGGAGGGGAAGAAACCGAAACGCTGCCCGCTTTCGAACTGCGATGAGCCGGTGTAACCGAAGTTACCGTCCACAAAATAGGTGTTGTCAAAACCGTAGGAGAGGCGTCCCGACACATTTTGCCGACGGGCCGGAAT	Unassigned	0.501705	0.0184701	0.0156792	0.0135631	0.00631486	0	0	0.0122285	0	0.0415978	0.0328755	0.031454	0.02097	0	0	0	0	0	0	0	0
6d4fdeb8a67e4640bbf7ace3e203e066	CGGCCCAGCCGGCCATGGCCATGGCCCACAAACTGTTTATTGGTGGTCATAATCGTTATGATACTGATGATCAGGTTAAAGAACTGCTGACCAGCTTTGGTCCGCTGAAAGCATTTAATCTGGTTAAAGATAGCGCAACCGGTCTGAGCAAAGGTTATGCATTTTGTGAGTATGTGGACATCAATGTTACCGATCAGGCAATTGCAGGTCTGAATGGTATGCAGCTGGGTGATAAAAAACTGCTGGTTCAGCGTGCA	Unassigned	0.705175	0	0	0	0	0	0	0	0	0	0	0	0	0	0	0	0	0	0.0511187	0	0
2457fbe7b44172691e9a81a238264f74	GTGCCAGCCACCGCGGTTATACGAGAGGCCCTAGTTGATAACTACCGGCGTAAAGAGTGGTTATGGAAAATATTTAATAAAGCCGAACACCCCCTCAGCCGTCATACGCACCTGGGAGCACGAAGACCTACCGCGAAAGCAGCTTTAATTATGCCTGACCCCACGACAGCTAAGAAACAAACTAGGATTAGATACCCCACT	Unassigned	0.440221	0	0.0019599	0	0	0	0.00476168	0	0	0	0	0.00381261	0	0	0.00664533	0	0	0	0	0	0
		Total (%)		100	100	100	100	100	100	100	100	100	100	100	100	100	100	100	100	100	100	100	100

## Sheet: Table S6 mMEC of microcosms
Table S6. Taxonomy table with the ASV counts in the microcosms amended with mMEC
Microcosm No.				1	2	3	4	5	6	7	8	9	10	11
Chemically solubilized lignite solution [mg/L TOC]				0	0	10	100	1000	10	10	100	100	1000	1000
mMEC				−	+	+	+	+	−	+	−	+	−	+
Pulverized lignite				+	+	−	−	−	+	+	+	+	+	+
id	Sequence	Taxon	fastq file names	lig-21-1-16S	lig-22-1-16S	lig-6-2-16S	lig-4-2-16S	lig-2-1-16S	lig-29-1-16S	lig-30-1-16S	lig-27-1-16S	lig-28-1-16S	lig-25-1-16S	lig-26-2-16S
#q2:types	categorical	categorical	categorical	numeric	numeric	numeric	numeric	numeric	numeric	numeric	numeric	numeric	numeric	numeric
f0bfeec9d04065f9e0ca4cc11dc102fb	TACTGGAGGCCCGAGTGATACTCACTATTATTGGGCTTAAAGCGTTCGTAGCCGGTTTTTTAAGTCTTTTGTGAAATCCTGCTGCTTAACAGTAGGCCGGGCAAGAGATACTGAAAGACTAGAGGATGGGAGAGGTTGGAGGTATTTCCGGGGTAGGGGCGAAATCCTATAATCCTAGAAGGACCATCGGGGCGAAGGCGTCCAACTAGAACATGCCTGACGGTGAGGAACGAAAGCTAGGGGAGCAAACC	d__Archaea; p__Altiarchaeota; c__Altiarchaeia; o__Altiarchaeales; f__Altiarchaeaceae; g__Candidatus_Altiarchaeum; s__groundwater_metagenome	0.961566	0	0	0	0	75	0	0	0	0	0	0
5051476795f005ae010f2506fb878e3b	CACCGGCAGCTCTAGTGGTAGCCATTTTTATTGGGCCTAAAGCGTTCGTAGCCGGTTTGATAAGTCTCTGGTGAAATCCTATAGCTTAACTGTGGGACTTGCTGGAGATACTATTAGACTTGAGGTCGGGAGAGGTTAGCGGTACTCCCAGGGTAGGGGTGAAATCCTGTAATCCTGGGAGGACCACCTGTGGCGAAGGCGGCTAACTGGAACGAACCTGACGGTGAGGGACGAAAGCCAGGGGCGCGAACC	d__Archaea; p__Euryarchaeota; c__Methanobacteria; o__Methanobacteriales; f__Methanobacteriaceae	0.999998	0	0	0	0	21	0	0	0	0	0	0
3d3a8a7cf158c715e2c1ac9ada02adf8	CACCGGCAGCTCAAGTGGTGGCCATTTTTATTGGGCCTAAAGCGTTCGTAGCCGGTTTGATAAGTCTCTGGTGAAATCTCACGGCTTAACCGTGAGAATTGCTGGAGATACTATTAGGCTTGAGGCCGGGAGAGGCTGGAGGTACTCCCAGGGTAGGGGTGAAATCCTATAATCCTGGGAGGACCACCTGTGGCGAAGGCGTCCAGCTGGAACGGACCTGACGGTGAGTAACGAAAGCCAGGGGCGCGAACC	d__Archaea; p__Euryarchaeota; c__Methanobacteria; o__Methanobacteriales; f__Methanobacteriaceae; g__Methanobacterium; s__uncultured_Methanobacteriales	0.716448	0	0	0	0	0	0	6	0	0	0	0
5a086e9a4b995de42475b8a93ea01fd4	TACCGGCGGCTCGAGTGGTGGCCGATATTATTGAGTCTAAAGGGTCCGTAGCCGGCTTGGCAAGTCTCTTGGGAAATCCGGCGGCTTAACCGTCGGTCGTCCGGGAGATACTACCTTGCTTGGGACTGGGAGAGGCGTGAGGTACTCAGGGGGTAGGAGTGAAATCCTGCAATCCTTTGGGGACCACCGGTGGCGAAGGCGTCACGCCAGAACAGGTCCGACGGTGAGGGACGAAAGCTAGGGGCACGAACC	d__Archaea; p__Halobacterota; c__Methanocellia; o__Methanocellales; f__Methanocellaceae; g__Rice_Cluster_I; s__uncultured_archaeon	0.992952	0	0	0	0	3	0	0	0	0	0	0
f2ac65e1512621d35fa8d8d282495954	TACCGGCTGCTCGAGTGATAGCCACTTTTACTGGGCTTAAAGCGTTCGTAGCTTGGTCGTTAAGTCTCTGGGGAAATCTTTTGGCTCAACCAAAAGGCGTCTCAGGGAAACTGACGATCTTGGAACCGGGAGAGGTAAGACGTACTTCGGGGGTAGGAGTGAAATCTTGTAATCCCCGAGGGACGACCGATGGCGAAGGCATCTTACCAGAACGGCTTCGACAGTGAGGGACGAAAGCTGGGGGAGCAAACC	d__Archaea; p__Halobacterota; c__Methanomicrobia; o__Methanomicrobiales	0.967363	0	0	0	0	6	0	0	0	0	0	0
330a729b3e0377fabc3981b4bc55b12f	TACCGGCGGCTCGAGTGGTGGCCACTTTTATTGGGCTTAAAGCGTTCGTAGCTGGGTTGTTAAGTCTCTTGGGAAATCCGGCGGCTCAACCGTCGGGCGTCTAAGAGATACTGGCAGTCTTGGAACCGGGAGAGGTGAGGGGTACTTCGGGGGTAGGAGTGAAATCCTGTAATCCTCGAGGGACCACCTGTGGCGAAGGCGCCTCACCAGAACGGCTTCGACAGTGAGGGACGAAAGCTGGGGGAGCAAACC	d__Archaea; p__Halobacterota; c__Methanomicrobia; o__Methanomicrobiales; f__Methanomicrobiaceae; g__Methanoculleus	0.999984	0	1138	229	553	232	0	1209	0	2146	0	294
f6b28a09983b2dc248ca525506dce85b	TACCGGCGGCTCGAGTGGTGGCCACTTTTATTGGGCTTAAAGCGTTCGTAGCTGGGTTGTTAAGTCTCTTGGGAAATCCGGCGGCTCAACCGTCGGGCGTCTAAGAGATACTGGCGATCTTGGAACCGGGAGAGGTGAGGGGTACTTCGGGGGTAGGAGTGAAATCCTGTAATCCTCGAGGGACCACCTGTGGCGAAGGCGCCTCACCAGAACGGCTTCGACAGTGAGGGACGAAAGCTGGGGGAGCAAACC	d__Archaea; p__Halobacterota; c__Methanomicrobia; o__Methanomicrobiales; f__Methanomicrobiaceae; g__Methanoculleus	0.999975	0	796	257	238	51	0	779	0	1578	0	198
8871c92122bd5304547644ee79844a1f	TACCGGCGGCTCGAGTGGTGGCCGCTTTTATTGGGCTTAAAGCGTTCGTAGCTGGGTTGTTAAGTCTCTTGGGAAATCCGGCGGCTCAACCGTCGGGCGTCTAAGAGATACTGGCGATCTTGGAACCGGGAGAGGTGAGGGGTACTTCGGGGGTAGGAGTGAAATCCTGTAATCCTCGAGGGACCACCTGTGGCGAAGGCGCCTCACCAGAACGGCTTCGACAGTGAGGGACGAAAGCTGGGGGAGCAAACC	d__Archaea; p__Halobacterota; c__Methanomicrobia; o__Methanomicrobiales; f__Methanomicrobiaceae; g__Methanoculleus	0.999956	0	401	151	156	54	0	407	0	868	0	89
007eadfb22570640b10169259191f348	TACCGGCGGCTCGAGTGGTGGCCACTATTACTGGGCTTAAAGCGTCCGTAGCTTGGTCGTTAAGTCTCCGGGGAAATCTTCCGGCTCAACCGGAAGGCGTCTCAGGGATACTGGCGGCCTAGGGATCGGGAGAGGTGAGAGGTACTCCGGGGGTAGGAGTGAAATCCTGTAATCCTCAGGGGACCACCTGTGGCGAAGGCGTCTCACCAGAACGACTCCGACAGTGAGGGACGAAAGCTGGGGGAGCAAACC	d__Archaea; p__Halobacterota; c__Methanomicrobia; o__Methanomicrobiales; f__Methanomicrobiaceae; g__Methanofollis; s__uncultured_archaeon	0.796431	0	0	0	4	0	0	0	0	0	0	0
f8cded3a4c76656070165e741a0b6713	TACCGGCGGCTCGAGTGGTGGCCGCTTTTACTGGGCTTAAAGGGTCCGTAGCTTGATTCATGGGTCCCTTGAGAAATCTATCGGCTTAACTGATAGGCGTTCAGGGGAAACTGTGATTCTAGGGACTGGGAGAGGTGAGAGGTACTGCCGGGGTAGGAGTGAAATCCTGTAATCCCGGTGGGACGACCTATGGCGAAGGCATCTCACCAGAACGGCTCCGACAGTGAGGGACGAAAGCTGGGGGAGCAAACC	d__Archaea; p__Halobacterota; c__Methanomicrobia; o__Methanomicrobiales; f__Methanospirillaceae; g__Methanospirillum	0.999999	0	0	0	0	7	0	0	0	0	0	0
8c2a266d079d9653b033b0b59cfdda44	TACCGGCAGCCCGAGTGGTAACCACTATTATTGGGTCTAAAGGGTCCGTAGCCGGGCCAATCAGTCTTCTGGGAAATCTGGCAGCTCAACTGTCAGGCGACTAGGGGATACTGTTGGCCTTGGGACCGGGAGAGGTAAGAGGTACTTTAGGGGTAGGAGTGAAATCTTGTAATCCTTAAGGGACCACCAGTGGCGAAGGCGTCTTACCAGAACGGGTCCGACGGTGAGGGACGAAAGCTAGGGGCGCAAACC	d__Archaea; p__Halobacterota; c__Methanosarcinia; o__Methanosarciniales; f__Methanosarcinaceae; g__Methanimicrococcus; s__uncultured_euryarchaeote	0.979653	0	0	0	0	2	0	0	0	0	0	0
16c2ef4f17ba24ee497a5359ba4f9bfe	CACCGGCGGCCCGAGTGGTGATCGTGATTATTGGGTCTAAAGGGTCCGTAGCCGGTTTGGTCAGTCCTCCGGGAAATCTGATAGCTCAACTATTAGGCTTTCGGGGGATACTGCCAGACTTGGAACCGGGAGAGGTAAGAGGTACTACAGGGGTAGGAGTGAAATCTTGTAATCCCTGTGGGACCACCTGTGGCGAAGGCGTCTTACCAGAACGGGTTCGACGGTGAGGGACGAAAGCTGGGGGCACGAACC	d__Archaea; p__Halobacterota; c__Methanosarcinia; o__Methanosarciniales; f__Methanosarcinaceae; g__Methanosarcina	0.999569	0	18	59	278	111	0	55	0	403	0	1053
f64b6d76e108ae6575301c73fbdf7512	CACCGGCGGCCCGAGTGGTGATCGTGATTATTGGGTCTAAAGGGTCCGTAGCCGGTTTGGTCAGTCCTCCGGGAAATCTGATAGCTTAACTATTAGGCTTTCGGGGGATACTGCCAGGCTTGGAACCGGGAGAGGTAAGAGGTACTACAGGGGTAGGAGTGAAATCTTGTAATCCCTGTGGGACCACCTGTGGCGAAGGCGTCTTACCAGAACGGGTTCGACGGTGAGGGACGAAAGCTGGGGGCACGAACC	d__Archaea; p__Halobacterota; c__Methanosarcinia; o__Methanosarciniales; f__Methanosarcinaceae; g__Methanosarcina	0.999126	0	0	0	0	90	0	0	0	0	0	0
e5d3689182babab4e58af3354bbdb5da	TACCCGCGCCCTGAGTGGTGCTCGTTATTATTGGGTCTAAAGCATCCGTAGCCGGTCCTGTAAATGCCCAGGTAAATCGACGGGCCTAACTCGTCGAATTCTGGGTAGACTGCAGGACTTGGGATCGGGAGAGGTTAGAGGTACTTCGGGGGTAGGGGTAAAATCCTGTAATCCTTGAAGGACCACCGGTGGCGAAGGCGTCTGACTAGAACGACTCCGACGGTGAGGGATGAAGCCCTGGGGCGCAAACG	d__Archaea; p__Thermoplasmatota; c__Thermoplasmata	0.739502	0	0	0	0	6	0	0	0	0	0	0
c168080bf30f71e4feb488d08ddb5401	TACGGAGGGGGCAAGCGTTGTTCGGAGTTATTGGGCGTAAAGAGCACGTAGGCGACCATATAAGTCATTAGTTAAAGGCATCAGCTCAACTGGTGTGTGGCTAGTGATACTATGTGGTTGGAGTGTCGTAGAGGATTACAGAATTCCTGGTGTAGCGGTAGAATGCGTAGATATCAGGAGGAATACCAGTAGCGAAGGCGGTAATCTGGACGACAACTGACGCTGAGGTGCGAAAGCATGGGTAGCAAACA	d__Bacteria	0.999432	26	0	0	0	90	0	0	0	0	0	0
e3ea88046f941c03110086a81dc47349	TACGTAGGTGGCGAGCGTTGTCCGGAATCACTGGGCGTAAAGGGCGCGTAGGCGGCAATACAAGTCGCATGTGAAAAACCAGGGCTCAACCCTGGGGGGTCATGCGAAACTGTATGGCTTGAGTGCAGTAGAGGAAAGCGGAATTCCTGGTGTAGCGGTAAAATGCGTAGAGATCAGGAGGAACACCGGTGGCGAAGGCGGCTTTCTGGGCTGCAACTGACGCTGAGGCGCGAAAGCGTGGGGAGCAAACA	d__Bacteria	0.999993	67	0	0	0	0	0	0	0	0	0	0
78f40f1953d7e74a47514468d1e40638	TACGGAGGGTGCAAGCGTTAATCGGAATTACTGGGCGTAAAGCGTGCGTAGGCTGTTATTTAAGTCAGTGGTGAAATCCCCGAGCTCAACTTGGGAACTGCCATTGAAACTGGGTGACTAGAGTGCGTGAGAGGGTAGTGGTATTCCTAGTGTAGGGGTAAAATCCGTAGATATTAGGAGGAACATCAGTGGCGAAGGCGACTACCTGGCACGTAACTGACGCTGAGGTACGAAAGCGTGGGGATCAAACA	d__Bacteria	0.997919	0	0	0	0	10	0	0	0	0	0	0
92d4a1a68a2d92f63fc92428476b7dd2	CACGCAGAAGACTAGTGTTATTCATCTTTATTAGGTATAAAGGGTACCTAGACGGATTATCAAGCCAAATGAAGGGACTAATTTTCTAGAGTTTTATGGAAGAATATCGAATTGCTGGAGGAAAGTCAACATTTTTTGATACCAGTGAGACGGACAACTGCGAAGGCGTTATTCTATGTAAACAACTGACGTTGAGGGACGAAGCCTGGGGGAGCGATAA	d__Bacteria	0.822032	0	0	0	0	9	0	0	0	0	0	0
a11b57faa88c414961c04a13206249aa	TACGGAGGATCCGAGCGTTATCCGGATTTATTGGGTTTAAAGGGAGCGTAGATGGGTTGTTAAGTCAGCTGTGAAAGTCCGCGGCTCAACCGTGGAATTGCAGTTGAAACTGGAGGCCTTGAGTGCACACAGGGATGCCGGAATTCATGGTGTAGCGGTGAAATGCGTAGATATTAGGAGGAACACCAGTGGCGAAGGCGGCTTGTTGGACGACAACTGACGCTGAGGCGCGAAAGCGTGGGGAGCAAACA	d__Bacteria	0.999812	0	0	0	0	6	0	0	0	0	0	0
52731abf406dc50cd5ed851a82ec16e0	TACGGAGAGGGCGAGTGTTATTCGCATTGACTGGGTGTAAAGGGTGCGTAGGTGGCTTGTTAAGTTTCAAAGTAAAGGTTAAACTCAAGGTTTAAAGACTTTTTAATACTAACTGGCTAGAGTTTATTAGGAGATAGCTGAACATTAAGTGTAAAGGTGAAATTTTTCGATATTTAAAGGACATGCAATAGGCGAAGGCTGCTATCTATTTTAATACTGACACTGAGGCACGAAAGCATAGGGATCAAACA	d__Bacteria	0.787081	0	0	0	0	5	0	0	0	0	0	0
dee5e89993f2419ebf33a6e5fba02d3f	TACGAAGGGAGCTAGCGTTATTCGGAATGATTGGGCGTAAAGGACACGTAGGCGGTTTTGTAAGTTTTGGGTGAAATCCCCGGGCTCAACCCGGGAACTGCTCAAGATACTGCATAACTTGAGTATGGGGGAGGATAGTGGAATCTTTGGTGTAGAGGTGAAATTCTTAGATATCAGAGAGAACGTCGGAGGCGAAAGCGACTATCTAAAACATTACTGACGCTGAGGTGTGAAGGCGTGGGGAGCAAATC	d__Bacteria	0.990543	0	0	0	0	5	0	0	0	0	0	0
ad0645961f2c01f2b7accb0105ac0133	TACGTAGGGAGCAAGCGTTATCCGGAATCACTGGGCGTAAAGGGTGAGTAGGCGGCAATGGAAGTCATATGTGAAAGGCAGGGGCTCAACCCCTGGAATGCATAAGAAACTCCGTAGCTAGAGTGTGAGAGAGGCAAGCGGAATTCCTGGTGTAGCGGTGAAATGCGTAGATATCAGGAAGAACACCGGTGGCGAAGGCGGCTTGCTGGATCATAACTGACGCTGAGGCACGAAAGCGTGGGGAGCGAACA	d__Bacteria	0.999977	5	0	0	0	0	0	0	0	0	0	0
130233434623600c2e300a48ce946498	TACGGAGGGTGCAAGCGTTATCCGGATTCACTGGGTTTAAAGGGTGCGTAGGCGGCGCATCAAGTCAGGCGTGAAAGCCCTGGGCTCAACCTAGGAATTGCGCTTGATACTGGTGTGCTGGAGTGCGGGAGAGGATGGTGGAATTCCCAGTGTAGAGGTGAAATTCGTAGATATTGGGAAGAACACCAATGGCGAAGGCAGCTCTCTGGATTAACACTGACGCTCATGCACGAAAGCGTGGGGAGCAAACA	d__Bacteria	0.999219	0	0	0	0	4	0	0	0	0	0	0
83ace6503a265c746bb26d53d432657a	TACGGAGGGTGCAAGCGTTGCTCGGAATTATTGGGCGTAAAGCGCACGCAGGCGGCAGGGCAAGTCGGTTGTGAAATCCCCGGGCTCAACCCGGGAGCTGCAGCCGAAACTGTTCAGCTGGAGTACGGAAGAGGGGAGCGGAATTCCCAGTGTAGAGGTGAAATTCGTAGAGATTGGGAGGAACACCGGTGGCGAAAGCGGCTCCCTGGTCCGATACTGACGCTCATGCACGAAGGCGTGGGGAGCAAACA	d__Bacteria	0.9998	0	0	0	0	3	0	0	0	0	0	0
f47b8f9efb309dfa8a2f44da83956d2a	TACGTAGGGGGCGAGCGTTGTCCGGATTTACTGGGCGTAAAGGGCGTGTAGGCGGTTGGATAAGTCTGGTGTGAAATGCTTTGGCTCAACCAAAGCGCTGCGCTGGATACTGTCTGACTGGAATTCGGAAGGGGTGACTGGAATTCCCGGTGTAACGGTGAAATGTGTAGATATCGGGAGGAACACCTGTGGCGAAGGCGGGTCACTGGTCCGACATTGACGCTGAGACGCGAAAGCGTGGGGAGCAAACA	d__Bacteria	0.999691	3	0	0	0	0	0	0	0	0	0	0
23d345b52eb10eff5ee99cd78786178f	TACGGAGACTGCGAGCGTTACTCGGATTTACTGGGCGTAAAGGGTGCGTAGGCGGCAATGTGTGTCAGGTGTGAAATCTTGGGGCTTAACCCCAAAATTGCGCTTGAAACTGCATTGCTAGAGTGTCGGAGGGGCAAGCGGAATTTCGAGTGTAGCAGTGAAATGCGTAGATATTCGAAGGAACGCCAATAGCGAAGGCAGCTTGCTGGACGATTACTGACGCTGAGGCACGAAAGCGTGGGGAGCGAAAAA	d__Bacteria	0.999153	0	0	0	0	2	0	0	0	0	0	0
cf0b6ba4f9fe9d1b818af551ecbe7fab	TACAGAGGGGGCAAGCGTTGTTCGGAATTATTGGGCGTAAAGGGCGCGTAGGCGGTGCGGTAAGTCACTTGTGAAATCTCTGGGCTCAACTCAGAGTCTGCAAGCGAAACTGCCGTGCTTGAGTATGGGAGAGGTATGTGGAATTCCCGGTGTAGCGGTGAAATGCGTAGATATCGGGAGGAACACCTGTGGCGAAAGCGGCATACTGGACCATAACTGACGCTGAGGCGCGAAAGCTAGGGGAGCAAACA	d__Bacteria; p__Acidobacteriota; c__Acidobacteriae; o__Acidobacteriales	0.999984	28	0	0	0	0	0	0	0	0	0	0
9d4e6a0abbd853a468a6354d861cc39a	TACGGGGGGGGCGAGCGTTGTTCGGAATTATTGGGCGTAAAGGGCGCGTAGGCGGTGTCGCAAGTCCATGGTGAAATCTCCAGGCTCAACTTGGAGTCTGCCACGGAAACTGCGATGCTGGAGTGTGGAAGAGGTGAGTGGAATTCCCGGTGTAGCGGTGAAATGCGTAGATATCGGGAGGAACACCTGTGGCGAAAGCGGCTCACTGGACCACAACTGACGCTGAGGCGCGAAAGCTAGGGGAGCAAACA	d__Bacteria; p__Acidobacteriota; c__Acidobacteriae; o__Acidobacteriales	0.997395	0	0	0	0	0	7	0	0	0	0	0
edb9512baf357f1e3eb39320079bea8e	TACGAGGGGGGCAAGCGTTGTTCGGAATTATTGGGCGTAAAGGGTGCGTAGGTGGTTTGACAAGTCTTATGTGAAATCTTCAGGCTCAACCTGAAGTCTGCATGGGAAACTGTCGGGCTTGAGTATGGGAGAGGTGAGTGGAATTTCCGGTGTAGCGGTGAAATGCGTAGATATCGGAAGGAACACCTGTGGCGAAAGCGGCTCACTGGACCATAACTGACGCTGATGCACGAAAGCTAGGGGAGCAAACA	d__Bacteria; p__Acidobacteriota; c__Acidobacteriae; o__Acidobacteriales; f__Acidobacteriaceae_(Subgroup_1); g__Granulicella	0.907994	4	0	0	0	0	0	0	0	0	0	0
837cbedc5237ae944d7e2abe38c3f7a6	TACGAGGGGGGCAAGCGTTGTTCGGAATTATTGGGCGTAAAGGGTGCGTAGGCGGTTTGACAAGTCATCTGTGAAATCTATGGGCTCAACCCATAGCCTGCAGGCGAAACTGTCGAGCTTGAGTATGGGAGAGGTGAGTGGAATTTCCGGTGTAGCGGTGAAATGCGTAGATATCGGAAGGAACACCCGTGGCGAAAGCGGCTCACTGGACCATTACTGACGCTGATGCACGAAAGCTAGGGGAGCAAACA	d__Bacteria; p__Acidobacteriota; c__Acidobacteriae; o__Acidobacteriales; f__Acidobacteriaceae_(Subgroup_1); g__Granulicella; s__bacterium_enrichment	0.711082	0	0	0	0	9	0	0	0	0	0	0
1d66e1b0ae9a022e2813ef319bbfa889	TACGAGGGGGGCAAGCGTTGTTCGGAATTATTGGGCGTAAAGGGCGCGTAGGCGGTTTGGCAAGTTTCGTGTGAAATCTTCGGGCTCAACTCGAAGTCTGCACGGAAAACTGCCGGGCTTGAGTATGGGAGAGGTGAGTGGAATTTCCGGTGTAGCGGTGAAATGCGTAGATATCGGAAGGAACACCTGTGGCGAAAGCGGCTCACTGGACCATAACTGACGCTGAGGCGCGAAAGCTAGGGGAGCAAACA	d__Bacteria; p__Acidobacteriota; c__Acidobacteriae; o__Acidobacteriales; f__Acidobacteriaceae_(Subgroup_1); g__Terriglobus	0.989556	6	0	0	0	0	0	0	0	0	0	0
e1415a859128f55b0b9fcdd3333e3145	TACAGAGGGTGCAAGCGTTGTTCGGAATTATTGGGCGTAAAGGGCGCGTAGGCGGTGCGGTAAGTCTCTTGTGAAATCTCCGGGCTCAACCCGGAGTCTGCAGGGGAAACTGCCGTGCTTGAGTGTGGGAGAGGTGAGTGGAATTCCCGGTGTAGCGGTGAAATGCGTAGATATCGGGAGGAACACCTGTGGCGAAAGCGGCTCACTGGACCACAACTGACGCTGAGGCGCGAAAGCTAGGGGAGCAAACA	d__Bacteria; p__Acidobacteriota; c__Acidobacteriae; o__Acidobacteriales; f__Koribacteraceae; g__Candidatus_Koribacter	0.833451	15	0	0	0	0	0	0	0	0	0	0
ccdde09fc4852b646ea560362706f355	TACAGAGGGTGCAAGCGTTGTTCGGAATTATTGGGCGTAAAGGGCGCGTAGGCGGTGCGGTAAGTCTTTAGTGAAATCTCCGGGCTCAACTCGGAGTCTGCTGAGGAAACTGCCGTGCTTGAGTGTGGGAGAGGTGAGTGGAATTCCCGGTGTAGCGGTGAAATGCGTAGATATCGGGAGGAACACCTGTGGCGAAAGCGGCTCACTGGACCACAACTGACGCTGAGGCGCGAAAGCTAGGGGAGCAAACA	d__Bacteria; p__Acidobacteriota; c__Acidobacteriae; o__Acidobacteriales; f__Koribacteraceae; g__Candidatus_Koribacter	0.793839	0	0	0	0	0	0	0	0	3	0	0
75f773fedc02a18b4f14fc6ee59c81f1	TACAGAGGGTGCGAGCGTTGTTCGGAATTATTGGGCGTAAAGGGCGCGTAGGCGGTGCCACAAGTCACCTGTGAAATCTCCGGGCTTAACTCGGAGCCTGCAGGCGAAACTGTGGTGCTGGAGTATGGGAGAGGTGCGTGGAATTCCCGGTGTAGCGGTGAAATGCGTAGATATCGGGAGGAACACCTGTGGCGAAAGCGGCGCACTGGACCATAACTGACGCTGAGGCGCGAAAGCTAGGGGAGCAAACA	d__Bacteria; p__Acidobacteriota; c__Acidobacteriae; o__Acidobacteriales; f__uncultured; g__uncultured; s__uncultured_forest	0.915301	5	0	0	0	0	0	0	0	0	0	0
a86a9f052e53236b33810e2955ccec96	TACGTAGGCAGCGAGCGTTGTTCGGAGTTACTGGGCGTAAAGAGTATGTAGGCGGTCTTGTAAGTTCGGTGTGAAATCTCCCGGCTCAACTGGGAGGGTGCGCCGAAAACTGCAAGGCTAGAGTGTGGGAGAGGAAAGCGGAATTCCTGGTGTAGCGGTGAAATGCGTAGATATCAGGAGGAACACCGGCGGTGTAGACGGCTTTCTGGACCATTACTGACGCTGAGATACGAAAGCGTGGGGAGCAAACA	d__Bacteria; p__Acidobacteriota; c__Acidobacteriae; o__AKIW659; f__AKIW659; g__AKIW659; s__uncultured_bacterium	0.762623	0	0	0	0	0	0	0	3	0	0	0
9e3166f32a749dd15f9851190053d4fa	TACGTAGGCAGCGAGCGTTGTTCGGAATTACTGGGCGTAAAGAGTGTGTAGGCGGTGCTCTAAGTTCGGTGTGAAATCTCCTGGCTTAACTGGGAGGGTGCGCCGGAAACTGGAGTGCTCGAACGCGGGAGAGGAAAGCGGAATTCCTGGTGTAGCGGTGAAATGCGTAGATATCAGGAGGAACACCGGTGGTGTAGACGGCTTTCTGGACCGTTGTTGACGCTGAGACACGAAAGCGTGGGTAGCAAACA	d__Bacteria; p__Acidobacteriota; c__Acidobacteriae; o__Bryobacterales; f__Bryobacteraceae; g__Bryobacter	0.911596	0	0	0	0	6	0	0	0	0	0	0
5adde37ef902ff7c93efd2204cee6ac6	TACGTAGGCAGCAAGCGTTGTTCGGAGTTACTGGGCGTAAAGAGTGCGTAGGCGGTTTCGCAAGTTTGTTGTGAAATCTCCCGGCTTAACTGGGAGGGTGCGGCGAAAACTGCGGGGCTGGAGTGTGGGAGAGGTAAGCGGAATTCCTGGTGTAGCGGTGAAATGCGTAGATATCAGGAGGAACACCGGCGGTGTAGACGGCTTACTGGACCATAACTGACGCTGAGGCACGAAAGCGTGGGGAGCAAACA	d__Bacteria; p__Acidobacteriota; c__Acidobacteriae; o__Bryobacterales; f__Bryobacteraceae; g__Bryobacter	0.972277	0	0	0	0	4	0	0	0	0	0	0
64c5ba8fbe611d1e69e1c3ef574d8f83	TACGTAGGCAGCGAGCGTTGTTCGGAGTTACTGGGCGTAAAGGGTGTGTAGGCGGTTGTTTAAGTTTGGCGTGAAATCTCCCGGCTCAACTGGGAGGGTGCGTCGAATACTGAATGACTTGGAGTGCGGGAGAGGAAAGTGGAATTCCTGGTGTAGCGGTGAAATGCGTAGATATCAGGAGGAACACCGGTGGTGTAGACGGCTTTCTGGACCGTAACTGACGCTGAGACACGAAAGCGTGGGTAGCAAACA	d__Bacteria; p__Acidobacteriota; c__Acidobacteriae; o__Solibacterales; f__Solibacteraceae; g__Candidatus_Solibacter	0.999618	0	0	0	0	0	25	0	0	0	0	0
4de751b64d7515b5379174fd9956776d	TACGTAGGCAGCAAGCGTTGTTCGGAGTTACTGGGCGTAAAGGGTGCGTAGGCGGTCCCCTAAGTTCGGTGTGAAATCTCCCGGCTCAACTGGGAGGGTGCGCCGGAAACTGAGGGACTAGAGTGCGGGAGGGGAGAGCGGAATTCCTGGTGTAGCGGTGAAATGCGTAGATATCAGGAGGAACACCGGTGGTGCAGACGGCTCTCTGGACCGTAACTGACGCTGAGGCACGAAAGCGTGGGTAGCAAACA	d__Bacteria; p__Acidobacteriota; c__Acidobacteriae; o__Solibacterales; f__Solibacteraceae; g__Candidatus_Solibacter	0.922234	0	0	0	0	0	24	0	0	0	0	0
2c67fbb2975d7b9fe5ac4baf900edf3a	TACGTAGGGGGCTAGCGTTGTTCGGAATTACTGGGCGTAAAGAGCGCGTAGGCGGTGCGGTGTGTTTGGTGTGAAATCTCCCGGCTCAACCGGGAGGGGCCATCGAAAACTGCCGTGCTGGAGTGCGGAAGAGGGCAGTGGAATTCCCGGTGTAGCGGTGAAATGCGTAGAGATCGGGAGGAACACCTGTGTCGAAGGAGGCTGCCTGGGCCGCAACTGACGCTGAGGCGCGAAAGCTAGGGGAGCAAACA	d__Bacteria; p__Acidobacteriota; c__Acidobacteriae; o__Subgroup_12; f__Subgroup_12; g__Subgroup_12; s__uncultured_bacterium	0.999728	0	0	0	0	0	13	0	0	0	0	0
b6d327680501ba72c1fb898b7c60aed3	TACGGGGGGGGCAAGCGTTGTTCGGAATTACTGGGCGTAAAGCGCGTGTAGGCGGCTCTTCAAGTCAGGCGTGAAAGCCCCAGGCTTAACCTGGGAATTGCGTTTGATACTGTTGAGCTAGAGTGTGGAAGGGGCTACTGGAATTCCGTGTGTAGCGGTGAAATGCGTAGATATACGGAGGAACACCTGCGGCGAAGGCGGGTAGCTGGGCCAACACTGACGCTGAGACGCGAAAGCTAGGGGAGCAAACG	d__Bacteria; p__Acidobacteriota; c__Blastocatellia; o__11-24; f__11-24; g__11-24	0.979524	0	0	0	0	5	0	0	0	0	0	0
44d0e14c1f0affd90b73cb3db8d128f9	TACGGGGGGGGCAAGCGTTGTTCGGAATTACTGGGCGTAAAGCGCGCGTAGGCGGCTTTTCAAGTCAGGCGTGAAAGCCTCGGGCTTAACCCGAGAACTGCGTTTGATACTGTTGAGCTAGAGTGTGGAAGGGGCTACCGGAATTCCGTGTGTAGCGGTGAAATGCGTAGATATACGGAGGAACACCAGCGGCGAAGGCGGGTAGCTGGGCCAACACTGACGCTGAGGCGCGAAAGCTAGGGGAGCAAACG	d__Bacteria; p__Acidobacteriota; c__Blastocatellia; o__11-24; f__11-24; g__11-24; s__uncultured_bacterium	0.729335	0	0	0	0	0	13	0	0	0	0	0
832b03985c007215721041a2d8d8e531	TACGTAGGGACCAAGCGTTGTTCGGATTTACTGGGCGTAAAGGGCGCGTAGGCGGCGATGTAAGTCACTTGTGAAATCTCTGAGCTTAACTCAGAACGGCCAAGTGATACTGCATTGCTAGAGTGCAGAAAGGGCAATCGGAATTCTTGGTGTAGCGGTGAAATGCGTAGATATCAAGAGGAACACCTGAGGCGAAGGCGGGTTGCTTGTCTGACACTGACGCTGAGGCGCGAAAGCCAGGGGAGCAAACG	d__Bacteria; p__Acidobacteriota; c__Blastocatellia; o__Blastocatellales; f__Blastocatellaceae	0.995069	0	0	0	0	14	0	0	0	0	0	0
6058a16b0b743e169ad128b0a7602b2f	TACGTAGGGACCAAGCGTTGTTCGGATTTACTGGGCGTAAAGGGCGCGTAGGCGGCAATTCAAGTCAGCTGTGAAATCTCCGAGCTTAACTCGGAACGGTCAGCTGATACTGCTTTGCTAGAGTACAGAAGGGGCAATCGGAATTCTTGGTGTAGCGGTGAAATGCGTAGATATCAAGAGGAACACCTGAGGTGAAGACGGGTTGCTGGGCTGATACTGACGCTGAGGCGCGAAAGCTAGGGTAGCAAACG	d__Bacteria; p__Acidobacteriota; c__Blastocatellia; o__Blastocatellales; f__Blastocatellaceae; g__Blastocatella	0.736863	0	0	0	0	9	0	0	0	0	0	0
f50517be8ae7f40e3483be59734040b5	TACGTAGGGGGCAAGCGTTGTTCGGAATTACTGGGCGTAAAGGGCGCGTAGGCGGCACGACAAGTCGGGAGTGAAAGCCCGGGGCTCAACCCCGGAGGGTCTCTCGAAACTGTCGAGCTAGAGTGCGGAAGAGGCAATCGGAATTCCCAGTGTAGCGGTGAAATGCGTAGATATTGGGAAGAACACCGGAGGCGAAGGCGGGTTGCTGGGCCGACACTGACGCTGAGGCGCGAAAGCCAGGGGAGCAAACG	d__Bacteria; p__Acidobacteriota; c__Blastocatellia; o__DS-100; f__DS-100; g__DS-100	0.999761	0	0	0	3	0	0	0	0	0	0	0
f665df59f1f323cff94ef551d795c457	TACGGGGGGAGCAAGCGTTGTTCGGATTTACTGGGCGTAAAGGGCGCGTAGGCGGCCAGCGCAAGTCGGTTGTGAAATCTCCGGGCTTAACTCGGAAAGGTCAACTGATACTGCGCGGCTAGAGTGCGGAAGGGGCAACTGGAATTCTCGGTGTAGCGGTGAAATGCGTAGATATCGAGAGGAACACCTGCGGCGAAGGCGGGTTGCTGGGCCGACACTGACGCTGAGGCGCGAAAGCCAGGGGAGCGAACG	d__Bacteria; p__Acidobacteriota; c__Blastocatellia; o__Pyrinomonadales; f__Pyrinomonadaceae; g__RB41	0.867695	4	0	0	0	0	0	0	0	0	0	0
f38986bff065f1e5816bda80e9ffa2d7	TACAGAGGGGGCAAGCGTTATTCGGAATTATTGGGCGTAAAGGGCGCGTAGGCGGTTTTTTAAGTCAGATGTGTAATCCCCGAGCTTAACTTGGGAACTGCATCTGAGACTGGAAGGCTAGAGTACTGGAGAGGGTGGTGGAATTCCTCGTGTAGCGGTGAAATGCGTAGAGATGAGGAGGAACACCAGTGGCGAAGGCGGCCACCTGGACAGTAACTGACGCTGAGGCGCGAAAGTGTGGGTAGCAAACA	d__Bacteria; p__Acidobacteriota; c__Holophagae; o__Holophagales; f__Holophagaceae; g__Geothrix	0.98055	0	0	0	0	0	17	0	0	0	0	0
2da317b9ef1ec5e7815a41dd8bb5bbe9	TACAGAGGGGGCAAGCGTTATTCGGAATTATTGGGCGTAAAGGGCGCATAGGCGGTTTTTTAAGTCAGATGTGTAATCCCCGAGCTCAACTTGGGAACTGCATCTGAGACTGGAAGGCTAGAGTACTGGAGAGGGTGGTGGAATTCCTCGTGTAGCGGTGAAATGCGTAGAGATGAGGAGGAACACCAGTGGCGAAGGCGGCCACCTGGACAGTAACTGACGCTGAGGCGCGAAAGTGTGGGTAGCAAACA	d__Bacteria; p__Acidobacteriota; c__Holophagae; o__Holophagales; f__Holophagaceae; g__Geothrix	0.973284	0	0	0	0	5	0	0	0	0	0	0
028f095a7b7079353c4c6ecbb8268bf8	TACAGAGGGGGCAAGCGTTATTCGGAATTATTGGGCGTAAAGGGTGCGTAGGCGGTCGTTTAAGTAGGATGTGTAATCCCCGGGCTTAACCTGGGAACTGCATCCTAGACTGGACGACTTGAGTACTGGAGAGGGTGGTAGAATTCCACGTGTAGCGGTGAAATGCGTAGAGATGTGGAGGAATACCAGTGGCGAAGGCGGCCACCTGGACAGTAACTGACGCTGAGGCACGAAAGTGTGGGTAGCAAACA	d__Bacteria; p__Acidobacteriota; c__Holophagae; o__Holophagales; f__Holophagaceae; g__uncultured	0.865151	0	0	0	0	0	9	0	0	0	0	0
6243dee9e5c70c4e316ffa74d7a0ea67	TACAGAGGTGGCAAGCGTTGTTCGGAATTACTGGGCGTAAAGGGCGCGTAGGCGGTTCCACAAGTCCCGCGTGAAAGCCCCCGGCTCAACTGGGGAATGGCGCGGGAAACTGTAGGGCTTGAGTTCGGGAGAGGGAAGCGGAATTCCGGGTGTAGCGGTGAAATGCGTAGATATCCGGAGGAACACCGGTGGCGAAGGCGGCTTCCTGGACCGACACTGACGCTGAGGCGCGAAAGCTAGGGGAGCAAACG	d__Bacteria; p__Acidobacteriota; c__Vicinamibacteria; o__Subgroup_17; f__Subgroup_17; g__Subgroup_17	0.999902	0	3	0	0	0	0	0	0	0	0	0
f7ec37bdb83b74815ee57f066a0d148b	TACAGAGGTGGCAAGCGTTGTTCGGAATTACTGGGCGTAAAGGGCGCGTAGGCGGTCCTGTCAGTCCCTTGTGAAATCCCCCGGCTCAACTGGGGAACTGCAAGGGAAACAGCAGGGCTTGAGTTCGGGAGAGGGAAGCGGAATTCCGGGTGTAGCGGTGAAATGCGTAGATATCCGGAGGAACACCGGTGGCGAAGGCGGCTTCCTGGACCGACACTGACGCTGAGGCGCGAAAGCTAGGGGAGCAAACG	d__Bacteria; p__Acidobacteriota; c__Vicinamibacteria; o__Subgroup_17; f__Subgroup_17; g__Subgroup_17	0.999507	2	0	0	0	0	0	0	0	0	0	0
7ba5ca999125834821bc7f2b3dd8ec1d	TACGGGGGGGGCAAGCGTTGTTCGGAATTACTGGGCGTAAAGGGCTCGTAGGCGGCCAACTAAGTCAGACGTGAAATCCCTCGGCTTAACCGGGGAACTGCGTCTGATACTGGATGGCTTGAATCCGGGAGAGGGATGCGGAATTCCAGGTGTAGCGGTGAAATGCGTAGATATCTGGAGGAACACCGGTGGCGAAGGCGGCATCCTGGACCGGCATTGACGCTGAGGAGCGAAAGCCAGGGGAGCAAACG	d__Bacteria; p__Acidobacteriota; c__Vicinamibacteria; o__Vicinamibacterales; f__uncultured; g__uncultured	0.95531	0	0	0	0	8	0	0	0	0	0	0
a63adb50947e51147af0462e54063c5a	TACGGGGGGGGCAAGCGTTGTTCGGAATTACTGGGCGTAAAGGGCTCGTAGGCGGCCAACTAAGTCGGATGTGAAATCCCCAGGCTCAACCTGGGAACTGCATCCGATACTGGATGGCTTGAATTCGGGAGAGGGATGCAGAATTCCAGGTGTAGCGGTGAAATGCGTAGATATCTGGAGGAATACCGGTGGCGAAGGCGGCATCCTGGACCGACATTGACGCTGATGAGCGAAAGCTAGGGGAGCAAACG	d__Bacteria; p__Acidobacteriota; c__Vicinamibacteria; o__Vicinamibacterales; f__uncultured; g__uncultured	0.998993	6	0	0	0	0	0	0	0	0	0	0
6fe19e6d15ce2fb10861e598a1e746fb	TACAGGGGGGGCAAGCGTTGTTCGGAATTACTGGGCGTAAAGGGTTCGTAGGTGGCCAACTAAGTCAGATGTGAAATCCCCCAGCTTAACTGGGGAACTGCTTCTGATACTGGTTGGCTTGAGTGCAGGAGAGGAATGCGGAATTCCAGGTGTAGCGGTGAAATGCGTAGATATCTGGAGGAACACCGGTGGCGAAGGCGGCATTCTGGACTGTAACTGACACTGAGGAACGAAAGCCAGGGGAGCAAACG	d__Bacteria; p__Acidobacteriota; c__Vicinamibacteria; o__Vicinamibacterales; f__uncultured; g__uncultured; s__metagenome	0.926853	0	0	0	0	4	0	0	0	0	0	0
cfce963cdd13aadeda349622cc38c697	TACGTAGGGGGCGAGCGTTGTCCGGATTTATTGGGCGTAAAGAGCTCGTAGGCGGTTTGGTAAGTCGGGTGTGAAATCTCCACGCTCAACGTGGAGGGGCCACTCGATACTGCCATGACTCGAGTCCGGTAGAGGAGTGTGGAATTCCCGGTGTAGCGGTGAAATGCGCAGATATCGGGAGGAACACCCGTAGCGAAGGCGGCACTCTGGGCCGGAACTGACGCTGAGGAGCGAAAGCGTGGGGAGCAAACA	d__Bacteria; p__Actinobacteriota; c__Acidimicrobiia; o__IMCC26256; f__IMCC26256; g__IMCC26256	0.99887	0	0	0	0	19	0	0	0	0	0	0
ca907f42d0546c844cf9d4eb13d0f27f	TACGTAGGGGCCTAGCGTTGTCCGGAATTATTGGGCGTAAAGAGCTCGTAGGCGGTTCGGCAAGTCGGATGTGAAATCTCCACGCTTAACGTGGAGGGGCCATTCGAAACTGCTGTGACTCGAGTCCGGTAGGGGAGTGTGGAATTCCCGGTGTAGCGGTGAAATGCGCAGATATCGGGAGGAACACCAGTAGCGAAGGCGGCACTCTGGGCCGGAACTGACGCTGAGGAGCGAAAGCGTGGGGAGCGAACA	d__Bacteria; p__Actinobacteriota; c__Acidimicrobiia; o__IMCC26256; f__IMCC26256; g__IMCC26256; s__uncultured_Ferrimicrobium	0.903345	4	0	0	0	0	0	0	0	0	0	0
0831a8ba5b3219114bbb30552dc76399	CACGTAGGGGGCAAGCGTTGTCCGGATTTATTGGGCGTAAAGAGCTCGTAGGCGGTTCGATAAGTCGGGTGTGAAAACTCCGGGCTCAACCCGGAGACGCCACTCGATACTGTTGTGACTGGAGTCCGGTAGGGGAGTGTGGAATTCCTGGTGTAGCGGTGAAATGCGCAGATATCAGGAGGAACACCAGCGGCGAAGGCGGCACTCTGGGCCGGTACTGACGCTGAGGAGCGAAAGCGTGGGTAGCAAACA	d__Bacteria; p__Actinobacteriota; c__Acidimicrobiia; o__Microtrichales	0.719015	0	0	0	0	0	6	0	0	0	0	0
85b1b1195a318d5eb341eb7726da84df	CACGTAGGGGGCGAGCGTTGTCCGGATTTATTGGGCGTAAAGAGCTCGTAGGCGGCTCGGTAAGTCGGGTGTGAAAACTCAGGGCTCAACCCTGAGACGCCACCTGATACTGCTGTGGCTAGAGTCCGGTAGGGGAGCGTGGAATTCCTGGTGTAGCGGTGAAATGCGCAGATATCTGGAGGAACACCGGTGGCGAAGGCGGCCTCCTGGCTCATGACTGACGCTGAGGTGCGAAAGCGTGGGGAGCAAACA	d__Bacteria; p__Actinobacteriota; c__Acidimicrobiia; o__Microtrichales	0.709498	3	0	0	0	0	0	0	0	0	0	0
3af370b07aaadb91141711c497b7888a	CACGTAGGCACCAAGCGTTGTCCGGATTTATTGGGCGTAAAGAGCTCGTAGGCGGTTCAGTAAGTCGGGTGTGAAAACTTTGGGCTTAACCCAAAGCGTGCATCCGATACTGCTGTGACTTGAGTACGGTAGGGGAGCGGGGAATTCCTAGTGTAGCGGTGAAATGCGCAGATATTAGGAGGAACACCGGTGGCGAAGGCGCCGCTCTGGGCCGAAACTGACGCTGAGGAGCGAAAGCATGGGTAGCAAACA	d__Bacteria; p__Actinobacteriota; c__Acidimicrobiia; o__Microtrichales; f__Ilumatobacteraceae; g__CL500-29_marine_group; s__metagenome	0.719299	3	0	0	0	0	0	0	0	2	0	0
02350f6b715a60e293d43059d12a1c99	TACGTAGGGAGCGAGCGTTGTCCGGATTTATTGGGCGTAAAGAGCTCGTAGGCGGTTCCGTAAGTCGAGTGTGAAAAATCTGGGCTCAACCCAGTGAAGCACTCGATACTGCGGTGACTAGAGTCCGGTAGGGGAGTGTGGAATTCCTGGTGTAGCGGTGAAATGCGCAGATATAAGGAGGAACACCGACGGCGAAGGCAGCACTCTGGGCCGGTACTGACGCTGAGGAGCGAAAGCGTGGGGAGCAAACA	d__Bacteria; p__Actinobacteriota; c__Acidimicrobiia; o__Microtrichales; f__Microtrichaceae; g__uncultured	0.984417	0	0	0	0	4	0	0	0	0	0	0
0aae42bef1509171f6fe342d535f31de	TACGTAGGGCGCGAGCGTTGTCCGGAATTATTGGGCGTAAAGAGCTCGTAGGCGGCTGGTCGCGTCTGTCGTGAAATCCTCTGGCTTAACTGGGGGCTTGCGGTGGGTACGGGCCGGCTTGAGTGCGGTAGGGGAGACTGGAACTCCTGGTGTAGCGGTGGAATGCGCAGATATCAGGAAGAACACCGGTGGCGAAGGCGGGTCTCTGGGCCGTTACTGACGCTGAGGAGCGAAAGCGTGGGGAGCGAACA	d__Bacteria; p__Actinobacteriota; c__Actinobacteria; o__Actinomycetales; f__Actinomycetaceae; g__Actinomyces	0.999994	0	0	0	0	5	0	0	0	0	0	0
f26c45168c41477a1a2f33e125581e3e	TACGTAGGGCGCGAGCGTTGTCCGGAATTATTGGGCGTAAAGGGCTCGTAGGCGGTTTGTCGCGTCTAGCGTTTAAGGCTCGGGCTTAACCCGGGTTTGCGTTGGGTACGGGCAGGCTTGAGTGCGGTAGGGGTAACTGGAATTCCTGGTGTAGCGGTGGAATGCGCAGATATCAGGAGGAACACCGGTGGCGAAGGCGGGTTACTGGGCCGTTACTGACGCTGAGGAGCGAGAGCGTGGGGAGCGAACA	d__Bacteria; p__Actinobacteriota; c__Actinobacteria; o__Actinomycetales; f__Actinomycetaceae; g__Actinomyces; s__Winkia_neuii	0.844019	2	0	0	0	0	0	0	0	0	0	0
3a8f635f84be2bb138ad94722306b4ce	TACGTAGGGCGCGAGCGTTGTCCGGAATTATTGGGCGTAAAGGGCTTGTAGGCGGCTTGTTGCGCCTGCTGTGAAAACGCGGGGCTTAACTTCGCGCGTGCAGTGGGTACGGGCAGGCTTGAGTGTGGTAGGGGTGACTGGAATTCCAGGTGTAGCGGTGGAATGCGCAGATATCTGGAGGAACACCGATGGCGAAGGCAGGTCACTGGGCCATTACTGACGCTGAGGAGCGAAAGCATGGGTAGCGAACA	d__Bacteria; p__Actinobacteriota; c__Actinobacteria; o__Actinomycetales; f__Actinomycetaceae; g__Actinotignum	0.993713	0	0	0	0	8	0	0	0	0	0	0
2ef58836a614ef6310e132323f695557	TACGTAGGGCGCGAGCGTTGTCCGGATTTATTGGGCGTAAAGAGCTCGTAGGTGGTTCGTCGCGTCTGTCGTGAAAGCCAGCAGCTTAACTGTTGGTCTGCGGTGGGTACGGGCGGGCTTGAGTGCGGTAGGGGTGACTGGAATTCCTGGTGTAGCGGTGGAATGCGCAGATATCAGGAGGAACACCGATGGCGAAGGCAGGTCACTGGGCCGTTACTGACACTGAGGAGCGAAAGCGTGGGGAGCGAACA	d__Bacteria; p__Actinobacteriota; c__Actinobacteria; o__Actinomycetales; f__Actinomycetaceae; g__Mobiluncus	0.999994	0	0	0	0	5	0	0	0	0	0	0
eee9bab26577ab7978a3c7bb4a082922	TACGTAGGGTGCAAGCGTTATCCGGATTTATTGGGCGTAAAGGGCTCGTAGGCGGTTCGTCGCGTCCGGTGTGAAAGTCCATCGCTTAACGGTGGATCCGCGCCGGGTACGGGCGGGCTTGAGTGCGGTAGGGGAGACTGGAATTCCCGGTGTAACGGTGGAATGTGTAGATATCGGGAAGAACACCAATGGCGAAGGCAGGTCTCTGGGCCGTTACTGACGCTGAGGAGCGAAAGCGTGGGGAGCGAACA	d__Bacteria; p__Actinobacteriota; c__Actinobacteria; o__Bifidobacteriales; f__Bifidobacteriaceae; g__Bifidobacterium	0.999965	50	0	0	0	1815	0	0	0	0	0	0
3c5336f579d470e9116eb75826740a91	TACGTAGGGTGCGAGCGTTATCCGGATTTATTGGGCGTAAAGGGCTCGTAGGCGGTTCGTCGCGTCCGGTGTGAAAGTCCATCGCCTAACGGTGGATCTGCGCCGGGTACGGGCGGGCTGGAGTGCGGTAGGGGAGACTGGAATTCCCGGTGTAACGGTGGAATGTGTAGATATCGGGAAGAACACCAATGGCGAAGGCAGGTCTCTGGGCCGTTACTGACGCTGAGGAGCGAAAGCGTGGGGAGCGAACA	d__Bacteria; p__Actinobacteriota; c__Actinobacteria; o__Bifidobacteriales; f__Bifidobacteriaceae; g__Bifidobacterium	0.999964	0	0	0	0	1177	0	0	0	0	0	0
31a58e065ce15c4456738e78bd9fd066	TACGTAGGGCGCAAGCGTTGTCCGGAATTATTGGGCGTAAAGAGCTCGTAGGCGGTTCGTCGCGTCTGGTGTGAAAGTCCATCGCTTAACGGTGGATCTGCGCCGGGTACGGGCGGGCTGGAGTGCGGTAGGGGAGACTGGAATTCCCGGTGTAACGGTGGAATGTGTAGATACCGGGAGGAACACCAATGGCGAAGGCAGGTCTCTGGGCCGTTACTGACGCTGAGGAGCGAAAGCGTGGGGAGCGAACAG	d__Bacteria; p__Actinobacteriota; c__Actinobacteria; o__Bifidobacteriales; f__Bifidobacteriaceae; g__Bifidobacterium	0.995293	0	0	7	0	0	0	0	0	0	0	0
a3c93aa9d5fc1c1800fb6b8546268751	TACGTAGGGTGCAAGCGTTATCCGGATTTATTGGGCGTAAAGGGCTCGTAGGCGGTTCGTCGCGTCTGGTGTGAAAGCCCATCGCTTAACGGTGGGTCTGCGCCGGGTACGGGCGGGCTGGAGTGCGGTAGGGGAGACTGGAATTCCCGGTGTAACGGTGGAATGTGTAGATATCGGGAGGAACACCAATGGCGAAGGCAGGTCTCTGGGCCGTTACTGACGCTGAGGAGCGAAAGCGTGGGGAGCGAACAG	d__Bacteria; p__Actinobacteriota; c__Actinobacteria; o__Bifidobacteriales; f__Bifidobacteriaceae; g__Bifidobacterium	0.999582	0	0	0	5	0	0	0	0	0	0	0
ae740a2e22255bc76415f84be5d060c0	TACGTAGGGTGCGAGCGTTGTCCGGAATTACTGGGCGTAAAGAGCTCGTAGGTGGTTTGTCGCGTCGTCTGTGAAATTCCGGGGCTTAACTCCGGGCGTGCAGGCGATACGGGCATAACTTGAGTACTGTAGGGGAGACTGGAATTCCTGGTGTAGCGGTGAAATGCGCAGATATCAGGAGGAACACCGGTGGCGAAGGCGGGTCTCTGGGCAGTAACTGACGCTGAGGAGCGAAAGCATGGGGAGCGAACA	d__Bacteria; p__Actinobacteriota; c__Actinobacteria; o__Corynebacteriales; f__Corynebacteriaceae; g__Corynebacterium	0.998722	0	0	0	0	63	0	0	0	0	0	0
6feb7dcd3b2f67420b420039a234198e	TACGTAGGGTGCGAGCGTTGTCCGGAATTACTGGGCGTAAAGGGCTCGTAGGTGGTTTGTCGCGTCGTCTGTGAAATTCCGGGGCTTAACTCCGGGCGTGCAGGCGATACGGGCATAACTTGAGTACTGTAGGGGTAACTGGAATTCCTGGTGTAGCGGTGAAATGCGCAGATATCAGGAGGAACACCGATGGCGAAGGCAGGTTACTGGGCAGTTACTGACGCTGAGGAGCGAAAGCATGGGTAGCGAACA	d__Bacteria; p__Actinobacteriota; c__Actinobacteria; o__Corynebacteriales; f__Corynebacteriaceae; g__Corynebacterium	0.929291	12	0	0	0	29	0	0	0	0	0	0
ce6e9bc7906f393100fd8acd07264f8b	TACGTAGGGTGCGAGCGTTGTCCGGAATTACTGGGCGTAAAGAGCTCGTAGGCGGTTTGTCACGTCGTCTGTGAAATCCTAGGGCTTAACCCTGGACGTGCAGGCGATACGGGCTGACTTGAGTACTACAGGGGAGACTGGAATTTCTGGTGTAGCGGTGGAATGCACAGATATCAGGAAGAACACCGATGGCGAAGGCAGGTCTCTGGGTAGTAACTGACGCTGAGGAGCGAAAGCATGGGTAGCGAACA	d__Bacteria; p__Actinobacteriota; c__Actinobacteria; o__Corynebacteriales; f__Corynebacteriaceae; g__Lawsonella	0.999994	34	0	0	15	322	0	0	0	0	0	0
345b9ec8f848ff9d62fb4682e0dd413d	TACGTAGGGTGCGAGCGTTGTCCGGAATTACTGGGCGTAAAGAGCTCGTAGGCGGTTTGTCACGTCGTCTGTGAAATCCTACAGCTTAACTGTGGGCGTGCAGGCGATACGGGCAGACTTGAGTACTACAGGGGAGACTGGAATTCCTGGTGTAGCGGTGAAATGCGCAGATATCAGGAGGAACACCGGTGGCGAAGGCGGGTCTCTGGGTAGTAACTGACGCTGAGGAGCGAAAGCATGGGTAGCGAACA	d__Bacteria; p__Actinobacteriota; c__Actinobacteria; o__Corynebacteriales; f__Dietziaceae; g__Dietzia	0.90416	0	0	0	0	5	0	0	0	0	0	0
dfa356766ec65a1fde2dfd28669c07b2	TACGTAGGGTCCGAGCGTTGTCCGGAATTACTGGGCGTAAAGAGCTCGTAGGTGGTTTGTCGCGTTGTTCGTGAAAACTCACAGCTTAACTGTGGGCGTGCGGGCGATACGGGCAGACTAGAGTACTGCAGGGGAGACTGGAATTCCTGGTGTAGCGGTGGAATGCGCAGATATCAGGAGGAACACCGGTGGCGAAGGCGGGTCTCTGGGCAGTAACTGACGCTGAGGAGCGAAAGCGTGGGGAGCGAACA	d__Bacteria; p__Actinobacteriota; c__Actinobacteria; o__Corynebacteriales; f__Mycobacteriaceae; g__Mycobacterium	0.999984	0	0	0	0	12	0	0	0	0	0	0
c2d01268ab3e30bdeb6d7d2d3924a2bb	TACGTAGGGTGCGAGCGTTGTCCGGAATTACTGGGCGTAAAGAGCTTGTAGGCGGTTCGTCGCGTCGTTCGTGAAAACTTGGGGCTCAACCCCAAGCTTGCGGGCGATACGGGCGGACTAGAGTACTTCAGGGGAGACTGGAATTCCTGGTGTAGCGGTGAAATGCGCAGATATCAGGAGGAACACCGGTGGCGAAGGCGGGTCTCTGGGAAGTAACTGACGCTGAGAAGCGAAAGCGTGGGTAGCGAACA	d__Bacteria; p__Actinobacteriota; c__Actinobacteria; o__Corynebacteriales; f__Nocardiaceae; g__Nocardia	0.999949	0	0	0	0	6	0	0	0	0	0	0
67050a95b60ce620a64f77c2feceea9a	TACGTAGGGTGCGAGCGTTGTCCGGAATTACTGGGGGTAAAGAGCTCGTAGGCGGTTTGTCGCGTCGTCTGTGAAATCCCGCAGCTCAACTGCGGGCTTGCAGGCAATACGGGCAGACTCGAGTACTGCAGGGGAGACTGGAATTCCTGGTGTAGCGGTGAAATGCGCAGATATCAGGAGGAACACAGGTGGCGAAGGCGGGTCTCTGGGCAGTAACTGACGCTGAGGAGCGAAAGCGTGGGTAGCGAACA	d__Bacteria; p__Actinobacteriota; c__Actinobacteria; o__Corynebacteriales; f__Nocardiaceae; g__Rhodococcus	0.992638	4	0	0	0	0	0	0	0	0	0	0
4c622178b1c83db2d17d5acfbc976316	ACGTAGGGTGCAAGCGTTGTCCGGAATTACTGGGCGTAAAGAGTTCGTAGGCGGTTTGTCGCGTCGTTTGTGAAAACCAGCAGCTCAACTGCTGGCTTGCAGGCGATACGGGCAGACTTGAGTACTGCAGGGGAGACTGGAATTTCCTGTGTAGCGGTGAAATGCGTAGATATAGGAAGGAACACCAGTGGCGAAGGCGACCACCTGGACTGATACTGACACTGAGGTGCGAAAGCGTGGGGAGCAAACA	d__Bacteria; p__Actinobacteriota; c__Actinobacteria; o__Corynebacteriales; f__Nocardiaceae; g__Rhodococcus	0.875862	0	0	0	0	3	0	0	0	0	0	0
e216398aaee307ef61ca46652f24b6f3	TACGTAGGGTGCAAGCGTTGTCCGGAATTACTGGGCGTAAAGAGTTCGTAGGCGGTTTGTCGCGTCGTTTGTGAAAACCAGCAGCTCAACTGCTGGCTTGCAGGCGATACGGGCAGACTTGAGTACTGCAGGGGAGACTGGAATTCCAGGTGTAGCGGTGAAATGCGCAGATATCAGGAGGAACACCGGTGGCGAAGGCGGGTCTCTGGGCGGTAACTGACGCTGAGGAACGAAAGCGTGGGTAGCGAAC	d__Bacteria; p__Actinobacteriota; c__Actinobacteria; o__Corynebacteriales; f__Nocardiaceae; g__Rhodococcus	0.999671	0	0	0	3	0	0	0	0	0	0	0
252dea6f760fd58b97b79e9b928d2e96	CACGTAGGGCGCAAGCGTTGTCCGGAATTATTGGGCGTAAAGAGCTCGTAGGCGGTCTGTTACGTCTGCTGTGAAAACCCGGGGCTTAACCCTTGGCTTGCAGTGGATACGGGCAGACTAGAGGTAGGTAGGGGAGAATGGAATTCCCGGTGTAGCGGTGAAATGCGCAGATATCGGGAGGAACACCGGTGGCGAAGGCGGTTCTCTGGGCCTTACCTGACGCTGAGGAGCGAAAGCGTGGGGAGCGAACA	d__Bacteria; p__Actinobacteriota; c__Actinobacteria; o__Frankiales; f__Acidothermaceae; g__Acidothermus	0.802106	4	0	0	0	0	7	0	0	0	0	0
042b0f39a933f62a43860ab5a371226c	TACGTAGGGTGCAAGCGTTGTCCGGAATTATTGGGCGTAAAGAGCTCGTAGGCGGTCTGTCGCGTCGGATGTGAAAATCCAGGGCTCAACCCTGGACCTGCATTCGATACGGGCAGACTAGAGTTCGGTAGGGGAGACTGGAATTCCTGGTGTAGCGGTGAAATGCGCAGATATCAGGAGGAACACCGGTGGCGAAGGCGGGTCTCTGGGCCGAAACTGACGCTGAGGAGCGAAAGCGTGGGGAGCGAACA	d__Bacteria; p__Actinobacteriota; c__Actinobacteria; o__Frankiales; f__Sporichthyaceae; g__uncultured	0.919756	5	0	0	0	0	0	0	0	0	0	0
5bb5b37f7e44f1e45a1d924cfe1ebc35	TACGTAGGGTGCAAGCGTTGTCCGGAATTATTGGGCGTAAAGAGCTCGTAGGCGGTCTGTCGCGTCGGATGTGAAAATCCAGGGCTCAACCCTGGACCTGCATTCGATACGGGCAGACTAGAGTTCGGTAGGGGAGACTGGAATTCCTGGTGTAGCGGTGAAATGCGCAGATATCAGGAGGAACACCGGTGGCGAAGGCGGGTCTCTGGGCCGAAACTGACGCTGAGGAGCGAAAGCGTGGGGAGCAAACA	d__Bacteria; p__Actinobacteriota; c__Actinobacteria; o__Frankiales; f__Sporichthyaceae; g__uncultured	0.94622	0	3	0	0	0	0	0	0	0	0	0
d78bd8bcd18f45d78b78e8c616a6d855	TACGTAGGGCGCAAGCGTTGTCCGGATTTATTGGGCGTAAAGAGCTCGTAGGTGGTTTGTCGCGTCTGCTGTGAAAACCCGAGGCTCAACCTCGGGCCTGCAGTGGGTACGGGCAGACTAGAGTGCGGTAGGGGAGACTGGAATTCCTGGTGTAGCGGTGGAATGCGCAGATATCAGGAGGAACACCGATGGCGAAGGCAGGTCTCTGGGCCGCAACTGACACTGAGGAGCGAAAGCATGGGGAGCGAACA	d__Bacteria; p__Actinobacteriota; c__Actinobacteria; o__Micrococcales; f__Cellulomonadaceae; g__Actinotalea	0.798417	0	40	0	0	33	0	35	0	30	0	0
376c04e2d73ce50ebf0f9fcf4bb083ee	TACGTAGGGCGCAAGCGTTGTCCGGAATTATTGGGCGTAAAGAGCTCGTAGGCGGTTTGTCGCGTCTGCTGTGAAAACCTGAGGCTCAACCTCGGGCTTGCAGTGGGTACGGGCAGACTAGAGTGCGGTAGGGGTGACTGGAATTCCTGGTGTAGCGGTGGAATGCGCAGATATCAGGAGGAACACCGATGGCGAAGGCAGGTCACTGGGCCGCAACTGACGCTGAGGAGCGAAAGCATGGGGAGCGAACA	d__Bacteria; p__Actinobacteriota; c__Actinobacteria; o__Micrococcales; f__Cellulomonadaceae; g__Cellulomonas	0.956977	1058	0	0	0	0	508	0	223	0	394	0
e755f40214560b11f82fd2ad7201ff16	TACGTAGGGTGCGAGCGTTGTCCGGAATTATTGGGCGTAAAGAGCTTGTAGGCGGTTTGTCGCGTCTGCCGTGAAAATCCGAGGCTCAACCTCGGACTTGCGGTGGGTACGGGCAGACTAGAGTGTGGTAGGGGAGACTGGAATTCCTGGTGTAGCGGTGAAATGCGCAGATATCAGGAGGAACACCGATGGCGAAGGCAGGTCTCTGGGCCACTACTGACGCTGAGAAGCGAAAGCGTGGGGAGCGAACA	d__Bacteria; p__Actinobacteriota; c__Actinobacteria; o__Micrococcales; f__Intrasporangiaceae	0.996531	0	42	0	0	0	0	0	0	0	0	0
83a0a946c6304d0ae3cec5440bfa35bf	TACGTAGGGTGCAAGCGTTGTCCGGAATTATTGGGCGTAAAGAGCTTGTAGGTGGTTTGTCGCGTCTGTTGTGAAATTTCGGGGCTCAACCCCGAACTTGCAGTGGATACGGGCAGACTAGAGTGTGGTAGGGGAGACTGGAATTCCTGGTGTAGCGGTGAAATGCGCAGATATCAGGAGGAACACCGATGGCGAAGGCAGGTCTCTGGGCCATTACTGACACTGAGAAGCGAAAGCATGGGGAGCGAACA	d__Bacteria; p__Actinobacteriota; c__Actinobacteria; o__Micrococcales; f__Intrasporangiaceae; g__Oryzihumus; s__uncultured_bacterium	0.913861	10	0	0	0	0	21	0	0	0	0	0
8d15b4b9040c73ca55ed7238fa95eced	TACGTAGGGTGCGAGCGTTGTCCGGAATTATTGGGCGTAAAGAGCTTGTAGGTGGTTTGTCGCGTCTGCTGTGAAAATCCGAGGCTCAACCTCGGACTTGCAGTGGGTACGGGCAGACTAGAGTGTGGTAGGGGAGACTGGAATTCCTGGTGTAGCGGTGGAATGCGCAGATATCAGGAGGAACACCGATGGCGAAGGCAGGTCTCTGGGCCATTACTGACACTGAGAAGCGAAAGCATGGGGAGCGAACA	d__Bacteria; p__Actinobacteriota; c__Actinobacteria; o__Micrococcales; f__Intrasporangiaceae; g__Terrabacter	0.985687	0	0	0	0	0	11	0	0	0	0	0
639c00d0d24ec8613f559207e51aa452	TACGTAGGGCGCAAGCGTTATCCGGATTTATTGGGCGTAAAGAGCTCGTAGGCGGTTTGTCGCGTCTGCCGTGAAAGTCCGAGGCTCAACCTCGGATCTGCGGTGGGTACGGGCAGACTAGAGTGATGTAGGGGAGACTGGAATTCCTGGTGTAGCGGTGAAATGCGCAGATATCAGGAGGAACACCGATGGCGAAGGCAGGTCTCTGGGCATTTACTGACGCTGAGGAGCGAAAGCATGGGGAGCGAACA	d__Bacteria; p__Actinobacteriota; c__Actinobacteria; o__Micrococcales; f__Micrococcaceae; g__Glutamicibacter	0.969636	0	0	0	0	12	0	0	0	0	0	0
303143b0a43fd07a5cf105c4edbba9c3	TACGTAGGGCGCAAGCGTTGTCCGGAATTATTGGGCGTAAAGAGCTCGTAGGCGGTTTGTCGCGTCTGCTGTGAAAGCCCGGGGCTTAACCCCGGGTGTGCAGTGGGTACGGGCAGACTAGAGTGCAGTAGGGGAGACTGGAATTCCTGGTGTAGCGGTGGAATGCGCAGATATCAGGAGGAACACCGATGGCGAAGGCAGGTCTCTGGGCTGTTACTGACGCTGAGGAGCGAAAGCATGGGGAGCGAACA	d__Bacteria; p__Actinobacteriota; c__Actinobacteria; o__Micrococcales; f__Micrococcaceae; g__Kocuria	0.941218	0	0	0	7	0	0	0	0	0	0	0
bbbc107a050389e31e986d0815ef814a	TACGTAGGGTGCGAGCGTTATCCGGAATTATTGGGCGTAAAGAGCTCGTAGGCGGTTTGTCGCGTCTGTCGTGAAAGTCCGGGGCTTAACCCCGGATCTGCGGTGGGTACGGGCAGACTAGAGTGCAGTAGGGGAGACTGGAATTCCTGGTGTAGCGGTGGAATGCGCAGATATCAGGAGGAACACCGATGGCGAAGGCAGGTCTCTGGGCTGTAACTGACGCTGAGGAGCGAAAGCATGGGGAGCGAACA	d__Bacteria; p__Actinobacteriota; c__Actinobacteria; o__Micrococcales; f__Micrococcaceae; g__Micrococcus	0.970188	0	0	0	0	27	0	0	0	0	0	0
08ccdf12bdfb69b5b9a553ffc5dab4c2	TACGTAGGGCGCGAGCGTTGTCCGGAATTATTGGGCGTAAAGAGCTTGTAGGCGGTTTGTCGCGTCTGCTGTGAAAGCCCGGGGCTTAACCCCGGGTTTGCAGTGGGTACGGGCTAACTAGAGTGCAGTAGGGGAGACTGGAATTCCTGGTGTAGCGGTGGAATGCGCAGATATCAGGAGGAACACCGATGGCGAAGGCAGGTCTCTGGGCTGTAACTGACGCTGAGAAGCGAAAGCATGGGGAGCAAACA	d__Bacteria; p__Actinobacteriota; c__Actinobacteria; o__Micrococcales; f__Micrococcaceae; g__Rothia	0.983256	0	0	0	0	13	0	0	0	0	0	0
3669bd68ee5e6c3a021d8cf987cf7445	GACGTAGGGCGCGAGCGTTGTCCGGATTTATTGGGCGTAAAGAGCTCGTAGGCGGCTTGTTGCGTCGGCTGTGAAAACCCGTGGCTCAACTGCGGGCTTGCAGCCGATACGGGCAGGCTAGAGTTCGGTAGGGGAGACTGGAATTCCTGGTGTAGCGGTGAAATGCGCAGATATCAGGAGGAACACCGGTGGCGAAGGCGGGTCTCTGGGCCGATACTGACGCTGAGGAGCGAAAGCGTGGGGAGCGAACA	d__Bacteria; p__Actinobacteriota; c__Actinobacteria; o__Micromonosporales; f__Micromonosporaceae	0.998419	0	0	0	0	0	5	0	0	0	0	0
efd7cc54b29ddf6458a7c91b63616179	TACGTAGGGTGCGAGCGTTGTCCGGAATTATTGGGCGTAAAGGGCTCGTAGGCGGTCTGTTGCGTCGGGAGTGAAAACTCAGGGCTTAACCCTGAGCCTGCTTCCGATACGGGCAGACTAGAGGTATGCAGGGGAGAACGGAATTCCTGGTGTAGCGGTGAAATGCGCAGATATCAGGAGGAACACCGGTGGCGAAGGCGGTTCTCTGGGCATTACCTGACGCTGAGGAGCGAAAGTGTGGGGAGCGAACA	d__Bacteria; p__Actinobacteriota; c__Actinobacteria; o__Propionibacteriales; f__Nocardioidaceae	0.999838	0	0	0	0	0	0	0	0	0	67	0
c471280ae305486b0299ac50615eb3e4	TACGTAGGGTGCGAGCGTTGTCCGGAATTATTGGGCGTAAAGGGCTCGTAGGCGGTTTGTTGCGTCGGGAGTGAAATCCATTGGCTTAACTGGTGGCTTGCTTTCGATACGGGCAGACTGGAGGTATGCAGGGGAGAACGGAATTCCTGGTGTAGCGGTGAAATGCGCAGATATCAGGAGGAACACCGGTGGCGAAGGCGGTTCTCTGGGCATGTCCTGACGCTGAGGAGCGAAAGTGTGGGGAGCGAACA	d__Bacteria; p__Actinobacteriota; c__Actinobacteria; o__Propionibacteriales; f__Nocardioidaceae; g__Nocardioides	0.96261	0	0	0	0	0	3	0	0	0	0	0
6120cfba0bbc9e9c99f815df54b5a58d	TACGTAGGGTGCGAGCGTTGTCCGGATTTATTGGGCGTAAAGAGCTCGTAGGCGGTCCGTCGCGTCGGGAGTGAAAACTCGGGGCTTAACCCCGAGCCTGCTCTCGATACGGGCAGACTTGAGGAAGGTAGGGGAGAACGGAATTCCTGGTGGAGCGGTGGAATGCGCAGATATCAGGAGGAACACCAGTGGCGAAGGCGGTTCTCTGGACCTTATCTGACGCTGAGGAGCGAAAGCGTGGGGAGCAAACA	d__Bacteria; p__Actinobacteriota; c__Actinobacteria; o__Propionibacteriales; f__Propionibacteriaceae	0.997345	0	0	0	0	20	0	0	0	0	0	0
284110894f77267774637ad372ebbf16	TACGTAGGGTGCGAGCGTTGTCCGGAATTATTGGGCGTAAAGAGCTTGTAGGCGGTCTATTGCGTCGAAAGTGAAAACTCAGGGCTCAACCCTGAGCCTGCTCTCGATACGGGTAGACTTGAGGGATGTAGGGGAGAACGGAATTCTTGGTGGAGCGGTGGAATGCGCAGATATCAGGAGGAACACCGGTGGCGAAGGCGGTTCTCTGGACATTTCCTGACGCTGAGAAGCGAAAGCGTGGGTAGCAAACA	d__Bacteria; p__Actinobacteriota; c__Actinobacteria; o__Propionibacteriales; f__Propionibacteriaceae; g__Aestuariimicrobium	0.964129	0	0	0	0	0	1798	0	76	0	34	0
55ecc05d9f1a70e935e0f6d0783f476b	TACGTAGGGTGCGAGCGTTGTCCGGAATTATTGGGCGTAAAGAGCTTGTAGGCGGTCTGTCGCGTCGAAAGTGAAAACTCAGGGCTCAACCCTGAGCCTGCTCTCGATACGGGCAGACTAGAGGAATGTAGGGGAGAACGGAATTCTTGGTGGAGCGGTGGAATGCGCAGATATCAGGAGGAACACCGGTGGCGAAGGCGGTTCTCTGGACATTTCCTGACGCTGAGAAGCGAAAGCGTGGGTAGCAAACA	d__Bacteria; p__Actinobacteriota; c__Actinobacteria; o__Propionibacteriales; f__Propionibacteriaceae; g__Aestuariimicrobium; s__actinobacterium_MH3-4	0.89993	12	0	0	0	0	0	0	0	0	0	0
6b477ba7c18306d65b53e1f82cc0a49c	TACGTAGGGTGCGAGCGTTGTCCGGATTTATTGGGCGTAAAGGGCTCGTAGGTGGTTGATCGCGTCGGAAGTGTAATCTTGGGGCTTAACCCTGAGCGTGCTTTCGATACGGGTTGACTTGAGGAAGGTAGGGGAGAATGGAATTCCTGGTGGAGCGGTGGAATGCGCAGATATCAGGAGGAACACCAGTGGCGAAGGCGGTTCTCTGGGCCTTTCCTGACGCTGAGGAGCGAAAGCGTGGGGAGCGAACA	d__Bacteria; p__Actinobacteriota; c__Actinobacteria; o__Propionibacteriales; f__Propionibacteriaceae; g__Cutibacterium	0.999492	31	0	6	0	239	0	0	0	0	0	0
934c384b18724478ec615d1128697bd6	CACGTAGGGTGCGAGCGTTGTCCGGAATTATTGGGCGTAAAGAGCTCGTAGGCGGTCTGTCGCGTCGGTCGTGAAAACTTGGGGCTTAACTCTGAGCTTGCGGTCGATACGGGCATGACTGGAGTTCGGCAGGGGAGACTGGAATTCCTGGTGTAGCGGTGAAATGCGCAGATATCAGGAGGAACACCGGTGGCGAAGGCGGGTCTCTGGGCCGATACTGACGCCGAGGAGCGAAAGCATGGGGAGCGAACA	d__Bacteria; p__Actinobacteriota; c__Actinobacteria; o__Pseudonocardiales; f__Pseudonocardiaceae; g__Pseudonocardia	0.983521	0	0	0	0	15	0	0	0	0	0	0
89bc16300328775ac2a96f0314b7e798	TACGTAGGGTGCGAGCGTTGTCCGGAATTATTGGGCGTAAAGAGCTCGTAGGCGGTCTGTCGCGTCGGTCGTGAAAACCTGCAGCTTAACTGTGGGCTTGCGGTCGATACGGGCATGACTGGAGTTCGGCAGGGGAGACTGGAATTCCTGGTGTAGCGGTGAAATGCGCAGATATCAGGAGGAACACCGGTGGCGAAGGCGGGTCTCTGGGCCGATACTGACGCTGAGGAGCGAAAGCGTGGGGAGCGAACA	d__Bacteria; p__Actinobacteriota; c__Actinobacteria; o__Pseudonocardiales; f__Pseudonocardiaceae; g__Pseudonocardia	0.974232	0	0	0	0	14	0	0	0	0	0	0
52a75c47f8f898d3235257ab6943b539	TACGTAGGGGGCGAGCGTTATCCGGATTCATTGGGCGTAAAGCGCGCGTAGGCGGCCAGTTAGGTCGGGAGTCAAATTTCGGGGCTCAACCCCGTCTCGCTCCCGATACCGGCTGGCTTGAGTGTGGTAGGGGAAGGCGGAATTCCCGGTGTAGCGGTGGAATGCGCAGATATCGGGAAGAACACCGGTGGCGAAGGCGGCCTTCTGGGCCATCACTGACGCTGAGGCGCGAAAGCTAGGGGAGCAAACA	d__Bacteria; p__Actinobacteriota; c__Coriobacteriia; o__Coriobacteriales; f__Atopobiaceae; g__Coriobacteriaceae_UCG-002; s__uncultured_bacterium	0.999911	33	0	0	0	0	0	0	0	0	0	0
6f6502e6a285625e5bfc8e3f851153a3	TACGTAGGTGGCGAGCGTTATCCGGATTCATTGGGCGTAAAGCGCGCGTAGGCGGCCAGTTAGGTCGGGAGTCAAATTTCGGGGCTCAACCCCGTCTCGCTCCCGATACCGGCTGGCTTGAGTGTGGTAGGGGAAGGCGGAATTCCCGGTGTAGCGGTGGAATGCGCAGATATCGGGAAGAACACCGGTGGCGAAGGCGGCCTTCTGGGCCATCACTGACGCTGAGGCGCGAAAGCTAGGGGAGCAAACA	d__Bacteria; p__Actinobacteriota; c__Coriobacteriia; o__Coriobacteriales; f__Atopobiaceae; g__Coriobacteriaceae_UCG-002; s__uncultured_bacterium	0.999903	0	0	0	0	11	0	0	0	0	0	0
615aa537d9029453bc2a28251a5026a0	TACGTAGGGGGCGAGCGTTATCCGGATTCATTGGGCGTAAAGCGCGCGTAGGCGGCCGCCTAAGCGGAACCTCTAATCCCGGGGCTCAACCTCGGGCCGGGTTCCGGACTGGGCGGCTCGAGTGCGGTAGAGGCAGGCGGAATTCCCGGTGTAGCGGTGGAATGCGCAGATATCGGGAAGAACACCGATGGCGAAGGCAGCCTGCTGGGCCGCCACTGACGCTGAGGCGCGAAAGCTGGGGGAGCGAACA	d__Bacteria; p__Actinobacteriota; c__Coriobacteriia; o__Coriobacteriales; f__Eggerthellaceae; g__Adlercreutzia	0.842597	0	0	0	0	21	0	0	0	0	0	0
5754b34a4a28c2202ebcfdf3824e05d0	TACGTAGGGGGCGAGCGTTATCCGGATTCATTGGGCGTAAAGCGCGCGCAGGCGGGCTCGTAAGCGGGACCTCTAATCTCGGGGCTCAACCCCGAGCCGGGTTCCGAACTGCGAACCTCGAGTGCGGTAGGGGAGGTCGGAATTCCCGGTGTAGCGGTGGAATGCGCAGATATCGGGAAGAACACCGACGGCGAAGGCAGACCTCTGGGCCGTCACTGACGCTGAGGCGCGAAAGCTAGGGGAGCGAACA	d__Bacteria; p__Actinobacteriota; c__Coriobacteriia; o__Coriobacteriales; f__Eggerthellaceae; g__Enterorhabdus; s__uncultured_bacterium	0.953757	0	0	0	0	3	0	0	0	0	0	0
afe68b2118a0d6daf69b4726d82aacf6	TACGTATGGGGCAAGCGTTATCCGGATTTATTGGGCGTAAAGCGCGCGTAGGCGGATCGTTAAGTCAGGTGTGAAATCCGGGGGCTCAACCCGCGGCCTGCATCTGAAACTGGCGGTCTTGAGTCTGGTAGAGGAAAGTGGAATTCCTAGTGTAGCGGTGAAATGCGCAGATATTAGGAGGAACACCAGTGGCGAAGGCGGCTTTCTGGGCCACGACTGACGCTGAGGCGCGAAAGCTAGGGGAGCAAACA	d__Bacteria; p__Actinobacteriota; c__Coriobacteriia; o__OPB41; f__OPB41; g__OPB41; s__uncultured_Coriobacteriales	0.790532	0	0	0	0	5	0	0	0	0	0	0
da9e65ee0e298e957b37acbc1dea9544	GACGTAGGGGGCGAGCGTTGTCCGGATTCATTGGGCGTAAAGCGCGCGTAGGCGGCTATGCAAGTCGGTTGTGAAATCCCGGGGCTCAACCCCGGGACTGCGTCCGATACTGTATGGCTAGAGGTAGGTAGGGGAGATCGGAATTCCTGGTGTAGCGGTGAAATGCGCAGATATCAGGAGGAACACCGGTGGCGAAGGCGGATCTCTGGGTCTTACCTGACGCTCAGGCGCGAAAGCTAGGGGAGCGAACA	d__Bacteria; p__Actinobacteriota; c__MB-A2-108; o__MB-A2-108; f__MB-A2-108; g__MB-A2-108	0.989919	0	0	0	0	0	0	0	0	2	0	0
1e702676d60fdbb023dbdeb5304ce4e9	GACGTAGGAGGCGAGCGTTGTCCGGATTCATTGGGCGTAAAGAGCACGCAGGCGGTTTGGCAAGTCGGATGTGAAAATCCGGGGCTCAACCCCGGACCTGCATCCGAAACTGCCCGACTAGAGGTAGGTAGGGGAGATCGGAATTCCTGGTGTAGCGGTGAAATGCGCAGATATCAGGAGGAACACCGGTGGCGAAGGCGGATCTCTGGGCCTTACCTGACGCTCAGGTGCGAAAGCTAGGGGAGCAAACA	d__Bacteria; p__Actinobacteriota; c__MB-A2-108; o__MB-A2-108; f__MB-A2-108; g__MB-A2-108; s__metagenome	0.990369	0	0	0	0	0	16	0	0	0	0	0
931cd4de2d8f7c4fe0a833332f05fc43	GACGTAGGGGACGAGCGTTGTCCGGATTGATTGGGCGTAAAGCGCGCGCAGGCGGTCGTGCAAGTCGGTTGTGAAAACCCGGGGCTCAACCCCGGGCCTGCATCCGATACTGCTCGACTAGAGGCAGGTAGGGGAGATCGGAATTCCTGGTGTAGCGGTGAAATGCGCAGATATCAGGAGGAACACCGGTGGCGAAGGCGGATCTCTGGGCCTGTCCTGACGCTCAGGCGCGAAAGCTAGGGGAGCGAACA	d__Bacteria; p__Actinobacteriota; c__MB-A2-108; o__MB-A2-108; f__MB-A2-108; g__MB-A2-108; s__uncultured_bacterium	0.862297	5	0	0	0	0	0	0	0	0	0	0
2bdfa34765d5598b237436118b1d2d34	GACGTAGGGGCCGAGCGTTGTCCGGATTGATTGGGCGTAAAGCGCGCGCAGGCGGTCGTGCAAGTCGGTTGTGAAAACCCGGGGCTCAACCCCGGGCCTGCATCCGATACTGCTCGACTAGAGGCAGGTAGGGGAGATCGGAATTCCTGGTGTAGCGGTGAAATGCGCAGATATCAGGAGGAACACCGGTGGCGAAGGCGGATCTCTGGGCCTGTCCTGACGCTCAGGCGCGAAAGCTAGGGGAGCGAACA	d__Bacteria; p__Actinobacteriota; c__MB-A2-108; o__MB-A2-108; f__MB-A2-108; g__MB-A2-108; s__uncultured_bacterium	0.902726	0	0	0	0	0	0	0	0	0	3	0
e5ad26b68c16283dbddad68bee271a00	TACGTAGGGGGCAAGCGTTGTCCGGATTTATTGGGCGTAAAGAGCGTGTAGGCGGCCAGGTAGGTGGGTTGTGAAAACTGGAGGCTCAACCTTCAGACGTCGACCCAAACCCCCTGGCTAGAGTCCGGAAGAGGAGAGTGGAATTCCTGGTGTAGCGGTGAAATGCGCAGATATCAGGAAGAACACCCGTGGCGAAGGCGGCTCTCTGGGACGGTACTGACGCTGAGACGCGAAAGCGTGGGGAGCGAACA	d__Bacteria; p__Actinobacteriota; c__Thermoleophilia; o__Gaiellales	0.999999	0	0	0	0	0	20	0	0	0	0	0
b139ac86624207f108f0ed654b3a5a79	TACGTAGGGGGCAAGCGTTGTCCGGATTTATTGGGCGTAAAGAGCGTGTAGGCGGCCAGATAGGTCCGTTGTGAAAACTGGAGGCTTAACCTTCAGAGGTCGATGGAAACCATCTGGCTAGAGTCCGGAAGAGGAGAATGGAATTCCTGGTGTAGCGGTGAAATGCGCAGATATCAGGAAGAACACCCGTGGCGAAGGCGGTTCTCTGGGACGGTACTGACGCTGAGACGCGAAAGCGTGGGGAGCGAACA	d__Bacteria; p__Actinobacteriota; c__Thermoleophilia; o__Gaiellales; f__Gaiellaceae; g__Gaiella	0.849761	0	0	0	0	0	12	0	0	0	0	0
bfdc3b53a44d86f0a59e49949d936678	TACGTAGGGGGCAAGCGTTGTCCGGAATTATTGGGCGTAAAGAGCGTGTAGGCGGCTTGTCAAGTCCGGTGTGAAATCTCGGGGCTCAACCCCGAAACTGCATTGGAAACTGGCTTGCTAGAGTCCGGAAGAGGAGATTGGAATTCCTGGTGTAGCGGTGAAATGCGCAGATATCAGGAAGAACACCCGTGGCGAAGGCGGATCTCTGGGACGGTACTGACGCTGAGACGCGAAAGCGTGGGGAGCAAACA	d__Bacteria; p__Actinobacteriota; c__Thermoleophilia; o__Gaiellales; f__uncultured; g__uncultured	0.97665	0	0	0	0	0	0	0	53	3	11	0
12ef5c4879486b42a60d8aab3e41da24	TACGTAGGGGGCAAGCGTTGTCCGGAATCATTGGGCGTAAAGCGCGTGTAGGCGGCCATCCAAGTCCGATGTGAAAGCTCGGGGCTCAACCCCGAGTCTGCATTGGAAACTGTATGGCTTGAGTCCGGAAGAGGAGACTGGAATTCCTGGTGTAGCGGTGAAATGCGCAGATATCAGGAAGAACACCGGTGGCGAAGGCGGGTCTCTGGGACGGTACTGACGCTGAGACGCGAAAGCGTGGGGAGCAAACA	d__Bacteria; p__Actinobacteriota; c__Thermoleophilia; o__Gaiellales; f__uncultured; g__uncultured	0.999708	11	0	0	0	0	46	0	0	0	0	0
b135e26e0613557afa38501442b0cdd7	TACGTAGGGGGCAAGCGTTGTCCGGAATCATTGGGCGTAAAGCGCGTGTAGGCGGCCATCCAAGTCCGATGTGAAAGCTCGGGGCTCAACCCCGAGTCTGCATTGGAAACTGGATGGCTAGAGTCCGGAAGAGGAGACTGGAATTCCTGGTGTAGCGGTGAAATGCGCAGATATCAGGAAGAACACCGGTGGCGAAGGCGGGTCTCTGGGACGGTACTGACGCTGAGACGCGAAAGCGTGGGGAGCAAACA	d__Bacteria; p__Actinobacteriota; c__Thermoleophilia; o__Gaiellales; f__uncultured; g__uncultured	0.999659	0	0	0	0	0	57	0	0	0	0	0
2ac2a5e3d5da972dca4d7a2d847ed349	TACGTAGGGGGCAAGCGTTGTCCGGAATCATTGGGCGTAAAGCGCGTGTAGGTGGCTTGGTAAGTCCGGTGTGAAACCTTGGGGCTCAACCCCAAGCCTGCATCGGATACTGCCTCGCTCGAGTTCGGGAGGGGAGAGCGGAATTCCTAGTGTAGCGGTGAAATGCGCAGATATTAGGAAGAACACCGGTGGCGAAGGCGGCTCTCTGGAACGATACTGACACTGAGACGCGAAAGCGTGGGTAGCGAACA	d__Bacteria; p__Actinobacteriota; c__Thermoleophilia; o__Gaiellales; f__uncultured; g__uncultured	0.987386	22	0	0	0	0	0	0	0	0	0	0
68297db8f8e5f5d230a2676f1b3b34fc	TACGTAGGGGGCTAGCGTTGTCCGGAATTATTGGGCGTAAAGCGCGTGTAGGCGGCTTGGCAAGTCCGATGTGAAAGCTCGAGGCTCAACCTCGAGTCTGCATTGGAAACTGCTTGGCTAGAGTCCGGAAGAGGGGACTGGAATTCCTGGTGTAGCGGTGAAATGCGCAGATATCAGGAAGAACACCGGTGGCGAAGGCGGGTCCCTGGGACGGTACTGACGCTGACACGCGAAAGCGTGGGGAGCAAACA	d__Bacteria; p__Actinobacteriota; c__Thermoleophilia; o__Gaiellales; f__uncultured; g__uncultured	0.929444	0	0	0	0	9	0	0	0	0	0	0
9b2f106400a3f4a376a47f6fcb6890b3	TACGTAGGGACCTAGCGTTGTCCGGAATTATTGGGCGTAAAGCGCGTGTAGGCGGCTTGGCAAGTCCGGTGTGAAAACTCGGTGGCTTAACCCCGAGCCTGCACTGGAAACTGCCTTGCTTGAGTCCGGAAGAGGAGACTGGAATTCCTGGTGTAGCGGTGAAATGCGCAGATATCAGGAAGAACACCTGTGGCGAAGGCGGGTCTCTGGGACGGTACTGACGCTGAGACGCGAAAGCGTGGGGAGCAAACA	d__Bacteria; p__Actinobacteriota; c__Thermoleophilia; o__Gaiellales; f__uncultured; g__uncultured	0.945744	6	0	0	0	0	0	0	0	0	0	0
8aff9fba35deae51b986cadc7c0136b8	TACGTAGGGGGCTAGCGTTGTCCGGAATCATTGGGCGTAAAGCGCGTGTAGGCGGCTTGCCAAGTCCGGTGTGAAAGCTCGGGGCTTAACCCCGAGTCTGCATTGGAAACTGGCTTGCTTGAGTCCGGAAGAGGAGACTGGAATTCCTGGTGTAGCGGTGAAATGCGCAGATATCAGGAAGAACACCGGTGGCGAAGGCGGGTCTCTGGGACGGTACTGACGCTGAGACGCGAAAGCGTGGGGAGCAAACA	d__Bacteria; p__Actinobacteriota; c__Thermoleophilia; o__Gaiellales; f__uncultured; g__uncultured	0.98946	0	0	0	0	0	6	0	0	0	0	0
2fea46fcb615fd1e7836001b0819a381	TACGTAGGGGGCAAGCGTTGTCCGGATTTATTGGGCGTAAAGAGCGTGTAGGCGGCCTGTCAAGTCCGATGTGAAATGTTACGGCTTAACCGTGAATCTGCATTGGAAACTGTCAGGCTAGAGTCTGGATGAGGAGAATAGAATTCCTGGTGTAGCGGTGAAATGCGCAGATATCAGGAGGAATACCGGTGGCGAAGGCGGTTCTCTGGGACAGTACTGACGCTGAGACGCGAAAGCGTGGGGAGCAAACA	d__Bacteria; p__Actinobacteriota; c__Thermoleophilia; o__Gaiellales; f__uncultured; g__uncultured; s__uncultured_Rubrobacteraceae	0.96454	0	0	0	0	0	0	7	0	0	0	0
d89919f2477f09d120fa3c23b6df992a	TACGTAGGGGGCAAGCGTTGTCCGGATTTATTGGGCGTAAAGAGCGTGTAGGCGGCTTGGTAGGTCTTGCGTCAAAACCTGAGGCTCAACCTCAGTTCGCGTGGGAAACCACCTAGCTAGAGTCCGGAAGAGGAGAACGGAATTCCCAGTGTAGCGGTGAAATGCGCAGATATTGGGAAGAACACCAGTGGCGAAGGCGGTTCTCTGGGACTGTACTGACGCTGAGACGCGAAAGCGTGGGGAGCGAACA	d__Bacteria; p__Actinobacteriota; c__Thermoleophilia; o__Gaiellales; f__uncultured; g__uncultured; s__uncultured_soil	0.893538	0	0	0	0	0	4	0	0	0	0	0
05a266fa46f9f3a4ab5495f132807bad	TACGTAGGTCCCGAACGTTGCGCGAAATTACTGGGCGTAAAGGGTCCGTAGGCGGTCTGGTAAGTGAAAGGTGAAATCCTACGGCTCAACCGTAGAATTGCCTTCCAAACTGCTGGACTTGAGGCAGGGAGAGGTCGGCGGAATTCCCGGTGTAGCGGTGAAATGCGTAGATATCGGGAGGAACACCAGTGGCGAAGGCGGCCGACTGGAACTGTCCTGACGCTGAGGGACGAAAGCTAGGGGAGCAAACC	d__Bacteria; p__Aquificota; c__Aquificae; o__Hydrogenothermales; f__Hydrogenothermaceae; g__Sulfurihydrogenibium	0.998093	3	0	0	0	0	0	0	0	0	0	0
cdefcb7b7639fff82c3685608fd1e5e8	TACGGAGGGAGCGAGCGTTGTCCGAAGTTACTGGGCGTAAAGCGCGCGTAGGCGGGGGATTAAGTGAGAAGTGAAAGGCTGGGGCTCAACCCCATGCAGTGCTTCTCATACTGGTCCTCTTGAGGGTGGTAGAGAGAAGTGGAATGGCTGGTGTAGCGGTGAAATGCGTAGATATCAGTCGGAACACCGGTGGCGAAGGCGGCTTCTTGGGCCATTTCTGACGCTGAGGCGCGAAAGCTAGGGGAGCAAACA	d__Bacteria; p__Armatimonadota; c__Chthonomonadetes; o__Chthonomonadales; f__Chthonomonadales; g__Chthonomonadales; s__uncultured_bacterium	0.992923	4	0	0	0	0	0	0	0	0	0	0
85c67ce3dcc3da11611d3f4773c1c31a	GACGTAGGGTCCAAGCGTTGTCCGGATTTACTGGGCGTAAAGAGCGCGTAGGCGGTCCGTTAAGTGTAGAGTGAAAGCTCCGGGCTCAACTCGGAAATTGCTCTGCATACTGGCGGACTCGAGGACGGAAGAGGTTTGTGGAATTCCTGGTGTAGCGGTGAAATGCGTAGATATCAGGAGGAACACCCATGGCGAAGGCAGCAAACTGGTCCGTATCTGACGCTGAGGCGCGAAAGCGTGGGTAGCAAACAG	d__Bacteria; p__Armatimonadota; c__Fimbriimonadia; o__Fimbriimonadales; f__Fimbriimonadaceae; g__Fimbriimonadaceae; s__metagenome	0.783078	0	0	0	0	0	0	2	0	0	0	0
38f9f75094a8a01233f04aff39aaefb6	TACAGAGGTCCCGAGCGTTGTTCGGATTCACTGGGCGTAAAGGGTGCGTAGGTGGCGGGGTAAGTTTGATGTGAAATCTCCAGGGCTCAACCCGGAAACTGCTTCGCATACTGGCAGACTTGAGGAATGCAGAGGTTTGTGGAATTCCTGGTGTAGCGGTGAAATGCGTTGATATCAGGAGGAACACCCATGGCGAAGGCAGCAAACTGGGCATTATCTGACGCTGAGGCGCGAGAGCGTGGGTAGCAAACA	d__Bacteria; p__Armatimonadota; c__Fimbriimonadia; o__Fimbriimonadales; f__Fimbriimonadaceae; g__Fimbriimonadaceae; s__uncultured_bacterium	0.857471	4	0	0	0	0	0	0	0	0	0	0
b35034fc99e5524c8057a821395f007f	TACGTAGGGGGCGAGCGTTGCCCGAATTTACTGGGCGTAAAGCGCACGTAGGCGGCTCCGTAAGTCTGGTGTGAAATCTCACGGCTCAACCGGGAGGCTGCACCAGATACTGCGGTGCTCGAGGGCGGGAGAGGAGATTGGAATTCCCGGTGTAGCGGTGAAATGCATTGATATCGGGAGGAACACCAGTGGCGAAGGCGGATCTCTGGCCCGCTTCTGACGCTGAGGTGCGAAAGCTGGGGGAGCGAAAG	d__Bacteria; p__Armatimonadota; c__uncultured; o__uncultured; f__uncultured; g__uncultured; s__Armatimonadetes_bacterium	0.793276	0	0	0	0	7	0	0	0	0	0	0
62f7aff329fa7990deb8e7cf3197fecf	TACGTAGGGGGCGAGCGTTGTCCGAATTTACTGGGCGTAAAGCGCGCGTAGGCGGGCTAATAAGTTGTGGGTGAAATGCCGAGGCTCAACCTCGGCGCTGCCTGCAAGACTGTTGGTCTTGGGGTATGGAGGGGAAAGTGGAATTCCTGGTGTAGCGGTGAAATGCGTAGATATCAGGAGGAACACCGATGGCGAAGGCAGCCCCCTGGGCCGATACTGACGCTGAGGCACGAAAGCGTGGGGAGCAAACA	d__Bacteria; p__Armatimonadota; c__uncultured; o__uncultured; f__uncultured; g__uncultured; s__uncultured_bacterium	0.747324	4	0	0	0	0	0	0	0	0	0	0
d9d408803c4885b95585eaa86e970e52	GACGAAGGATGCGAGCGTTATCCGGATTCACTGGGTTTAAAGGGTGCGTAGGCGGGGCTGTAAGTCACAGGTTAAAGACCGGTGCTTAACATCGGGAGTGCCTGTGATACTGCGGTTCTTGAGAGAGTCAGAAGTTGCTGGAATATGGCAAGTAGAGGTGAAATTCATAGATATGCCATAGAACACCGAAAGCGAAGGCAGGCAACTATGACTGGTCTGACGCTGAGGCACGAAAGCGTGGGGAGCAAACA	d__Bacteria; p__Bacteroidota; c__Bacteroidia	0.834715	0	0	0	0	8	0	0	0	0	0	0
6d684ab842e2d3569f9611dd540aba7a	TACGGAGGATGCAAGCGTTATCCGGATTCACTGGGTTTAAAGGGTGCGCAGGCGGACATTTAAGTCAGGGGTGAAATCCTACAGCTTAACTGTAGAACTGCCCTTGATACTGAATGCCTAGAGTAAAGTTGAAGTGGGCGGAATGTGTTGTGTAGCGGTGAAATGCTTAGATATAACACAGAACACCAATCGCGAAGGCAGCTCACTAAACTTTAACTGACGCTCATGCACGAAAGCGTGGGGGGCAAACA	d__Bacteria; p__Bacteroidota; c__Bacteroidia; o__Bacteroidales; f__009E01-B-SD-P15; g__009E01-B-SD-P15; s__uncultured_bacterium	0.995326	0	0	0	0	7	0	0	0	0	0	0
dcd0c235615b718f89bb8cc76b5a627f	TACGGAGGATCCGAGCGTTATCCGGATTTATTGGGTTTAAAGGGAGCGTAGGTGGATTGTTAAGTCAGTTGTGAAAGTTTGCGGCTCAACCGTAAAATTGCAGTTGAAACTGGCAGTCTTGAGTACAGTAGAGGTGGGCGGAATTCGTGGTGTAGCGGTGAAATGCTTAGATATCACGAAGAACTCCGATTGCGAAGGCAGCTCACTGGACTGCAACTGACACTGAGGCTCGAAAGTGTGGGTATCAAACA	d__Bacteria; p__Bacteroidota; c__Bacteroidia; o__Bacteroidales; f__Bacteroidaceae; g__Bacteroides	0.999998	0	0	0	0	191	0	0	0	0	0	0
1215303fb541fab34f6257176ded8fc4	TACGGAGGATCCGAGCGTTATCCGGATTTATTGGGTTTAAAGGGAGCGTAGGCGGGTTGTTAAGTCAGTTGTGAAAGTTTGCGGCTCAACCGTAAAATTGCAGTTGATACTGGCATCCTTGAGTACAGTAGAGGTAGGCGGAATTCGTGGTGTAGCGGTGAAATGCTTAGATATCACGAAGAACTCCGATTGCGAAGGCAGCCTGCTGGACTGTAACTGACGCTGATGCTCGAAAGTGTGGGTATCAAACA	d__Bacteria; p__Bacteroidota; c__Bacteroidia; o__Bacteroidales; f__Bacteroidaceae; g__Bacteroides	0.999948	0	0	0	0	66	0	0	0	0	0	0
8468de76040745f25f27ea4390e2d48e	TACGGAGGATCCGAGCGTTATCCGGATTTATTGGGTTTAAAGGGAGCGTAGGTGGACATGTAAGTCAGTTGTGAAAGTTTGCGGCTCAACCGTAAAATTGCAGTTGATACTGTGTGTCTTGAGTACAGTAGAGGTGGGCGGAATTCGTGGTGTAGCGGTGAAATGCTTAGATATCACGAAGAACTCCGATTGCGAAGGCAGCTCACTGGACTGTCACTGACACTGAGGCTCGAAAGTGTGGGTATCAAACA	d__Bacteria; p__Bacteroidota; c__Bacteroidia; o__Bacteroidales; f__Bacteroidaceae; g__Bacteroides	0.999998	0	0	0	0	40	0	0	0	0	0	0
598a513a3552c092cd8b71a429c45ab1	TACGGAGGATCCGAGCGTTATCCGGATTTATTGGGTTTAAAGGGAGCGTAGGTGGACAGTTAAGTCAGTTGTGAAAGTTTGCGGCTCAACCGTAAAATTGCAGTTGATACTGGCTGTCTTGAGTACAGTAGAGGTGGGCGGAATTCGTGGTGTAGCGGTGAAATGCTTAGATATCACGAAGAACTCCGATTGCGAAGGCAGCTCACTGGACTGCAACTGACACTGATGCTCGAAAGTGTGGGTATCAAACA	d__Bacteria; p__Bacteroidota; c__Bacteroidia; o__Bacteroidales; f__Bacteroidaceae; g__Bacteroides	1	0	0	0	0	35	0	0	0	0	0	0
ebe5cd4796acd704c79e0486c2d7e905	TACGGAGGATCCGAGCGTTATCCGGATTTATTGGGTTTAAAGGGAGCGTAGGCGGATGCTTAAGTCAGTTGTGAAAGTTTGCGGCTCAACCGTAAAATTGCAGTTGATACTGGGTGTCTTGAGTACAGTAGAGGCAGGCGGAATTCGTGGTGTAGCGGTGAAATGCTTAGATATCACGAAGAACTCCGATTGCGAAGGCAGCTTGCTGGACTGTAACTGACGCTGATGCTCGAAAGTGTGGGTATCAAACA	d__Bacteria; p__Bacteroidota; c__Bacteroidia; o__Bacteroidales; f__Bacteroidaceae; g__Bacteroides	0.999999	0	0	0	0	15	0	0	0	0	0	0
a2437265f769a314fa2268d8bfbfe7fd	TACGGAGGATCCGAGCGTTATCCGGATTTATTGGGTTTAAAGGGAGCGTAGGCGGATGTTTAAGTCAGTTGTGAAAGTTTAAGGCTCAACCTTGAAATTGCAGTTGATACTGGATATCTTGAGTACATTGAATGTGGGCGGAATTCGTGGTGTAGCGGTGAAATGCTTAGATATCACGAAGAACTCCAATTGCGAAGGCAGCTCACAGTAATGTAACTGACGCTGATGCTCGAAAGTGTGGGTATCAAACA	d__Bacteria; p__Bacteroidota; c__Bacteroidia; o__Bacteroidales; f__Bacteroidaceae; g__Bacteroides	0.999608	0	0	0	0	12	0	0	0	0	0	0
50ad9821dcad994bb755274fe53e16d2	TACGGAGGATCCGAGCGTTATCCGGATTTATTGGGTTTAAAGGGAGCGTAGATGGGTTGTTAAGTCAGTTGTGAAAGTTTGCGGCTCAACCGTAAAATTGCAATTGATACTGGCAGCCTTGAGTACAGTTGAGGTAGGCGGAATTCGTGGTGTAGCGGTGGAATGCGTAGATGTATGGAAGAACACCAGTGGCGAAGGCGGCTCTCTGGTCTGCAACTGACGCTGAGGCTCGAAAGCATGGGTAGCGAACA	d__Bacteria; p__Bacteroidota; c__Bacteroidia; o__Bacteroidales; f__Bacteroidaceae; g__Bacteroides	0.982739	0	0	0	0	5	0	0	0	0	0	0
3558d18fc5b9845209de7d4a6648185a	TACGGAGGATGCGAGCGTTGTCCGGAATTACTGGGTGTAAAGGGCGTGTAGGCGGAGCTGCAAGTCAGATGTGAAATGTCATGGCTCAACCATGGAACTGCATTTGAAACTGTGGCCCTTGAGTATCGGAGAGGCAAGCGGAATTCGTGGTGTAGCGGTGAAATGCTTAGATATCACGAAGAACTCCGATTGCGAAGGCAGCCTACTAAACTGCCACTGACATTGATGCTCGAAAGTGTGGGTATCAAACA	d__Bacteria; p__Bacteroidota; c__Bacteroidia; o__Bacteroidales; f__Bacteroidaceae; g__Bacteroides	0.908298	0	0	0	0	5	0	0	0	0	0	0
4ba49a34dd24ca4e97d08b7c293ac4f6	TACGGAGGATCCGAGCGTTATCCGGATTTATTGGGTTTAAAGGGAGCGTAGATGGATGTTTAAGTCAGTTGTGAAAGTTTGCGGCTCAACCGTAAAATTGCAGTTGATACTGGATGTCTTGAGTGCAGTTGAGGCAGGCGGAATTCGTGGTGTAGCGGTGAAATGCTTAGATATCACGAAGAACTCCGATTGCGAAGGCAGCTTGCTGGACTGTAACTGACGCTGAGGTTCGAAAGCGTGGGTAGCAAACGG	d__Bacteria; p__Bacteroidota; c__Bacteroidia; o__Bacteroidales; f__Bacteroidaceae; g__Bacteroides	0.999743	0	0	0	0	0	0	0	0	0	5	0
6881218f8b05325915ffa5574d1925de	TACGGAGGATCCGAGCGTTATCCGGATTTATTGGGTTTAAAGGGAGCGTAGGCGGATGCTTAAGTCAGTTGTGAAAGTTTGCGGTTCAACCGTAAAATTGCAGTTGATACTGGGTGTCTTGAGTACAGTAGAGGCAGGCGGAATTCGTGGTGTAGCGGTGAAATGCTTAGATATCACGAAGAACTCCGATTGCGAAGGCAGCCTGCTAAGCTGCAACTGACATTGAGGCTCGAAAGTGTGGGTATCAAACAG	d__Bacteria; p__Bacteroidota; c__Bacteroidia; o__Bacteroidales; f__Bacteroidaceae; g__Bacteroides	0.999993	0	0	2	0	0	0	0	0	0	0	0
54b5967403c94b72b5ba0327a0cf1e72	TACGGAGGATGCGAGCGTTATCCGGATTTATTGGGTTTAAAGGGAGCGCAGACGGGAGATTAAGTCAGTTGTGAAAGTTTGCGGCTCAACCGTAAAATTGCAGTTGATACTGGTTTCCTTGAGTGCAGTTGAGGCAGGCGGAATTCGTGGTGTAGCGGTGAAATGCTTAGATATCACGAAGAACCCCGATTGCGAAGGCAGCTTGCTAAACTGTAACTGACGTTCATGCTCGAAAGTGTGGGTATCAAACA	d__Bacteria; p__Bacteroidota; c__Bacteroidia; o__Bacteroidales; f__Bacteroidaceae; g__Bacteroides; s__Bacteroides_coprocola	0.998132	0	0	0	0	6	0	0	0	0	0	0
1a9dec70da1b1aa6ecaecebe8f1beee1	TACGGAGGATCCAAGCGTTATCCGGATTTATTGGGTTTAAAGGGAGCGTAGGTTGACATATAAGTCAGCTGTGAAAGTTTACGGCTCAACCGTGAAATTGCAGTTGATACTGTATGTCTTGAGTGTACAAGAGGTGGGCGGAATTCGTGGTGTAGCGGTGAAATGCTTAGATATCACGAAGAACTCCAATTGCGAAGGCAGCTCACTGGGGTACAACTGACACTGAGGCTCGAAAGTGTGGGTATCAAACA	d__Bacteria; p__Bacteroidota; c__Bacteroidia; o__Bacteroidales; f__Bacteroidaceae; g__Bacteroides; s__Bacteroides_graminisolvens	0.844545	0	0	0	0	22	0	0	0	0	0	0
47b031cf6172198f9c6c51dd1f5d9795	TACGGAGGATGCGAGCGTTATCCGGATTTATTGGGTTTAAAGGGAGCGCAGACGGGTCGTTAAGTCAGCTGTGAAAGTTTGGGGCTCAACCTTAAAATTGCAGTTGATACTGGCGTCCTTGAGTGCGGTTGAGGTGTGCGGAATTCGTGGTGTAGCGGTGAAATGCTTAGATATCACGAAGAACTCCGATTGCGAAGGCAGCACACTAAGCCGTAACTGACGTTCATGCTCGAAAGTGTGGGTATCAAACAG	d__Bacteria; p__Bacteroidota; c__Bacteroidia; o__Bacteroidales; f__Bacteroidaceae; g__Bacteroides; s__Bacteroides_plebeius	0.998666	0	0	0	2	0	0	0	0	0	0	0
ea1776bb21c655ea04eef0a70472f3ef	TACGGAGGATCCGAGCGTTATCCGGATTTATTGGGTTTAAAGGGAGCGTAGATGGGTTGTTAAGTCAGTTGTGAAAGTTTGCGGCTCAACCGTAAAATTGCAATTGATACTGGCAGCCTTGAGTACAGTTGAGGTAGGCGGAATTCGTGGTGTAGCGGTGAAATGCTTAGATATCACGAAGAACTCCGATTGCGAAGGCAGCCTACTAAACTGCCACTGACATTGATGCTCGAAAGTGTGGGTATCAAACA	d__Bacteria; p__Bacteroidota; c__Bacteroidia; o__Bacteroidales; f__Bacteroidaceae; g__Bacteroides; s__Bacteroides_sartorii	0.818037	10	0	0	0	642	0	0	0	0	0	0
77c22963de6714a2d8e7340514fcbcf8	TACGGAGGATCCGAGCGTTATCCGGATTTATTGGGTTTAAAGGGAGCGTAGGCGGGTTGTTAAGTCAGTTGTGAAAGTTTGCGGCTCAACCGTAAAATTGCAGTTGATACTGGCGACCTTGAGTGCAACAGAGGTAGGCGGAATTCGTGGTGTAGCGGTGAAATGCTTAGATATCACGAAGAACTCCGATTGCGAAGGCAGCTTACTGGATTGTAACTGACGCTGATGCTCGAAAGTGTGGGTATCAAACA	d__Bacteria; p__Bacteroidota; c__Bacteroidia; o__Bacteroidales; f__Bacteroidaceae; g__Bacteroides; s__Bacteroides_stercoris	0.925665	0	0	0	0	12	0	0	0	0	0	0
ffb09297227ab2a389a609e69aedd18b	TACGGAGGATCCAAGCGTTATCCGGATTTATTGGGTTTAAAGGGTGCGCAGGCGGAAGATTAAGTCGGCGGTGAAATTTTGCAGCTCAACTGTAAAAGTGCCTTCGAAACTGGTTTTCTTGAGTGTGGATGAAGTAGGCGGAATTTGTGGTGTAGCGGTGAAATGCATAGATATCACGAGGAACTCCGATTGCGAAGGCAGCTTACTAAGCCATAACTGACGCTCAGGCACGAAGGCGTGGGGATCAAACA	d__Bacteria; p__Bacteroidota; c__Bacteroidia; o__Bacteroidales; f__Dysgonomonadaceae	0.999999	0	9690	11274	9856	3434	7	14322	0	18929	0	16135
d590bf2a708a9d037d11de357f17cb0a	TACGGAGGATGCGAGCGTTATCCGGATTTATTGGGTTTAAAGGGTGCGTAGGCGGCCCCTTAAGTCAGCGGTAAAATTTCTGCGCTCAACGCAGTCTGGCCGTTGAAACTGGGGGGCTTGAGTCTGGATGAAGTGGGCGGAATTTGTAGTGTAGCGGTGAAATGCTTAGATATTACAAGGAACTCCGATTGCGCAGGCAGCTCACTAAGCCATCACTGACGCTGAAGCACGAAAGCGTGGGTATCAAACA	d__Bacteria; p__Bacteroidota; c__Bacteroidia; o__Bacteroidales; f__Dysgonomonadaceae; g__Dysgonomonas; s__uncultured_bacterium	0.988361	0	0	0	0	8	0	0	0	0	0	0
44044a7566de0a36ab3f479478cdfff7	TACGGAGGATCCAAGCGTTATCCGGATTTATTGGGTTTAAAGGGTGCGCAGGCGGAAGATTAAGTCGGCGGTGAAATTTTGCAGCTCAACTGTAAAAGTGCCATCGATACTGGTTTTCTTGAGTGTGGATGAAGTAGGCGGAATTTGTGGTGTAGCGGTGAAATGCATAGATATCACGAGGAACTCCGATTGCGAAGGCAGCTTACTAAACCATAACTGACGCTCAGGCACGAAGGCGTGGGGATCAAACA	d__Bacteria; p__Bacteroidota; c__Bacteroidia; o__Bacteroidales; f__Dysgonomonadaceae; g__Fermentimonas	0.911868	0	1106	330	72	49	0	647	0	783	0	310
c7327b77f497e256f94abba1095f502f	TACGGAGGATCCGAGCGTTATCCGGATTTATTGGGTTTAAAGGGTGCGCAGGCGGGATGTTAAGTCGGCGGTGAAATTTTGCAGCTCAACTGTAAAAGTGCCTTCGATACTGGCTTTCTTGAGTGTGGATGAAGTAGGCGGAATTTGTGGTGTAGCGGTGAAATGCTTAGATATCACGAGGAACTCCGATTGCGCAGGCAGCTTACTAAACCACTACTGACGCTCATGCACGAAGGCGTGGGGATCAAACA	d__Bacteria; p__Bacteroidota; c__Bacteroidia; o__Bacteroidales; f__Dysgonomonadaceae; g__Petrimonas	0.978792	0	11250	4689	3408	1566	0	7907	0	10855	0	8009
0da882c780340f09bc39292f82e0fc2c	TACGGAGGATCCGAGCGTTATCCGGATTTATTGGGTTTAAAGGGTGCGCAGGCGGGAGATTAAGTCGGCGGTGAAATTTTGCAGCTCAACTGTAAAAGTGCCTTCGAAACTGGTTTCCTTGAGTGTGGATGAAGTAGGCGGAATTTGTGGTGTAGCGGTGAAATGCATAGATATCACGAGGAACTCCGATTGCGCAGGCAGCTTACTAAGCCATAACTGACGCTCAGGCACGAAGGCGTGGGGATCAAACA	d__Bacteria; p__Bacteroidota; c__Bacteroidia; o__Bacteroidales; f__Dysgonomonadaceae; g__Proteiniphilum	0.840434	0	4015	697	738	202	0	2608	0	2635	0	1234
5c28527781dedf9920a722246e630522	TACGGAGGATCCGAGCGTTATCCGGATTTATTGGGTTTAAAGGGTGCGCAGGCGGGAGATTAAGTCGGCGGTGAAATTTTGCAGCTCAACTGTAAAAGTGCCATCGATACTGGTTTTCTTGAGTGTGGATGAAGTAGGCGGAATTTGTGGTGTAGCGGTGAAATGCATAGATATCACAAGGAACACCGATTGCGCAGGCAGCTTACTAAACCATAACTGACGCTCAGGCACGAAGGCGTGGGGAGCAAACA	d__Bacteria; p__Bacteroidota; c__Bacteroidia; o__Bacteroidales; f__Dysgonomonadaceae; g__Proteiniphilum	0.958732	0	1928	1174	289	1359	0	1895	0	1972	0	411
c9f62647e524a8b509aff04552b8513b	TACGGAGGATCCGAGCGTTATCCGGATTTATTGGGTTTAAAGGGTGCGCAGGCGGCATGTTAAGTCGGCGGTGAAATTTTGCAGCTCAACTGTAAAAGAGCCTTCGAAACTGGCAAGCTTGAGTGTGGATGAAGTAGGCGGAATTTGTGGTGTAGCGGTGAAATGCATAGATATCACAAAGAACACCGATTGCGCAGGCAGCTTACTAAACCATAACTGACGCTCATGCACGAAGGCGTGGGGATCAAACA	d__Bacteria; p__Bacteroidota; c__Bacteroidia; o__Bacteroidales; f__Dysgonomonadaceae; g__Proteiniphilum; s__Inostemma_sp.	0.740301	0	0	0	51	61	0	0	0	0	0	0
02e6592f3403d7fafed5cbb8587152a1	TACGGAGGATCCGAGCGTTATCCGGATTTATTGGGTTTAAAGGGTGCGCAGGCGGCATGTTAAGTCGGCGGTGAAATTTTGCAGCTTAACTGTAAAAGAGCCTTCGAAACTGGCAAGCTTGAGTGTGGATGAAGTAGGCGGAATTTGTGGTGTAGCGGTGAAATGCATAGATATCACAAAGAACACCGATTGCGCAGGCAGCTTACTAAACCATAACTGACGCTCATGCACGAAGGCGTGGGGATCAAACA	d__Bacteria; p__Bacteroidota; c__Bacteroidia; o__Bacteroidales; f__Dysgonomonadaceae; g__Proteiniphilum; s__Inostemma_sp.	0.727795	0	0	39	0	0	0	0	0	11	0	0
69bb9584aab4c616bb3bc6ccf741f1a1	TACGGAGGATGCGAGCGTTATCCGGATTTATTGGGTTTAAAGGGTGCGTAGGCGGTTAAATAAGTTAGTGGTAAAATTTCAGGGCTCAACCTTGTCACGCCATTAAAACTGTTTAACTAGAGTATATACGAGGTGGGCGGAATAAGTTAAGTAGCGGTGAAATGCATAGATATAACTTAGAACTCCGATAGCGAAGGCAGCTCACCAGTCTATAACTGACGCTGATGCACGAAAGCGTGGGTATCGAACA	d__Bacteria; p__Bacteroidota; c__Bacteroidia; o__Bacteroidales; f__Marinifilaceae; g__Odoribacter; s__uncultured_bacterium	0.796319	25	0	0	17	130	0	0	0	0	0	0
2f31aaae1d74a839cded7a1dcb21730f	TACGGAGGATGCGAGCGTTATCCGGATTTATTGGGTTTAAAGGGTGCGTAGGCGGTTTATTAAGTTAGTGGTAAAATTTCAGGGCTCAACCTTGTCTAGCCATTAAAACTGGTAAACTAGAGTATATACGAGGTGGGCGGAATAAGTTAAGTAGCGGTGAAATGCATAGATATAACTTAGAACTCCGATAGCGAAGGCAGCTCACCAGTCTATAACTGACGCTGATGCACGAAAGCGTGGGTATCGAACA	d__Bacteria; p__Bacteroidota; c__Bacteroidia; o__Bacteroidales; f__Marinifilaceae; g__Odoribacter; s__uncultured_bacterium	0.808108	0	0	0	0	37	0	0	0	0	0	0
2cd94eefdc2275a017d5092d69ced969	TACGGAGGATGCGAGCGTTATCCGGATTTATTGGGTTTAAAGGGTGCGTAGGCGGGACGGTAAGTCAGCGGTAAAAATGCGGAGCTCAACTCCGTCGAGCCGTTGAAACTGCCGTTCTTGAGTGAGCGAGAAGTATGCGGAATGCGTGGTGTAGCGGTGAAATGCATAGATATCACGCAGAACTCCGATTGCGAAGGCAGCATACCGGCGCTCAACTGACGCTGAAGCACGAAGGCGTGGGTATCGAACA	d__Bacteria; p__Bacteroidota; c__Bacteroidia; o__Bacteroidales; f__Muribaculaceae; g__Muribaculaceae	0.992018	0	0	0	0	177	0	0	0	0	0	0
48d18c2857aff73f82ac06bbfd66f51c	TACGGAGGATGCGAGCGTTATCCGGATTTATTGGGTTTAAAGGGTGCGTAGGCGGAATGTCAAGTCAGCGGTCAAATCGCGGGGCTCAACCTCGCTTCGCCGTTGAAACTGGTGTTCTTGAGTGGGCGAGAAGTATGCGGAATGCGTGGTGTAGCGGTGAAATGCATAGATATCACGCAGAACTCCGATTGCGAAGGCAGCATACCGGCGCCCAACTGACGCTGAAGCACGAAAGCGTGGGTATCGAACA	d__Bacteria; p__Bacteroidota; c__Bacteroidia; o__Bacteroidales; f__Muribaculaceae; g__Muribaculaceae	0.907264	0	0	0	0	23	0	0	0	0	0	0
0e3b32e5b09aa96bbdc6390300d7a30e	TACGGAGGATGCGAGCGTTATCCGGATTTATTGGGTTTAAAGGGTGCGTAGGCGGATTTTTAAGTCAGCGGTAAAATGTCCGGGCTCAACCCGGGCCGGCCGTTGAAACTGGGGATCTTGAGTGGGCGAGAAGTATGCGGAATGCGTGGTGTAGCGGTGAAATGCATAGATATCACGCAGAACTCCGATTGCGAAGGCAGCATGCCGGCGCCCGACTGACGCTGAGGCACGAAAGCGTGGGGATCGAACA	d__Bacteria; p__Bacteroidota; c__Bacteroidia; o__Bacteroidales; f__Muribaculaceae; g__Muribaculaceae	0.997725	0	0	0	0	13	0	0	0	0	0	0
2ac502bf536e2bed75bde0f416e6d006	TACGGAGGATGCGAGCGTTATCCGGATTTATTGGGTTTAAAGGGTGCGCAGGCGGGAAGCCAAGTCAGCGGTAAAAATTCGGGGCTCAACCCCGTCCGGCCGTTGAAACTGGTTTTCTTGAGTGGGCGAGAAGTGTGCGGAATGCGTGGTGTAGCGGTGAAATGCATAGATATCACGCAGAACTCCGATTGCGAAGGCAGCACACCGGCGCCCGACTGACGCTCATGCACGAAAGCGTGGGTATCGAACA	d__Bacteria; p__Bacteroidota; c__Bacteroidia; o__Bacteroidales; f__Muribaculaceae; g__Muribaculaceae	0.99785	0	0	0	0	10	0	0	0	0	0	0
dcdd434d6b3d56ed9c60ae519d2ee465	TACGGAGGATGCGAGCGTTATCCGGATTTATTGGGTTTAAAGGGTGCGTAGGCGGCGTTCCAAGTCAGCGGTAAAATTGCGGGGCTCAACCCCGTAGAGCCGTTGAAACTGGCGCGCTCGAGTGGGCGAGAAGTATGCGGAATGCGTGGTGTAGCGGTGAAATGCATAGATATCACGCAGAACCCCGATTGCGAAGGCAGCATACCGGCGCCCCACTGACGCTGAGGCACGAAAGTGCGGGGATCAAACA	d__Bacteria; p__Bacteroidota; c__Bacteroidia; o__Bacteroidales; f__Muribaculaceae; g__Muribaculaceae; s__uncultured_bacterium	0.89656	5	0	0	0	114	0	0	0	0	0	0
fea539e50a2eabcbe5039884c6b542c8	TACGGAGGATGCGAGCGTTATCCGGATTTATTGGGTTTAAAGGGTGCGTAGGCGGAGTGTCAAGTCAGCGGTAAAATTTCGGGGCTCAACCCCGTCGTGCCGTTGAAACTGACACCCTTGAGTGAGTGAGAAGTAAGCGGAATGCGTGGTGTAGCGGTGAAATGCATAGATATCACGCAGAACGCCGATTGCGAAGGCAGCTTGCCGGCGCTCAACTGACGCTGAGGCACGAAAGTGCGGGTATCGAACA	d__Bacteria; p__Bacteroidota; c__Bacteroidia; o__Bacteroidales; f__Muribaculaceae; g__Muribaculaceae; s__uncultured_bacterium	0.895104	0	0	0	0	36	0	0	0	0	0	0
462f38b70bf9bec688e33588a0e6d010	TACGGAGGATGCGAGCGTTATCCGGATTTATTGGGTTTAAAGGGTGCGTAGGCGGGCTTTTAAGTCAGCGGTAAAAATTCGGGGCTCAACCCCGTCCGGCCGTTGAAACTGGGGGCCTTGAGTGGGTGAGAAGAAGGCGGAATGCGTGGTGTAGCGGTGAAATGCATAGATATCACGCAGAACCCCGATCGCGAAGGCAGCCTTCCGGCGCCCTACTGACGCTGAGGCACGAAAGTGCGGGGATCGAACA	d__Bacteria; p__Bacteroidota; c__Bacteroidia; o__Bacteroidales; f__Muribaculaceae; g__Muribaculaceae; s__uncultured_bacterium	0.900638	0	0	0	0	9	0	0	0	0	0	0
4fd3f8a11d42160a4375ce0e30e927aa	TACGGAGGATGCGAGCGTTATCCGGATTTATTGGGTTTAAAGGGTGCGTAGGCGGAGTGTCAAGTCAGCGGTAAAATTTCGGGGCTCAACCCCGTCGTGCCGTTGAAACTGACACCCTTGAGTGAGTGAGAAGTAAGCGGAATGCGTGGTGTAGCGGTGAAATGTGTAGATATTAGGAGGAACACCAGTGGCGAAGGCGGCTTGCTGGACGACAACTGACGCTGAGGCGCGAAAGCGTGGGGAGCAAACA	d__Bacteria; p__Bacteroidota; c__Bacteroidia; o__Bacteroidales; f__Muribaculaceae; g__Muribaculaceae; s__uncultured_bacterium	0.753027	0	0	0	0	7	0	0	0	0	0	0
517af89b9a04e9da9066c8c435cc1a73	TACGGAGGATGCGAGCGTTATCCGGATTTATTGGGTTTAAAGGGTGCGTAGGCGGGCTTTTAAGTCAGCGGTGAAAGGTTCGAGCTTAACTCGTACACTGCCGTTGAAACTGAGAGTCTTGAGTGCAAATGAGGTAGGCGGAATGTGTTGTGTAGCGGTGAAATGCATAGATATAACACAGAACTCCAATTGCGAAGGCAGCTTACTGGGATGCAACTGACGCTGATGCACGAAAGCGTGGGTATCAAACA	d__Bacteria; p__Bacteroidota; c__Bacteroidia; o__Bacteroidales; f__Paludibacteraceae	0.916428	0	0	0	0	6	0	0	0	0	0	0
59b0de9f7ffcd13120406d8fae743762	TACGGAGGATCCAAGCGTTATCCGGATTTATTGGGTTTAAAGGGTGCGTAGGCGGACCCTTAAGTCAGTGGTGAAAGTTTGCGGCTCAACCGTAAAATTGCCATTGAAACTGAGGGTCTTGAGTGTAAATGAGGTAGGCGGAATGTGTTGTGTAGCGGTGAAATGCTTAGATATAACACAGAACACCAATTGCGAAGGCAGCTTACTGGGATACAACTGACGCTGAGGCACGAAAGCGTGGGGATCAAACA	d__Bacteria; p__Bacteroidota; c__Bacteroidia; o__Bacteroidales; f__Paludibacteraceae; g__Paludibacter	0.997799	0	0	0	2	19	0	0	0	0	0	0
8cd0534a02c4d3c31b09c1ccb3737c6a	TACGGAGGATCCGAGCGTTATCCGGATTTATTGGGTTTAAAGGGTGCGTAGGCGGACTGGAAAGTCAGCGGTGAAAGTTTTCAGCTTAACTGAAAAATTGCCATTGAAACTGTCAGTCTTGAGTGCAAATGAGGTAGGCGGAATGTGTTGTGTAGCGGTGAAATGCTTAGATATAACACAGAACACCAATTGCGAAGGCAGCTTACTGGGATGCAACTGACGCTGAGGCACGAAAGCGTGGGGATCAAACA	d__Bacteria; p__Bacteroidota; c__Bacteroidia; o__Bacteroidales; f__Paludibacteraceae; g__Paludibacter	0.98881	0	0	0	0	18	0	0	0	0	0	0
992322ace4689b5f47dd8274cd9cfe96	TACGGAGGATCCAAGCGTTATCCGGATTTATTGGGTTTAAAGGGTGCGTAGGCGGATTATTAAGTCAGTGGTGAAAGGTTGACGCTTAACGTTAACATTGCCATTGAAACTGGTAGTCTTGAGTGCAAATGAGGCAGGCGGAATGTGTTGTGTAGCGGTGAAATGCATAGATATGACACAGAACACCGATTGCGAAGGCAGCTTGCTGGAATGTAACTGACGCTGAGGCACGAAAGCGTGGGGATCAAACA	d__Bacteria; p__Bacteroidota; c__Bacteroidia; o__Bacteroidales; f__Paludibacteraceae; g__Paludibacter; s__Paludibacter_jiangxiensis	0.904481	0	0	0	0	14	0	0	0	0	0	0
f81139231d3549564e41d71820127ed1	TACGGAGGATTCGAGCGTTATCCGGATTTATTGGGTTTAAAGGGTGCGTAGGCGGATTTGTAAGTCAGTGGTGAAAGTTTCCGGCTTAACCGGGAGAATGCCGTTGAGACTGCAGGTCTTGAGTGCAAGCGAGGTAAGTGGAATGTGTTGTGTAGCGGTGAAATGCATAGATATAACACAGAACACCGATTGCGAAGGCAGCTTACTAGTATGTAACTGACGCTGAGGCACGAAAGCGTGGGGAGCAAACA	d__Bacteria; p__Bacteroidota; c__Bacteroidia; o__Bacteroidales; f__Paludibacteraceae; g__uncultured; s__uncultured_Bacteroidetes	0.871799	0	0	0	0	19	0	0	0	0	0	0
d143a6eda6d0ef7f2e6dde57478b61d2	TACGGAGGATACGAGCGTTATCCGGATTTATTGGGTTTAAAGGGTGCGCAGGTGGTCCTGCAAGTCAGTGGTGAAAAGCTGAGGCTCAACCTCAGCCTTGCCGTTGAAACTGCAAGACTTGAGAGTACATGATGTGGGCGGAATGCGTAGTGTAGCGGTGAAATGCATAGATATTACGCAGAACTCCGATTGCGAAGGCAGCTCACAAAGGTATGTCTGACACTGAGGCACGAAAGCGTGGGGAGCAAACA	d__Bacteria; p__Bacteroidota; c__Bacteroidia; o__Bacteroidales; f__Porphyromonadaceae; g__Porphyromonas; s__uncultured_microorganism	0.892093	0	0	0	0	32	0	0	0	0	0	0
8508dd7038038b98d85ad90e08b30d9d	TACGGAAGGTCCGGGCGTTATCCGGATTTATTGGGTTTAAAGGGAGCGTAGGCCGGCTTTTAAGTCAGCTGTGAAAGTCCGCGGCTCAACCGTGGAATTGCAGTTGAAACTGGAGGCCTTGAGTGCACACAGGGATGCCGGAATTCATGGTGTAGCGGTGAAATGCTTAGATATCATGAAGAACTCCGATCGCGAAGGCAAGTGTCCGGGGTGCAACTGACGCTGAGGCTCGAAAGTGCGGGTATCAAACA	d__Bacteria; p__Bacteroidota; c__Bacteroidia; o__Bacteroidales; f__Prevotellaceae; g__Alloprevotella	0.998454	38	0	0	0	148	0	0	0	0	0	0
d20ca42af6f096b548a3038d4096f8d6	TACGGAAGGTCCGGGCGTTATCCGGATTTATTGGGTTTAAAGGGAGCGTAGGCGGACTTTCAAGTCAGTGGTAAAATCGTGTGGCTCAACCATACCTCGCCATTGAAACTGGAAGTCTTGAGTGCACGCAGGGGTGCCGGAATTCATGGTGTAGCGGTGAAATGCTTAGATATCATGAAGAACTCCGATCGCGAAGGCAAGTGCCCGGAGTGCAACTGACGCTGAGGCTCGAAGGTGCGGGTATCGAACA	d__Bacteria; p__Bacteroidota; c__Bacteroidia; o__Bacteroidales; f__Prevotellaceae; g__Alloprevotella; s__uncultured_bacterium	0.775492	0	0	0	0	49	0	0	0	0	0	0
fe51ec8a20ea2cdd016e492f825f81b8	CTACGGAAGGTCCGGGCGTTATCCGGATTTATTGGGTTTAAAGGGAGCGTAGGCGGACTTTCAAGTCAGTGGTAAAATCGTGTGGCTCAACCATACCTCGCCATTGAAACTGGAAGTCTTGAGTGCACGCAGGGGTGCCGGAATTCATGGTGTAGCGGTGAAATGCTTAGATATCATGAAGAACTCCGATCGCGAAGGCAAGTGCCCGGAGTGCAACTGACGCTGAGGCTCGAAAGCATGGGTAGCGAACA	d__Bacteria; p__Bacteroidota; c__Bacteroidia; o__Bacteroidales; f__Prevotellaceae; g__Alloprevotella; s__uncultured_bacterium	0.841293	2	0	0	0	0	0	0	0	0	0	0
a55f549b9a40506a070a2fb7e8ca0726	TACGGAAGGTCCGGGCGTTATCCGGATTTATTGGGTTTAAAGGGAGCGTAGGCCGGAGATTAAGCGTGTTGTGAAATGTAGACGCTCAACGTCTGCACTGCAGCGCGAACTGGTTTCCTTGAGTACGCACAAAGTGGGCGGAATTCGTGGTGTAGCGGTGAAATGCTTAGATATCACGAAGAACTCCGATTGCGAAGGCAGCTCACTGGAGCGCAACTGACGCTGAAGCTCGAAAGTGCGGGTATCGAACA	d__Bacteria; p__Bacteroidota; c__Bacteroidia; o__Bacteroidales; f__Prevotellaceae; g__Prevotella	0.999994	0	0	0	0	17	0	0	0	0	0	0
713f136dc6277a58fc13ad4f93e551a5	TACGGAAGGTCCGGGCGTTATCCGGATTTATTGGGTTTAAAGGGAGCGTAGGCCGTCTTATAAGCGTGTTGTGAAATGTAGACGCTCAACGTCTGCACTGCAGCGCGAACTGGTTTCCTTGAGTACGCACAAAGTGGGCGGAATTCGTGGTGTAGCGGTGAAATGCTTAGATATCACGAAGAACTCCGATTGCGAAGGCAGCTCACTGGAGCGCAACTGACGCTGAAGCTCGAAAGTGCGGGTATCGAACA	d__Bacteria; p__Bacteroidota; c__Bacteroidia; o__Bacteroidales; f__Prevotellaceae; g__Prevotella	0.999983	0	0	0	0	7	0	0	0	0	0	0
06ec21a9da51bbf34d2361ceaf047e9a	TACGGAAGGTCCGGGCGTTATCCGGATTTATTGGGTTTAAAGGGAGCGTAGGCCGGAGATTAAGTGTGTTGTGAAATGTAGACGCTCAACGTCTGACTTGCAGCGCATACTGGTTTCCTTGAGTACGCACAACGTTGGCGGAATTCGTCGTGTAGCGGTGAAATGCTTAGATATGACGAAGAACTCCGATTGCGAAGGCAGCTGACGGGAGCGCAACTGACGCTTAAGCTCGAAGGTGCGGGTATCGAACA	d__Bacteria; p__Bacteroidota; c__Bacteroidia; o__Bacteroidales; f__Prevotellaceae; g__Prevotella; s__Prevotella_jejuni	0.70877	0	0	0	0	6	0	0	0	0	0	0
7359e1be40868f3f57dde09e4b932669	TACGGAAGGTCCGGGCGTTATCCGGATTTATTGGGTTTAAAGGGAGCGTAGGCCGCGCCTTAAGCGTGTTGTGAAATCCGGGTGCTCAACATCCGGCTTGCAGCGCGAACTGGGGCGCTTGAGTGCGCTGAAAGTAGGCGGAATTCGTGGTGTAGCGGTGAAATGCTTAGATATCACGAGGAACTCCGATTGCGAAGGCAGCCTACTGTAGCGCTACTGACGCTGATGCTCGAAAGCGTGGGTATCGAACA	d__Bacteria; p__Bacteroidota; c__Bacteroidia; o__Bacteroidales; f__Prevotellaceae; g__Prevotella; s__Prevotella_loescheii	0.999967	0	0	0	0	4	0	0	0	0	0	0
d4727b302312189052b6b63dbe509aec	TACGGAAGGTCCAGGCGTTATCCGGATTTATTGGGTTTAAAGGGAGCGTAGGCCGTCTGTTAAGCGTGTTGTGAAATGTAGATGCTCAACATCTGAATTGCAGCGCGAACTGGCAGACTTGAGTGTGCGCAACGTAGGCGGAATTCGTGGTGTAGCGGTGAAATGCTTAGATATCACGAAGAACTCCGATTGCGAAGGCAGCTTACGGGAGCACAACTGACGCTGAAGCTCGAAAGTGCGGGTATCGAACA	d__Bacteria; p__Bacteroidota; c__Bacteroidia; o__Bacteroidales; f__Prevotellaceae; g__Prevotella; s__Prevotella_paludivivens	0.969235	0	0	0	0	2	0	0	0	0	0	0
c93871e6230d50e8cac106eed85f4c48	TACGGAAGGTCCGGGCGTTATCCGGATTTATTGGGTTTAAAGGGAGCGTAGGCTGTCTATTAAGCGTGTTGTGAAATATACCGGCTCAACCGGTGGCTTGCAGCGCGAACTGGTCGACTTGAGTATGCAGGAAGTAGGCGGAATTCATGGTGTAGCGGTGAAATGCTTAGATATCATGACGAACTCCGATTGCGCAGGCAGCTTACTGTAGCATAACTGACGCTGATGCTCGAAAGTGCGGGTATCAAACA	d__Bacteria; p__Bacteroidota; c__Bacteroidia; o__Bacteroidales; f__Prevotellaceae; g__Prevotella; s__Prevotella_timonensis	0.999995	0	0	0	0	18	0	0	0	0	0	0
21f4dccb19c1dfd112ace95464b80b3d	TACGGAGGGTGCAAGCGTTATCCGGATTTATTGGGTTTAAAGGGTGCGTAGGCGGTAGAATAAGTCAGTGGTGAAAAGCTGCAGCTCAACTGTAGTCCTGCCATTGAAACTGTTTTACTTGAGTAACCATGAGGTAGGCGGAATGTGTAGTGTAGCGGTGAAATGCTTAGATATTACACAGAACACCGATTGCGTAGGCAGCTTACTAGCGGTTCACTGACGCTGATGCACGAAAGCGTGGGGATCAAACA	d__Bacteria; p__Bacteroidota; c__Bacteroidia; o__Bacteroidales; f__Prolixibacteraceae; g__BSV13	0.999896	0	0	0	0	4	0	0	0	0	0	0
8266228ab4d59c17d56b4b8187fdf4ef	TACGGAGGATGCAAGCGTTATCCGGATTCATTGGGTTTAAAGGGTACGTAGGTGGCCCGGTAAGTCAGTGGTGAAATCCTGCCGCTTAACGGTAGAACTGCCATTGATACTGCTGGGCTTGAGTACAGTTGAGGTAGGCGGAATGTGTAGTGTAGCGGTGAAATGCTTAGATATTACACAGAACCCCGATTGCGAAGGCAGCTTACTAAACTGTAACTGACACTGAGGTACGAAAGCGTGGGGAGCGAACA	d__Bacteria; p__Bacteroidota; c__Bacteroidia; o__Bacteroidales; f__Prolixibacteraceae; g__Sunxiuqinia	0.999847	0	0	0	0	15	0	0	0	0	0	0
a5c0a2f4c4d2b497e56d2bba8ed9eeeb	TACGGAGGGTGCAAGCGTTATCCGGATTTATTGGGTTTAAAGGGTACGTAGGTGGCCCTGTAAGTCAGTGGTGAAATCCTGCCGCTTAACGGTAGAATTGCCATTGATACTGCGGGGCTTGAGTACAGTTGAGGCAGGCGGAATGTGCAGTGTAGCGGTGAAATGCTTAGATATTGCACAGAACCCCGATTGCGAAGGCAGCTTGCTAAACTGACACTGACACTGAGGTACGAAAGCGTGGGGAGCGAACA	d__Bacteria; p__Bacteroidota; c__Bacteroidia; o__Bacteroidales; f__Prolixibacteraceae; g__Sunxiuqinia; s__uncultured_bacterium	0.9772	0	290	175	108	0	0	331	0	403	0	87
8397cdd06a770699ea3b50b6f875fac9	TACGGAGGATGCAAGCGTTATCCGGATTCATTGGGTTTAAAGGGTGCGTAGGCGGCTCTTTAAGTCAGTGGTGAAATCCTGTCGCTCAACGATAGAATTGCCATTGATACTGAAGAGCTTGAGTTCAGTTGAGGTAAGCGGAATGTGTAGTGTAGCGGTGAAATGCTTAGATATTACACAGAACACCGATTGCGAAGGCAGCTTACTAAACTGACACTGACGCTGATGCACGAAAGCGTGGGGATCGAACA	d__Bacteria; p__Bacteroidota; c__Bacteroidia; o__Bacteroidales; f__Prolixibacteraceae; g__WCHB1-32	0.996679	0	0	0	0	9	0	0	0	0	0	0
6f7350099a9c1b1c0afe12690fceedb2	TACGGAGGATCCAAGCGTTATCCGGATTTATTGGGTTTAAAGGGTGCGTAGGCGGCAGATTAAGTTAGAGGTGAAATTCCGAGGCTCAACCTTGGCACTGCCTCTGATACTGGTTTGCTAGCGAGTAGATGCTGTAGGCGGAATGTGTGGTGTAGCGGTGAAATGCATAGAGATCACACAGAACACCGATTGCGAAGGCAGCTTACAAATCTATATCGGACGCTGAGGCACGAAAGCGTGGGGAGCAAACA	d__Bacteria; p__Bacteroidota; c__Bacteroidia; o__Bacteroidales; f__Rikenellaceae; g__Alistipes; s__Alistipes_inops	0.999995	0	0	0	0	3	0	0	0	0	0	0
dc28bcaffa7f432eb93f2457eb25c69f	TACGGGGGATGCAAGCGTTATCCGGATTTATTGGGTTTAAAGGGTGCGTAGGCTGTGAGGTAAGTCAGCGGTGAAATGCCCCCGCTCAACGGGGTGAAGTGCCATTGATACTGCCTTGCTGGAATGCGGATGCCGTGGGAGGAATGTGTGGTGTAGCGGTGAAATGCATAGATATCACACAGAACACCGATTGCGAAGGCATCTCACGAATCCGCGATTGACGCTGATGCACGAAAGCGTGGGTATCAAACA	d__Bacteria; p__Bacteroidota; c__Bacteroidia; o__Bacteroidales; f__Rikenellaceae; g__Rikenellaceae_RC9_gut_group	0.99999	0	0	0	0	16	0	0	0	0	0	0
570116b01b3ca0046e99aa97e9c4e959	TACGGGGGATGCGAGCGTTATCCGGATTTATTGGGTTTAAAGGGTGCGTAGGCGGCGCTTCAGGTCAGCGGTGAAATACCGGGGCTCAACCCCGGGGCTGCCGTTGAAACCGGAGCGCTAGAATTCCGATGCCGTCAGAGGAATGTGTGGTGTAGCGGTGAAATGCATAGATATCACACAGAACACCGATTGCGAAGGCATCTGACGAATCGGAGATTGACGCTGATGCACGAAAGCGTGGGTATCGAACA	d__Bacteria; p__Bacteroidota; c__Bacteroidia; o__Bacteroidales; f__Rikenellaceae; g__Rikenellaceae_RC9_gut_group; s__uncultured_bacterium	0.856754	0	0	0	0	2	0	0	0	0	0	0
d188d6f9ac924464dda5f2e9ff429a24	TACGGAGGATGCGAGCGTTATCCGGATTTATTGGGTTTAAAGGGTGCGTAGGCTGTTATGTAAGTCAGTGGTAAAAGGTACAGGCTTAACTTGTATATGCCATTGAAACTGTATAGCTAGGATATGGATGAAGTGTGCGGAATGTGTGGTGTAGCGGTGAAATGCATAGATATCACACAGAACACCGATAGCGAAGGCAGCACACTAAGGCAATATTGACGCTGAGGCACGAAAGTGTGGGGATCAAACA	d__Bacteria; p__Bacteroidota; c__Bacteroidia; o__Bacteroidales; f__Rikenellaceae; g__S50_wastewater-sludge_group; s__uncultured_bacterium	0.976497	0	0	0	0	21	0	0	0	0	0	0
45c55dd439d7f89fc2672545038d7189	TACGGAGGATGCGAGCGTTATCCGGATTTATTGGGTTTAAAGGGTGCGTAGGTTGTTTTTTAAGTCAGCGGTGAAAGTTTGTGGCTCAACCATAAAATTGCCGTTGAAACTGGAAGACTTGAGTGTGTTTGAGGTAGGCGGAATGCGTGGTGTAGCGGTGAAATGCATAGATATCACGCAGAACTCCGATTGCGAAGGCAGCTTACTAAGCCATAACTGACACTGAAGCACGAAAGCGTGGGGATCAAACA	d__Bacteria; p__Bacteroidota; c__Bacteroidia; o__Bacteroidales; f__Tannerellaceae; g__Parabacteroides	0.992321	0	0	0	0	44	0	0	0	0	0	0
a7b4bee71b4fc6f6ec4b3fdee6bd7079	TACGGAGGATCCGAGCGTTATCCGGATTTATTGGGTTTAAAGGGTGCGTAGGCGGCCTTTTAAGTCAGCGGTGAAAGTCTGTGGCTCAACCATAGAATTGCCGTTGAAACTGGGGGGCTTGAGTATGTTTGAGGCAGGCGGAATGCGTGGTGTAGCGGTGAAATGCATAGATATCACGCAGAACCCCGATTGCGAAGGCAGCATACCGGCGCCCCACTGACGCTGAGGCACGAAAGTGCGGGGATCAAACA	d__Bacteria; p__Bacteroidota; c__Bacteroidia; o__Bacteroidales; f__Tannerellaceae; g__Parabacteroides	0.999622	0	0	0	0	6	0	0	0	0	0	0
eca7ea65dbc52bdbc9ade7f98e109a1e	TACGGAGGATGCGAGCGTTATCCGGATTTATTGGGTTTAAAGGGTGCGTAGGTGGTTAATTAAGTCAGCGGTGAAAGTTTGTGGCTCAACCATAAAATTGCCGTTGAAACTGGTTGACTTGAGTATATTTGAGGTAGGCGGAATGCGTGGTGTAGCGGTGAAATGCATAGATATCACGCAGAACTCCGATTGCGAAGGCAGCTTACTAAACTATAACTGACACTGAAGCACGAAAGCGTGGGGATCAAACA	d__Bacteria; p__Bacteroidota; c__Bacteroidia; o__Bacteroidales; f__Tannerellaceae; g__Parabacteroides; s__Parabacteroides_goldsteinii	0.78599	0	0	0	0	33	0	0	0	0	0	0
e4d7ec116468af7a897667872f28e30d	TACGGAGGATGCGAGCGTTATCCGGATTTATTGGGTTTAAAGGGTGCGTAGGTGGTGATTTAAGTCAGCGGTGAAAGTTTGTGGCTCAACCATAAAATTGCCGTTGAAACTGGGTTACTTGAGTGTGTTTGAGGTAGGCGGAATGCGTGGTGTAGCGGTGAAATGCATAGATATCACGCAGAACTCCGATTGCGAAGGCAGCTTACTAAACCATAACTGACACTGAAGCACGAAAGCGTGGGGATCAAACAG	d__Bacteria; p__Bacteroidota; c__Bacteroidia; o__Bacteroidales; f__Tannerellaceae; g__Parabacteroides; s__Parabacteroides_merdae	0.958082	0	2	0	0	0	0	0	0	0	0	0
a4b6b40bd7107b6ff3acca4e62ee02d1	TACGGAGGATGCGAGCGTTATCCGGATTTATTGGGTTTAAAGGGAGCGCAGACGGGTCGTTAAGTCAGCTGTGAAAGTTTGGGGCTCAACCATAAAATTGCCGTTGAAACTGGGTTACTTGAGTGTGTTTGAGGTAGGCGGAATGCGTGGTGTAGCGGTGAAATGCATAGATATCACGCAGAACTCCGATTGCGAAGGCAGCTTACTAAACCATAACTGACACTGAAGCACGAAAGCGTGGGGATCAAACAG	d__Bacteria; p__Bacteroidota; c__Bacteroidia; o__Bacteroidales; f__Tannerellaceae; g__Parabacteroides; s__Parabacteroides_merdae	0.70133	0	0	2	0	0	0	0	0	0	0	0
55db4b20a6553e1fd3197aeecdc79eaf	TACGGAGGATCCGGGCGTTATCCGGAATTACTGGGTTTAAAGGGTGCGTAGGCGGGGCTTTAAGCCGGCAGTGAAATGCAGCGGCTCAACCGCTGGAATGCCGTTGGGACTGGGGCTCTTGGATACGGTCGGGGCGGATGGAACTCGTGGTGTAGCGGTGAAATGCATAGATATCACGAGGAACGCCGGTAGCGAAGGCAGCTCGCCGGGCCGGGATTGACGCTGAGGCACGAAAGCGTGGGGATCGAACA	d__Bacteria; p__Bacteroidota; c__Bacteroidia; o__Bacteroidales; f__Williamwhitmaniaceae; g__Blvii28_wastewater-sludge_group; s__uncultured_bacterium	0.831208	0	0	0	0	5	0	0	0	0	0	0
6ce42fde35b0e343f790c5ec37133134	TACGGAGGATCCGAGCGTTATCCGGATTTACTGGGTTTAAAGGGTGCGTAGGCGGGCGCCTAAGTCAGCGGTGAAATGCAGCGGCTCAACCGTTGAACTGCCGTTGAAACTGGGCGCCTTGGATGCGGTCGAGGCCGGCGGAATGCGTGGTGTAGCGGTGAAATGCTTAGATATCACGCAGAACGCCAATTGCGAAGGCAGCTGGCCGGGCCGCAATCGACGCTGAGGCACGAAAGCGTGGGGATCAAACA	d__Bacteria; p__Bacteroidota; c__Bacteroidia; o__Bacteroidales; f__Williamwhitmaniaceae; g__Blvii28_wastewater-sludge_group; s__uncultured_bacterium	0.800914	0	0	0	0	4	0	0	0	0	0	0
8a4d84ca70b841ef83b66c0accc09799	TACGGAGGGTGCAAGCGTTATCCGGATTTATTGGGTTTAAAGGGTGCGCAGGCGGGCTATTAAGTCAGTGGTGAAAACCCGGGGCTCAACCCCGGAACTGCCATTGATACTGATAGTCTTGAGTTTGGTTGAAGTGGGCGGAATGTAGCATGTAGCGGTGAAATGCATAGATATGCTACAGAACACCAATCGCGAAGGCAGCTCACTAAGCCAAAACTGACGCTCATGCACGAAAGCGTGGGGAGCAAACA	d__Bacteria; p__Bacteroidota; c__Bacteroidia; o__Bacteroidetes_VC2.1_Bac22; f__Bacteroidetes_VC2.1_Bac22; g__Bacteroidetes_VC2.1_Bac22; s__uncultured_bacterium	0.86153	0	0	0	0	20	0	0	0	0	0	0
bc97acb7c5b7f148f59a3adc7604c400	TACGGAGGGTGCAAGCGTTATCCGGATTCACTGGGTTTAAAGGGTGCGTAGGCGGACATGTAAGTCTGTGGTGAAATCTCCGAGCTTAACTCGGAAACTGCCGTGGATACTATATGTCTTGAATGTTGTGGAGGTTAGCGGAATATGTCATGTAGCGGTGAAATGCTTAGATATGACATAGAACACCGATTGCGAAGGCAGCTGGCTACACAACTATTGACGCTGAGGCACGAAAGCGTGGGGATCAAACAG	d__Bacteria; p__Bacteroidota; c__Bacteroidia; o__Chitinophagales; f__Chitinophagaceae; g__Chitinophaga	0.991491	0	0	0	0	0	7	0	0	0	0	0
8d673e037e9950cc30bca15592d4a9f5	TACGGAGGGTGCAAGCGTTATCCGGATTTACTGGGTTTAAAGGGTGCGTAGGCGGATCGGTAAGTCAGTGGTGAAATCCCGAGGCTCAACCTCGGAACTGCCTTTGATACTACCGGTCTTGAATGTTGTTGAGGTGGGCGGAACGGGTCATGTAGCGGTGAAATGCATAGATATGACCCGGAACGCCGATTGCGAAGGCAGCCCGCTAAGCAACGATTGACGCTGAGGCACGAAAGCGTGGGGATCAAACA	d__Bacteria; p__Bacteroidota; c__Bacteroidia; o__Chitinophagales; f__Chitinophagaceae; g__Edaphobaculum; s__uncultured_bacterium	0.824936	0	0	0	0	5	0	0	0	0	0	0
f7c511d123de412daa3aef4c83e94848	TACGGAGGGTGCAAGCGTTATCCGGATTCACTGGGTTTAAAGGGTGCGTAGGAGGGCAGGTAAGTCAGTGGTGAAATCTCCAAGCTTAACTTGGAAACTGCCGTTGATACTATCTGTCTTGAATACCGTGGAGGTGAGCGGAATATGTCATGTAGCGGTGAAATGCTTTGATATGACATAGAACGCCAATTGCGAAGGCAGCTCGCTACACGAATATTGACTCTGATGCACGAAAGCGTGGGGATCAAACA	d__Bacteria; p__Bacteroidota; c__Bacteroidia; o__Chitinophagales; f__Chitinophagaceae; g__Flavisolibacter	0.942971	4	0	0	0	0	0	0	0	0	0	0
3679772fb59db0627df9dba378c1be33	TACGGAGGGTGCAAGCGTTATCCGGATTCACTGGGTTTAAAGGGTGCGTAGGCGGACAGGTAAGTCAGGGGTGAAATCCTAGAGCTTAACTCTAGAACTGCCTTTGATACTATCTGTCTTGAATATTGCGGAGGTAAGCGGAATATGTCATGTAGCGGTGAAATGCTTAGATATGACATAGAACACCTATTGCGAAGGCAGCTTACTACGCATATATTGACGCTGAGGCACGAAAGCGTGGGGATCAAACA	d__Bacteria; p__Bacteroidota; c__Bacteroidia; o__Chitinophagales; f__Chitinophagaceae; g__Sediminibacterium	0.991611	0	0	0	0	8	0	0	0	0	0	0
ce8eb0248d9254f513f343bc7ee812b2	TACGGAGGGTGCAAGCGTTATCCGGATTCACTGGGTTTAAAGGGTGCGTAGGTGGGTTGGTAAGTCAGTGGTGAAATCCCCGAGCTTAATTTGGGAACTGCCATTGATACTATCAGTCTTGAATACCGTGGAGGTCAGCGGAATATGTCATGTAGCGGTGAAATGCTTAGATATGACATAGAACACCAATTGCGAAGGCAGCTGGCTACCCGAATATTGACACTGAGGCACGAAAGCGTGGGGATCAAACA	d__Bacteria; p__Bacteroidota; c__Bacteroidia; o__Chitinophagales; f__Chitinophagaceae; g__Terrimonas	0.939947	0	0	0	0	15	0	0	0	0	0	0
f2afca96e868f20d61166b05ec0148e6	TACGGAGGGTGCAAGCGTTATCCGGATTCACTGGGTTTAAAGGGTGCGTAGGTGGGGTGGTAAGTCAGTGGTGAAATCCCCGAGCTTAACTTGGGAACTGCCATTGATACTATCATTCTTGAATACCGTGGAGGTCAGCGGAATATGTCATGTAGCGGTGAAATGCTTAGATATGACATAGAACACCAATTGCGAAGGCAGCTGGCTACTCGAATATTGACACTGAGGCACGAAAGCGTGGGGAGCGAACG	d__Bacteria; p__Bacteroidota; c__Bacteroidia; o__Chitinophagales; f__Chitinophagaceae; g__Terrimonas	0.883787	0	0	0	5	0	0	0	0	0	0	0
e20865993907e17718c74554cbb9d5fd	TACGGAGGGTGCAAGCGTTATCCGGATTCACTGGGTTTAAAGGGTGCGTAGGTGGGCAGGTAAGTCAGTGGTGAAATCTTTGGGCTTAACCCGAAAACTGCCATTGATACTATTTGTCTTGAATATTGTGGAGGTCAGCGGAATATGTCATGTAGCGGTGAAATGCTTAGATATGACATAGAACACCAATTGCGAAGGCAGCTGGCTACACATATATTGACACTGATGCACGAAAGCGTGGGGATCAAACA	d__Bacteria; p__Bacteroidota; c__Bacteroidia; o__Chitinophagales; f__Chitinophagaceae; g__uncultured	0.770546	4	0	0	0	0	0	0	0	0	0	0
a9e3b60ad8678c7bb773021ba2ebb920	TACGGAGGGTGCAAGCGTTATCCGGATTCACTGGGTTTAAAGGGTGCGTAGGCGGGTATGTAAGTCAGTGGTGAAATCTCGGAGCTTAACTCCGAAACTGCCATTGATACTATATATCTTGAATATTGTGGAGGTTTGCGGAATATGTCATGTAGCGGTGAAATGCTTAGATATGACATAGAACACCTATTGCGAAGGCAGCAGGCTACACATATATTGACGCTGAGGCACGAAAGCGTGGGGATCAAACA	d__Bacteria; p__Bacteroidota; c__Bacteroidia; o__Chitinophagales; f__Chitinophagaceae; g__uncultured; s__uncultured_Sphingobacterium	0.906723	0	0	0	0	11	0	0	0	0	0	0
8bbafbae18abba9d9aa99659d3996515	TACGGAGGGTGCAAGCGTTATCCGGAATCACTGGGTTTAAAGGGTGCGTAGGCGGCGAGGTAAGTCAGTTGTGAAATTCCCCGGCTTAACCGGCGGGAGTGCGATTGATACTGCTTTGCTTGAATGAGGTTGAGGTAAGCGGAATGTGGCATGTAGCGGTGAAATGCATAGATATGCCATAGAACACCAATTGCGAAGGCAGCTTGCTGGGCCTTAATTGACGCTGAGGCACGAAAGCGTGGGGAGCAAACA	d__Bacteria; p__Bacteroidota; c__Bacteroidia; o__Chitinophagales; f__Saprospiraceae; g__uncultured	0.982137	6	0	0	0	0	0	0	0	0	0	0
8ffdb5f93a17748a8243bb3e3c7f7e36	TACGGAGGGTGCGAGCGTTATCCGGAATCACTGGGTTTAAAGGGTGCGTAGGCGGCGATGTAAGTCAGTTGTGAAATCGCTGGGCTTAACCCATGCAATTGCGATTGATACTGCGTTGCTTGAAAGAGGTTGAGGTAAGCGGAATGTGGCATGTGGCGGTGAAATGCATAGATATGCCATAGAACACCGATTGCGAAGGCAGCTTGCTGGGCCTTCTTTGACGCTGAGGCACGAAAGCGTGGGGAGCAAACA	d__Bacteria; p__Bacteroidota; c__Bacteroidia; o__Chitinophagales; f__Saprospiraceae; g__uncultured	0.97266	5	0	0	0	0	0	0	0	0	0	0
d97eb711c07b3d48bd25e015508e900d	ACGGTGGGTGCAAGCGTTATCCGGAATCACTGGGTTTAAAGGGTGCGTAGGCGGCGTTATAAGTCAGGAGTGAAATTCCACGGCTCAACTGTAGGAACTGCTTTTGATACTGTAATGCTTGAACCAAGATGAGGTAGGCGGAATGTGACATGTAGCGGTGAAATGCATAGATATGTCATAGAACACCAATTGCGAAGGCAGCTTACTAGACTTGAGTTGACGCTGAGGCACGAAAGCGTGGGGATCAAACA	d__Bacteria; p__Bacteroidota; c__Bacteroidia; o__Chitinophagales; f__Saprospiraceae; g__uncultured	0.842103	0	0	0	0	3	0	0	0	0	0	0
37b8b1685413361442ad13cc6086b0d7	TACGGAGGGTGCGAGCGTTATCCGGAATCACTGGGTTTAAAGGGTGCGTAGGCGGCGAGGTAAGTCAGTTGTGAAATTCCCCGGCTTAACCGGCGGGACTGCGATTGATACTGCTTTGCTTGAAACAGGTTGAGGTAAGCGGAATGTGGCATGTAGCGGTGAAATGCATAGATATGCCATAGAACACCGATTGCGAAGGCAGCTTGCTGGGCCTTGTTTGACGCTGAGGCACGAAAGCGTGGGGAGCAAACA	d__Bacteria; p__Bacteroidota; c__Bacteroidia; o__Chitinophagales; f__Saprospiraceae; g__uncultured; s__wastewater_metagenome	0.979773	0	0	0	0	9	0	0	0	0	0	0
8bf9d468643ec9755a534c7e87a3ba3f	TACGGAGGGTGCAAGCGTTGTCCGGATTTATTGGGTTTAAAGGGTGCGTAGGCGGCTTATTAAGTCAGGGGTGAAAGACTGCAGCTCAACTGTAGCAGTGCCTTTGATACTGATGAGCTTGAGTACAGATGAGGCTGGCGGAATGGGTGGTGTAGCGGTGAAATGCATAGATACCATCCAGAACACCGATTGCGAAGGCAGCCGGCTAAACTGTAACTGACGCTGAGGCACGAAAGCGTGGGGATCGAACA	d__Bacteria; p__Bacteroidota; c__Bacteroidia; o__Cytophagales; f__Cytophagaceae; g__Rhodocytophaga; s__uncultured_Bacteroidetes	0.852395	0	0	0	0	10	0	0	0	0	0	0
0148856519a5688f22db907ac0468cc3	TACGTAGGGTGCAAGCGTTGTCCGGATTTATTGGGTTTAAAGGGTGCGTAGGCGGTTTATTAAGTCAGTGGTGAAAGACGATCGCTCAACGATTGCAGTGCCATTGATACTGGTAAACTTGGGTAGTGCAGAGGTAGCTGGAATTGATCGTGTAGCGGTGAAATGCATAGATATGATCAAGAACGCCAATTGCGAAGGCAGGTTACTGGACACTCACTGACGCTGAGGCACGAAAGTGTGGGGATCAAACA	d__Bacteria; p__Bacteroidota; c__Bacteroidia; o__Cytophagales; f__Cytophagaceae; g__Siphonobacter; s__Siphonobacter_sp.	0.999937	0	0	0	0	3	0	0	0	0	0	0
bcdad4fb9c6a5ea566e05799f09f5f0b	TACGGAGGGTGCGAGCGTTGTCCGGATTTATTGGGTTTAAAGGGTGCGTAGGCGGCCCGTTAAGTCTGGGGTGAAAGCCCGTTGCTCAACAACGGAACTGCCCTGGATACTGGCAGGCTTGAGTACAGACGAGGTTGGCGGAATGGACCGAGTAGCGGTGAAATGCATAGATACGGTCCAGAACCCCGATTGCGAAGGCAGCTGACTAGGCTGTTACTGACGCTGAGGCACGACAGCGTGGGGAGCGAACA	d__Bacteria; p__Bacteroidota; c__Bacteroidia; o__Cytophagales; f__Hymenobacteraceae; g__Hymenobacter	0.999999	0	0	0	0	18	0	0	0	0	0	0
3c27a339bc0d4f9ca367c5a5f0cda2e5	TACGGAGGGTGCGAGCGTTGTCCGGATTTATTGGGTTTAAAGGGTGCGTAGGCGGCCCGTTAAGTCCGGGGTGAAAGCCCGTTGCTCAACAACGGAACTGCCCTGGATACTGACGGGCTTGAGTACAGACGAGGTTGGCGGAATGGACCGAGTAGCGGTGAAATGCATAGATACGGTCCAGAACCCCGATTGCGAAGGCAGCTGACTAGGCTGTTACTGACGCTGAGGCACGACAGCGTGGGGAGCGAACA	d__Bacteria; p__Bacteroidota; c__Bacteroidia; o__Cytophagales; f__Hymenobacteraceae; g__Hymenobacter; s__Hymenobacter_rivuli	0.716421	3	0	0	0	0	0	0	0	0	0	0
1419b5145eb9cea0c47c2f931f622fb5	TACGTAGGTGGCAAGCGTTGTCCGGATTTATTGGGTTTAAAGGGTGCGTAGGCGGTTCTATAAGTCAGTGGTGAAATCCGGCAGCTTAACTGTCGATGTGCCATTGATACTGCAGAACTTGAGTACAGACGAGGTAGGCGGAATTGACGGTGTAGCGGTGAAATGCTTAGATATCGTCAAGAACACCGATAGCGAAGGCAGCTTACTAGACTGTAACTGACGCTGATGCACGAAAGTGTGGGGATCAAACA	d__Bacteria; p__Bacteroidota; c__Bacteroidia; o__Cytophagales; f__Microscillaceae; g__OLB12	0.980397	0	0	0	0	31	0	0	0	0	0	0
1df59ce353f803be72f930aa2f77a348	TACGGAGGGTGCAAGCGTTGTCCGGATTTATTGGGTTTAAAGGGTGCGTAGGTGGTGGCTTAAGTCTGATTTGAAAGCCGGCGGCTCAACCGTCGGATGTGGTTGGAAACTGGGCCACTTGAATGCGGGAGCGGTAGCTGGAACGGGTCATGTAGCGGTGAAATGCATAGAGATGACCCAGAACCCCGATTGCGAAGGCAGGCTACTGGTCCGTGATTGACACTGAGGCACGAGAGCATGGGTAGCCAACA	d__Bacteria; p__Bacteroidota; c__Bacteroidia; o__Cytophagales; f__Spirosomaceae; g__Spirosoma; s__uncultured_bacterium	0.84476	5	0	0	0	0	0	0	0	0	0	0
7726838b748ba0f3f158f53d788a72e2	TACGGAGGGTCCAAGCGTTATCCGGATTTATTGGGTTTAAAGGGTCCGTAGGCGGGGTTTTAAGTCAGTGGTGAAAGCCTACAGCTCAACTGTAGAACTGCCATTGAAACTGGAACTCTTGAATGTGATTGAGGTAGGCGGAATATGTCATGTAGCGGTGAAATGCTTAGATATGACATAGAACACCGATAGCGAAGGCAGCTTACCAAGTCATTATTGACGCTGATGGACGAAAGCGTGGGGAGCGAACA	d__Bacteria; p__Bacteroidota; c__Bacteroidia; o__Flavobacteriales; f__Cryomorphaceae; g__uncultured; s__hydrothermal_vent	0.760199	3	0	0	0	0	0	0	0	0	0	0
59ed6489bfc8af761258c1d581837a25	TACGGAGGGTCCAAGCGTTATCCGGATTTATTGGGTTTAAGGGGTCCGCAGGCGGGGAAATAAGTCAGTGGTGAAATCCTGTCGCTTAACGATAGAATTGCCATTGAAACTGTTTTTCTTGAGTATAGATGAAGTGGGCGGAATGTGTCATGTAGCGGTGAAATGCATAGATATGACACAGAACACCGATTGCGAAGGCAGCTCACTAAACTATAACTGACGCTCATGGACGAAAGCGTGGGGAGCAAACA	d__Bacteria; p__Bacteroidota; c__Bacteroidia; o__Flavobacteriales; f__Cryomorphaceae; g__Vicingus	0.972908	0	0	0	0	20	0	0	0	0	0	0
f962afdb0a17fff9aec627193c4a1c7b	TACGGAGGATCCAAGCGTTATCCGGAATCATTGGGTTTAAAGGGTCCGTAGGTGGATAATTAAGTCAGAGGTGAAATCCTGCAGCTTAACTGTAGAATTGCCTTTGATACTGGTTGTCTTGAGTCATTATGAAGTGGTTAGAATATGTAGTGTAGCGGTGAAATGCATAGATATTACATAGAATACCAATTGCGAAGGCAGATCACTAATAATGTACTGACACTGATGGACGAAAGCGTGGGGAGCGAACA	d__Bacteria; p__Bacteroidota; c__Bacteroidia; o__Flavobacteriales; f__Flavobacteriaceae	1	0	0	0	0	5	0	0	0	0	0	0
de9601d63bf2f74c4dc871627baa54a7	TACGGAGGATCCGAGCGTTATCCGGAATTATTGGGTTTAAAGGGTCCGTAGGCGGCTTGATCAGTCAGTGGTGAAATCTTTCGGCTCAACCGGAAAATTGCCATTGATACTGTCAGGCTTGAGTTACTGTGAAGTAAGTAGAATGTGTAGTGTAGCGGTGAAATGCTTAGATATTACACAGAATACCGATTGCGAAGGCAGCTTACTAACATTATACTGACGCTGAGGGACGAAAGCGTGGGGAGCGAACA	d__Bacteria; p__Bacteroidota; c__Bacteroidia; o__Flavobacteriales; f__Flavobacteriaceae; g__Citreitalea; s__uncultured_bacterium	0.864562	0	0	0	0	9	0	0	0	0	0	0
f94f942653dea9cab70adf1f01bbeef6	TACGGAGGGTGCAAGCGTTATCCGGAATCATTGGGTTTAAAGGGTCCGTAGGCGGGCGTATAAGTCAGTGGTGAAAGTCTGTGGCTTAACCATAGAATTGCCATTGATACTGTATGTCTTGAATTATTGTGAAGTGGTTAGAATATGTAGTGTAGCGGTGAAATGCTTAGAGATTACATAGAATACCGATTGCGAAGGCAGATCACTAACAATATATTGACGCTGATGGACGAAAGCGTAGGTAGCGAACG	d__Bacteria; p__Bacteroidota; c__Bacteroidia; o__Flavobacteriales; f__Flavobacteriaceae; g__Dokdonia	0.999886	0	0	0	0	32	0	0	0	0	0	0
247a51946eca0d001ceadc54f1e3697e	TACGGAGGATCCAAGCGTTATCCGGAATCATTGGGTTTAAAGGGTCCGTAGGCGGCCTTATAAGTCAGTGGTGAAATCTCCTAGCTCAACTAGGAAACTGCCATTGATACTGTAGGGCTTGAATGTTTAGGAAGTAACTAGAATATGTAGTGTAGCGGTGAAATGCTTAGATATTACATGGAATACCAATTGCGAAGGCAGGTTACTACTAAATGATTGACGCTGATGGACGAAAGCGTGGGTAGCGAACA	d__Bacteria; p__Bacteroidota; c__Bacteroidia; o__Flavobacteriales; f__Flavobacteriaceae; g__Flavobacterium	0.999974	10	0	0	0	27	0	0	0	0	0	0
f907e2fb175d7e74e5c1431e13fb197d	TACGGAGGATCCAAGCGTTATCCGGAATCATTGGGTTTAAAGGGTCCGTAGGCGGTTTAGTAAGTCAGTGGTGAAAGCCCATCGCTCAACGGTGGAACGGCCATTGATACTGCTGAACTTGAATTATTAGGAAGTAACTAGAATATGTAGTGTAGCGGTGAAATGCTTAGAGATTACATGGAATACCAATTGCGAAGGCAGGTTACTACTAATTGATTGACGCTGATGGACGAAAGCGTGGGGAGCAAACA	d__Bacteria; p__Bacteroidota; c__Bacteroidia; o__Flavobacteriales; f__Flavobacteriaceae; g__Flavobacterium	0.999668	0	0	0	0	10	0	0	0	0	0	0
207f0a452914704750dc97d6e69a540d	TACGGAGGATCCAAGCGTTATCCGGAATCATTGGGTTTAAAGGGTCCGTAGGCGGTCTTATAAGTCAGTGGTGAAATCCGGCAGCTCAACTGTCGAACTGCCATTGATACTGTAAGACTTGAATTACTGTGAAGTAACTAGAATATGTAGTGTAGCGGTGAAATGCTTAGATATTACATGGAATACCAATTGCGAAGGCAGGTTACTAACATTATATTGACGCTGATGGACGAATGCGTGGGTAGCGAACA	d__Bacteria; p__Bacteroidota; c__Bacteroidia; o__Flavobacteriales; f__Flavobacteriaceae; g__Flavobacterium	0.999063	0	0	0	0	4	0	0	0	0	0	0
33e1c78bda1dc8161c2b136e0ef174c4	TACGGAGGGTGCAAGCGTTATCCGGAATCATTGGGTTTAAAGGGTCCGTAGGCGGGTAATTAAGTCAGTGGTGAAATGCAGGGGCTCAACTCCGGCACTGCCATTGATACTGGTTATCTTGAATTATTGTGAAGTGGTTAGAATATGTAGTGTAGCGGTGAAATGCTTAGATATTACATAGAATACCGATTGCGAAGGCAGATCACTAACAATATATTGACGCTGATGGACGAAAGCGTGGGGAGCGAACA	d__Bacteria; p__Bacteroidota; c__Bacteroidia; o__Flavobacteriales; f__Flavobacteriaceae; g__Nonlabens	0.999873	0	0	0	0	5	0	0	0	0	0	0
0b1462c195b72c7b704489c9fde641ec	TACGGAGGATCCAAGCGTTATCCGGAATCATTGGGTTTAAAGGGTCCGTAGGCGGGCTTGTAAGTCAGTGGTGAAAGTCTGTGGCTCAACCATAGAATTGCCATTGATACTGCTAGTCTTGAATTATTATGAAGTGGTTAGAATATGTAGTGTAGCGGTGAAATGCTTAGATATTACATGGAATACCAATTGCGAAGGCAGATCACTAATAATATATTGACGCTGAGGGACGAAAGCGTGGGTAGCGAACA	d__Bacteria; p__Bacteroidota; c__Bacteroidia; o__Flavobacteriales; f__Flavobacteriaceae; g__Planktosalinus; s__uncultured_bacterium	0.917922	0	0	0	0	6	0	0	0	0	0	0
c7d0e9d297ee1777f6bd98e5c3f08c5e	TACGGAGGGTGCAAGCGTTATCCGGAATCATTGGGTTTAAAGGGTCCGCAGGCGGTCAATTAAGTCAGAGGTGAAATCCTACAGCTTAACTGTAGAACTGCCTTTGATACTGGTTGACTTGAGTTATACGGAAGTAGATAGAATGTGTAGTGTAGCGGTGAAATGCATAGATATTACACAGAATACCGATTGCGAAGGCAGTCTACTACGTATATACTGACGCTCATGGACGAAAGCGTGGGGAGCGAACA	d__Bacteria; p__Bacteroidota; c__Bacteroidia; o__Flavobacteriales; f__Flavobacteriaceae; g__Tenacibaculum	0.941321	0	0	0	0	5	0	0	0	0	0	0
687bac48b65dcac58572896b6e65a3ce	TACGGAGGGTGCAAGCGTTATCCGGATTCATTGGGTTTAAAGGGTGCGTAGGCGGGGCGGTAAGTCAGTGGTGAAATCCTGCAGCTTAACTGTAGAATTGCCATTGATACTGCCGTCCTTGAGTGCGCTCGACGTGGGCGGAATGTGCCGTGTAGCGGTGAAATGCTTAGATATGGCACAGAACACCGATAGTGAAGACAGCTCACGAGGGCGTTACTGACGCTGAGGCACGAAAGCGTGGGGATCGAACA	d__Bacteria; p__Bacteroidota; c__Bacteroidia; o__Flavobacteriales; f__NS9_marine_group; g__NS9_marine_group; s__metagenome	0.759803	0	0	0	0	9	0	0	0	0	0	0
a74367a770cf28c9f29b14f009f82b0e	TACGGAGGGTGCAAGCGTTATCCGGATTTATTGGGTTTAAAGGGTCCGTAGGCGGGCCCGTAAGTCAGTGGTGAAATCTCATAGCTTAACTATGAAACTGCCATTGATACTGCGGGTCTTGAGTAAATTTGAAGTGGCTGGAATAAGTAGTGTAGCGGTGAAATGCATAGATATTACTTAGAACACCAATTGCGAAGGCAGGTCACTAAGATTTAACTGACGCTGATGGACGAAAGCGTGGGTAGCGAACA	d__Bacteria; p__Bacteroidota; c__Bacteroidia; o__Flavobacteriales; f__Weeksellaceae; g__Chryseobacterium	0.995467	0	0	0	0	48	0	0	0	0	0	0
aaabfe4cf89fee4bb5e493999777981b	TACGGAGGGTGCAAGCGTTATCCGGATTTATTGGGTTTAAAGGGTCCGTAGGCGGACCTGTAAGTCAGTGGTGAAATCTCATAGCTTAACTATGAAACTGCCATTGATACTGCAGGTCTTGAGTAAATTTGAAGTGGCTGGAATAAGTAGTGTAGCGGTGAAATGCATAGATATTACTTAGAACACCAACGGCGAAAGCACTCTGCTGGGCCGACACTGACACTGAGAGACGAAAGCTAGGGGAGCAAATG	d__Bacteria; p__Bacteroidota; c__Bacteroidia; o__Flavobacteriales; f__Weeksellaceae; g__Chryseobacterium	0.964279	0	0	0	0	4	0	0	0	0	0	0
cf6623699e2bf9eae7515a4138df8014	TACGGAGGGTGCAAGCGTTATCCGGATTTATTGGGTTTAAAGGGTCCGTAGGCGGACTTATAAGTCAGTGGTGAAATCCTGTCGCTTAACGATAGAACTGCCATTGATACTGTAAGTCTTGAGTATATTTGAGGTAGCTGGAATAAGTAGTGTAGCGGTGAAATGCATAGATATTACTTAGAACACCAATTGCGAAGGCAGGTTACCAAGATATAACTGACGCTGAGGGACGAAAGCGTGGGGAGCGAACA	d__Bacteria; p__Bacteroidota; c__Bacteroidia; o__Flavobacteriales; f__Weeksellaceae; g__Cloacibacterium	0.958966	0	0	0	0	49	0	0	0	0	0	0
3e8241f971b5962b6e181c4137fc1f30	TACGGAGGGTGCAAGCGTTATCCGGATTTATTGGGTTTAAAGGGTCCGTAGGCGGACTTATAAGTCAGTGGTGAAAGCCTGTCGCTTAACGATAGAACTGCCATTGATACTGTAAGTCTTGAGTATATTTGAGGTAGCTGGAATAAGTAGTGTAGCGGTGAAATGCATAGATATTACTTAGAACACCAATTGCGAAGGCAGGTTACCAAGATATAACTGACGCTGAGGGACGAAAGCGTGGGTAGCGAACA	d__Bacteria; p__Bacteroidota; c__Bacteroidia; o__Flavobacteriales; f__Weeksellaceae; g__Cloacibacterium	0.956066	11	0	0	0	0	0	0	0	0	0	0
2c8e86a40965c81babb08c03518e01af	TACGAAGGACCCAAGCGTTATCCGGATTTATTGGGTTTAAAGGGTGCGTAGGCGGATTAGTAAGTCAGTGGTGAAAGCCTGCAGCTTAACTGCAGAACTGCCATTGAAACTGCTTTTCTTGAGTGCATTTGAAGTGAGCGGAATGTGTCATGTAGCGGTGAAATGCTTAGATATGACACAGAACACCGATTGCGAAGGCAGCTCACTAAACTGTAACTGACGCTGAGGCACGAAAGCGTGGGGATCAAACA	d__Bacteria; p__Bacteroidota; c__Bacteroidia; o__Sphingobacteriales; f__AKYH767; g__AKYH767	0.781896	0	0	0	0	6	0	0	0	0	0	0
5cf5522f71b99d4e43e96705495cdc30	GACGAAGGATGCAAGCGTTATCCGGATTCATTGGGTTTAAAGGGAGCGTAGGCGGTCTTATAAGTCAGTGGTGAAAGCTCCTCGCTTAACGAGGAAATTGCCATTGATACTGTAGGACTTGAGTACAGTTGCCGTTGGCGGAATATGACATGTAGTGGTGAAATACATAGAGATGTCATAGAACACCGATTGCGAAGGCAGCTAACGAAACTGTAACTGACGCTGAGGCTCGAAAGTGCGGGGATCAAACA	d__Bacteria; p__Bacteroidota; c__Bacteroidia; o__Sphingobacteriales; f__env.OPS_17; g__env.OPS_17	0.999997	0	0	0	0	6	0	0	0	0	0	0
27ae442e16c809554bef62822ae94dbc	GACGAAGGATGCAAGCGTTATCCGGATTCATTGGGTTTAAAGGGTGCGTAGGCGGACTTGTAAGTCAGTGGTGAAATCTCTCAGCTTAACTGAGAAACTGCCATTGATACTGCAGGTCTAGAGTATAGATGACGTTGGCGGAATATGACATGTAGTGGTGAAATACTTAGATATGTCATAGAACACCGATTGCGAAGGCAGCTAACGAAACTATAACTGACGCTGAGGCACGAAAGTGCGGGGATCAAACA	d__Bacteria; p__Bacteroidota; c__Bacteroidia; o__Sphingobacteriales; f__env.OPS_17; g__env.OPS_17	0.999991	2	0	0	0	0	0	0	0	0	0	0
2d50bdb42f265177b25bcd24a6e6a847	TACGGAGGATGCAAGCGTTATCCGGATTCATTGGGTTTAAAGGGTGCGCAGGCGGGCAAATAAGTCAGGGGTGAAATCCTACGGCTCAACCGTGGAACTGCCTTTGATACTGTTAGTCTTGAGTATAATTGAAGTGGGCGGAATGTAGCATGTAGCGGTGAAATGCATAGAGATGCTACAGAACACCGATAGCGAAGGCAGCTCACTAAGTTAATACTGACGCTCATGCACGAAAGCGTGGGGATCAAACA	d__Bacteria; p__Bacteroidota; c__Bacteroidia; o__Sphingobacteriales; f__Lentimicrobiaceae; g__Lentimicrobium	0.972154	0	0	0	0	35	0	0	0	0	0	0
edd6b3d5ac0290905058c868e0d7fc12	TACGGAGGATGCAAGCGTTATCCGGATTAATTGGGTTTAAAGGGTGCGCAGGCGGATTGATAAGTCAGGGGTGAAATCCCACAGCTCAACTGTGGAACTGCCCTTGATACTGTTAGTCTAGAGTATAGTTGAAGTGGGCGGAATGTGTCATGTAGCGGTGAAATGCTTAGATATGACACAGAACACCGATCGCGAAGGCAGCTCGCTAAGCTATAACTGACGCTCATGCACGAAAGCGTGGGGATCAAACA	d__Bacteria; p__Bacteroidota; c__Bacteroidia; o__Sphingobacteriales; f__Lentimicrobiaceae; g__Lentimicrobium	0.997321	0	0	0	0	7	0	0	0	0	0	0
7f302e4f207566ac0630efd5d5ef0454	TACGGAGGATGCGAGCGTTATCCGGATTCATTGGGTTTAAAGGGTGCGCAGGCGGATATATAAGTCGGAGGTGAAATTCTGATGCTCAACATCAGCCGTGCCTTCGATACCGTATATCTAGAGTCAAGTTGGAGTAGGCGGAATGTGTTGTGTAGCGGTGAAATGCTTAGATATAACACAGAACACCGATCGCGAAGGCAGCTTACTAAACTTTGACTGACGCTCATGCACGAAAGCGTGGGGATCAAACA	d__Bacteria; p__Bacteroidota; c__Bacteroidia; o__Sphingobacteriales; f__Lentimicrobiaceae; g__Lentimicrobium; s__denitrifying_bacterium	0.997947	0	0	0	0	5	0	0	0	0	0	0
295de3840ed4eabb0d73555871efbad6	TACGGAGGATCCAAGCGTTATCCGGATTTATTGGGTTTAAAGGGTGCGTAGGCGGCCTATTAAGTCAGGGGTGAAAGACGGTAGCTTAACTATCGCAGTGCCCTTGATACTGATGGGCTTGAATGTACTAGAGGTAGGCGGAATGTGACAAGTAGCGGTGAAATGCATAGATATGTCACAGAACACCAATTGCGAAGGCAGCTTACTATGGTATGATTGACGCTGAGGCACGAAAGCGTGGGGATCAAACA	d__Bacteria; p__Bacteroidota; c__Bacteroidia; o__Sphingobacteriales; f__Sphingobacteriaceae; g__Mucilaginibacter	0.962273	6	0	0	0	0	0	0	0	0	0	0
39e6755f128a4c3aadf193b13417d6f2	TACGGAGGATCCGAGCGTTATCCGGATTTATTGGGTTTAAAGGGAGCGTAGGCGGCCCGTTAAGTCAGGGGTGAAAGACGGTGGCTCAACCATCGCAGTGCCTTTGATACTGACGGGCTTGAATACACCTGAGGTAGGCGGAATGTGGCAAGTAGCGGTGAAATGCATAGATATGCCACAGAACACCGATTGCGAAGGCAGCTTACTAAAGCGTGATTGACGCTGAGGCTCGAAAGCGTGGGGATCAAACA	d__Bacteria; p__Bacteroidota; c__Bacteroidia; o__Sphingobacteriales; f__Sphingobacteriaceae; g__Pedobacter	0.843769	0	0	0	0	8	0	0	0	0	0	0
96161a1500ed5883bd52490799c021dc	TACGGAGGATCCAAGCGTTATCCGGATTTATTGGGTTTAAAGGGTGCGTAGGCGGCTTATTAAGTCAGGGGTGAAAGACGGTGGCTCAACCATCGCAGTGCCCTTGATACTGATGAGCTTGAATGGACTAGAGGTAGGCGGAATGTGACAAGTAGCGGTGAAATGCATAGATATGTCACAGAACACCGATTGCGAAGGCAGCTTACTATGGTTTAATTGACGCTGAGGCACGAAAGCGTGGGGATCAAACA	d__Bacteria; p__Bacteroidota; c__Bacteroidia; o__Sphingobacteriales; f__Sphingobacteriaceae; g__Pedobacter	0.962981	0	0	0	0	6	0	0	0	0	0	0
fe6a9f6adf927bf0970d53a43fa27113	TACGTAGGGGGCAAGCGTTGTCCGGATTTACTGGGTGTAAAGGGCGCGCAGGCGGATTAACAAGTCAGAGGTGAAAGCCTACAGCTCAACTGTAGAACTGCCCTTGAAACTGTTAATCTTGAGTGCGGAAGAGAGAAGCGGAATTCCAGGTGTAGTGGTGAAATACGTAGATATCTGGAAGAACACCAGTTGCGAAGGCGGCTTCTTGGTCCGACACTGACGCTCAGGCGCGAAAGCGTGGGTAGCGAACA	d__Bacteria; p__Bacteroidota; c__Ignavibacteria; o__Ignavibacteriales; f__Ignavibacteriaceae; g__Ignavibacterium; s__uncultured_bacterium	0.971914	0	0	0	0	10	0	0	0	0	0	0
e5d23e7e4812562519fe30608104802d	TACGTAGGGGGCAAGCGTTGTCCGGATTTACTGGGTGTAAAGGGCGCGCAGGTGGGCTTGATAGTTAGAGGTGAAATCCTGTGGCTTAACTGCAGAACTGCCTTTAATACTTCAAGTCTTGAGTGCGGAAGAGAGAGACGGAATTCCAGGTGTAGTAGTGAAATACGTAGATATCTGGAAGAACACCAGTTGCGAAGGCGGTCTCTTGGTCCGTAACTGACACTTAGGCGCGAAAGCGTGGGGAGCAAACA	d__Bacteria; p__Bacteroidota; c__Ignavibacteria; o__Ignavibacteriales; f__LD-RB-34; g__LD-RB-34; s__uncultured_bacterium	0.729502	0	0	0	0	3	0	0	0	0	0	0
59ce9d5f3f7402488f8fd0d5642c8b6b	TACGTAGGGGGCAAACGTTGTCCGGATTTACTGGGTGTAAAGGGCGCGTAGGCGGACTTGTAAGTCAGTGGTGAAATCCTACGGCTTAACCGTAGAACTGCCTTTGATACTGCAAGTCTTGAATTTGGAAGAGAGAGATGGAATTCCAGGTGTAGTAGTGAAATACGTAGATATCTGGAAGAACACCAGAGGCGAAGGCGGTCTCTTGGTCCATAATTGACGCTGAGGCGCGAAAGCGTGGGGAGCGAACA	d__Bacteria; p__Bacteroidota; c__Ignavibacteria; o__Ignavibacteriales; f__Melioribacteraceae	0.962113	3	0	0	0	0	0	0	0	0	0	0
6279e23978269a178894e2e041f4886a	TACGTAGGGGGCCAGCGTTGTCCGGATTTACTGGGTGTAAAGGGTGCGTAGGCGGACTTGTAAGTCAGAGGTGAAATCCTGCAGCTTAACTGCAGAACTGCCTCTGATACTGCTAGTCTTGAGTATGGAAGAGAGAGATGGAATTCCAGGTGTAGTGGTGAAATACGTAGATATCTGGAAGAACACCAGTGGCGAAGGCGATCTCTTGGTCCATTACTGACGCTGAGGCGCGAAAGCGTGGGGAGCAAACA	d__Bacteria; p__Bacteroidota; c__Ignavibacteria; o__Ignavibacteriales; f__Melioribacteraceae; g__IheB3-7; s__uncultured_bacterium	0.768336	0	0	0	0	9	0	0	0	0	0	0
92c9c1581486d5db781d347d9ef0d6af	TACGTAGGGTGCGAGCGTTGTCCGGATTCACTGGGTGTAAAGGGTGCGCAGGCGGGCTCTTAAGTCAAAGGTGAAATCTCTCGGCTTAACCGAGAAATTGCCTTTGATACTGAGAGCCTTGAGTACGGGAGAGGGAGATGGAATTCCAGGTGTAGCGGTGAAATGCGTAGATATCTGGAGGAACACCGGAGGCGAAGGCGGTCTCCTGGCCCGTTACTGACGCTCAGGCACGAAAGCGTGGGGAGCAAACA	d__Bacteria; p__Bacteroidota; c__Ignavibacteria; o__Ignavibacteriales; f__SM1H02; g__SM1H02; s__Chlorobi_bacterium	0.927873	10	0	0	0	0	0	0	0	0	0	0
49e6eb0c1a161bc85b4a807f88002a01	TACGTAGGACCCGAGCGTTGTCCGGATTCACTGGGTATAAAGGGTGCGTAGGCGGTCATGTGCGTCAGAGGTGAAATATCCGGGCTCAACCCGGAGGGTGCCTTTGATACGGCGTGACTTGAGTGCGAGAGAGGATGATGGAATTCCTGGTGTAGCGGTGAAATGCGTAGATATCAGGAGGAACACCGGTGGCGAAGGCGGTCATCTGGCTCGTAACTGACGCTGAGGCACGAAAGCGTGGGGATCAAACA	d__Bacteria; p__Bacteroidota; c__Kapabacteria; o__Kapabacteriales; f__Kapabacteriales; g__Kapabacteriales	0.999884	0	0	0	11	0	0	0	0	0	0	0
c00db074bf3be6ed3d5c761cffa7aba7	TACGTAGGGCGCAAGCGTTGTCCGGATTCACTGGGTGTAAAGGGTGCGCAGGCGGATTGGCAAGTCAGAAGTGAAATCTTACGGCTCAACCGTGAAACTGCTTTTGATACTGCTTATCTTGAGTTCGGGAGAGGTTGATGGAATTCCTGGTGGAGCGGTGGAATGCGCAGATATCAGGAGGAACACCAGTGGCGAAGGCGGTTCTCTGGACCTTATCTGACGCTGAGGAGCGAAAGCGTGGGGAGCAAACA	d__Bacteria; p__Bacteroidota; c__Kapabacteria; o__Kapabacteriales; f__Kapabacteriales; g__Kapabacteriales	0.717631	0	0	0	0	4	0	0	0	0	0	0
fc96125345aaae3d825e246e4de090ce	TACGTAGGGTCCAAGCGTTGTCCGGATTTACTGGGTATAAAGGGTGCGTAGGCGGGCTTGTGCGTCAAGGGTTAAAGACCTTGGCTTAACTAAGGAAGTGCCCTTGAAACGGCAAGCCTTGAGTGCGATAGAGGATGGTAGAATTCTTGGTGTAGCGGTGAAATGCGTAGATATCAAGAGGAATACCGGTGGCGAAGGCGGCCATCTGGATCGTAACTGACGCTGAGGCACGAAAGCGTGGGGAGCAAACA	d__Bacteria; p__Bacteroidota; c__Kapabacteria; o__Kapabacteriales; f__Kapabacteriales; g__Kapabacteriales	0.95213	0	0	0	0	2	0	0	0	0	0	0
520fa0c31b974d224a1d5d7d2b844f3d	TACGTAGGACCCAAGCGTTATCCGGATTCACTGGGTGTAAAGGGTGTGTAGGCGGGCGTGCGCGTCTGGGGTGAAAGGTTCCGGCTCAACCGGAAACATGCCTTGGATACGGCACGTCTTGGGTGCGGGAGAGGACGGTGGAATTCCTGGTGTAGCGGTGAAATGCGTAGATATCAGGAGGAACACCAGTGGCGAAGGCGGCCGTCTGGCCCGCAGCCGACGCTGAAACACGAAAGCGTGGGGATCAAACA	d__Bacteria; p__Bacteroidota; c__Kapabacteria; o__Kapabacteriales; f__Kapabacteriales; g__Kapabacteriales; s__Bacteroidetes_bacterium	0.92373	3	0	0	0	0	0	0	0	0	0	0
fc76f3792b00c46fa5cda2ae2f45f545	TACGTAGGATCCAAGCGTTGTCCGGATTTACTGGGTGTAAAGGGTGCGCAGGCGGACGAATAAGTCAGTGGTGAAATCTCGGCGCTCAACGCCGAAACTGCCTTTGATACTATTCGTCTTGAGTCCGGTAGAGATCTGTGGAATTCCGAGTGTAGCAGTGAAATGTGTAGATATTCGGAAGAACACCAGTGGCGAAGGCAGCAGATTGGGCCGGTACTGACGCTCAGGCACGAAAGCATGGGGATCAAACA	d__Bacteria; p__Bacteroidota; c__Kapabacteria; o__Kapabacteriales; f__Kapabacteriales; g__Kapabacteriales; s__uncultured_bacterium	0.990143	0	0	0	0	6	0	0	0	0	0	0
28ee855ef9fec28aad5712bcf5a35897	TACGTAGGATCCGAGCGTTGTCCGGATTTACTGGGTGTAAAGGGCGTGTAGGTGGGTCTCTCAGTCGGTGGTGAAATCCTGCAGCTTAACTGCAGAACTGCCATCGATACTGGAGGTCTTGAGTGCGGTAGAGGGAGATGGAATTCATGGTGTAGCGGTGAAATGTGTAGATATCATGAAGAACACCGGTAGCGAAGGCGGTCTCCTGGTCCGTAACTGACACTGAGGCGCGAAAGCGTGGGGAGCAAACA	d__Bacteria; p__Bacteroidota; c__Kryptonia; o__Kryptoniales; f__BSV26; g__BSV26; s__uncultured_soil	0.983234	0	0	0	0	4	0	0	0	0	0	0
dab432bc68c75a977ada0d4bd3958dee	TACGAAGGGTGCAAGCGTTGTTCGGAATCATTGGGCGTAAAGCGCGCGCAGGCGGATCAGCAAGTCAGGTGTGAAATCTCGGGGCTCAACCTCGAAACTGCGCCTGAAACTGCTAGTCTAGAATGTCGGAGGGGGCAGGGGAATTTCACGTGTAGGGGTAAAATCCGTAGAGATGTGAAGGAACACCGGAGGCGAAGGCGCCTGCCTGGACGACTATTGACGCTGAGGCGCGGAAGCGTGGGGAGCAAACA	d__Bacteria; p__Bdellovibrionota; c__Bdellovibrionia; o__Bacteriovoracales; f__Bacteriovoracaceae; g__Peredibacter; s__metagenome	0.899139	4	0	0	0	0	0	0	0	0	0	0
89a8dbcbdb8c3e95f631d462a0ef6990	TACGAAGGGTCCAAGCGTTGTTCGGAATCATTGGGCGTAAAGCGCGCGCAGGCGGATCAGCAAGTCAGATGTGAAATCTCGAAGCTCAACTTCGAAACTGCGTCTGAAACTGCTAGTCTAGAGTGTCGGAGGGGGTAGGGGAATTTCACGTGTAGGGGTAAAATCCGTAGAGATGTGAAGGAACACCGGAGGCGAAGGCGCCTACCTGGACGACTACTGACGCTGAGGCGCGAAAGCGTGGGGAGCAAACA	d__Bacteria; p__Bdellovibrionota; c__Bdellovibrionia; o__Bacteriovoracales; f__Bacteriovoracaceae; g__Peredibacter; s__microbial_mat	0.930149	0	0	0	0	7	0	0	0	0	0	0
bd44e831a0e8005da93b5d7c1999a299	GACGAGGGATCCTAGCGTTGTTCGGAATTATTGGGCGTAAAGCGGGTGTAGGTGGCTTTGTAAGTCAGGTGTGAAAGCCCAGGGCTCAACCCTGGAAGTGCATTTGATACTGCGAAGCTTGAATGTGGGAGAGGTGAGTAGAATTCCAGGTGTAGTGGTGAAATACGTAGATATCTGGAGGAATACCGGAGGCGAAGGCGGCTCACTGGCCCAACATTGACACTCAGACCCGAAAGCGTGGGGATCAAACA	d__Bacteria; p__Bdellovibrionota; c__Bdellovibrionia; o__Bdellovibrionales; f__Bdellovibrionaceae; g__Bdellovibrio	0.99999	0	0	0	6	0	0	0	0	0	0	0
c4f80a558ffdba8e2838a50ca70c2363	GACGAGGGATCCTAGCGTTGTTCGGAATTATTGGGCGTAAAGCGGATGTAGGTGGCTTTGTAAGTCAGATGTGAAAGCCCAGGGCTCAACCCTGGAAGTGCATTTGATACTGCGAAGCTTGAGTGTCGGAGAGGTTACTAGAATTGTTGGTGTAGTGGTGAAATACGTAGATATCAACAGGAATACCGGAGGCGAAGGCGGGTAACTGGCCGAACACTGACACTGAGATCCGAAAGCGTGGGGATCAAACA	d__Bacteria; p__Bdellovibrionota; c__Bdellovibrionia; o__Bdellovibrionales; f__Bdellovibrionaceae; g__Bdellovibrio; s__Bdellovibrio_bacteriovorus	0.997816	2	0	0	0	0	0	0	0	0	0	0
7fc26f977b63e293b3ccb5899d21e31a	GACGAGGGATCCTAGCGTTGTTCGGAATCATTGGGCGTAAAGCGGGTGTAGGCGGCTCTGTAAGTCAGATGTGAAAGCCCTGGGCTCAACCCGGGAAGTGCATTTGATACTGTAGAGCTTGAGTGTGGGAGAGGCTAGTGGAATTCCTGGTGTAGTGGTGAAATACGTAGATATCAGGAGGAACATCGGTGGCGAAGGCGGCTAGCTGGCCCAACACTGACGCTGAGATCCGAAAGCGTGGGGATCAAACA	d__Bacteria; p__Bdellovibrionota; c__Bdellovibrionia; o__Bdellovibrionales; f__Bdellovibrionaceae; g__Bdellovibrio; s__uncultured_bacterium	0.856197	0	0	0	0	4	0	0	0	0	0	0
0f3c001af52a72ea523060515b595f03	GACGAGGGGTCCAAGCGTTGTTCGGAATCATTGGGCGTAAAGCGGGTGTAGGTGGCTCTATAAGTCAGAAGTGAAATCCCCGAGCTTAACTTGGGAAGTGCTTTTGATACTGCAGAGCTTGAATGTGGGAGAGGATCGTAGAATTCCAGGTGTAGTGGTGAAATACGTAGATATCTGGAGGAATACCGGTGGCGAAGGCGGCGATCTGGCCCAACATTGACACTGAGACCCGAAAGCGTGGGGATCAAACA	d__Bacteria; p__Bdellovibrionota; c__Bdellovibrionia; o__Bdellovibrionales; f__Bdellovibrionaceae; g__Bdellovibrio; s__uncultured_bacterium	0.856404	0	0	0	0	4	0	0	0	0	0	0
058bf949012fdbcaf59923912b4d3dd7	TACAGAGGGTGCAAGCGTTGTTCGGAATTATTGGGCGTAAAGAGCGGGTAGGTGGTTTAGAAAGTCTGCTGTGAAATCCCCGAGCTTAACTTGGGAACTGCGGTGGATACTTCTAAACTAGAGTACTAGAGGGGTTCGTGGAATGCTCGGTGTAGCGGTGAAATGCGTAGATATCGAGTGGAATACCAGAGGCGAAGGCGACGAACTGGATAGTTACTGACACTAAACCGCGAAAGCGTGGGGAGCAAACA	d__Bacteria; p__Bdellovibrionota; c__Oligoflexia; o__0319-6G20; f__0319-6G20; g__0319-6G20	0.90624	10	0	0	0	0	0	0	0	0	0	0
efa3ca20e9e37f9364f71ae3e6f97394	TACGGAGGGTGCAAGCGTTGCTCGGAATTATTGGGCGTAAAGGGTTGGTAGGTGGTCTCATTTGTCTAGGGTGAAAGCCTTGAGCTTAACTCAAGAAGTGCCCTAGAAACGGTGAGACTGGAGTCCTGGAGAGGGTTGTGGAATTCCCGGTGTAGCGGTGAAATGCGTAGAGATCGGGAGGAACACCAGAGGCGAAAGCGGCGACCTGGACAGGTACTGACACTCAACAACGAAAGCGTGGGGAGCAAACA	d__Bacteria; p__Bdellovibrionota; c__Oligoflexia; o__0319-6G20; f__0319-6G20; g__0319-6G20; s__uncultured_microorganism	0.735017	0	0	0	0	5	0	0	0	0	0	0
0e70defd66cb7abeb3e426d7fa644e17	TACATAAGGAGCAAGCGTTATCCGGAATTATTGGGCGTAAAGAGCTCGTAGGCGGTCTTAAAAGTCAGGTGTGAAATTAGCAGGCTCAACCTGCTAAGGTCATCTGAAACTTTAAGACTTGAGGATAGAAGAGGAAAGTGGAATTCCCGGTGTAGCGGTGAAATGCGTAGATATCGGGAGGAACACCAGTGGCGAAGGCGGCTTTCTGGTCTATCTCTGACGCTGAGGAGCGAAAGCTAGGGGAGCAAACG	d__Bacteria; p__Caldatribacteriota; c__JS1; o__JS1; f__JS1; g__JS1	1	0	0	0	0	57	0	0	0	0	0	0
5ff8f380d83d97d67fc9d22567eab816	TACATAAGGAGCAAGCGTTATCCGGAATTATTGGGCGTAAAGAGCTCGTAGGCGGTCTTAAAAGTCAGGTGTGAAATTATCAGGCTTAACCTGATAAGGTCATCTGAAACTTTAAGACTTGAGGATAGAAGAGGAAAGTGGAATTCCCGGTGTAGCGGTGAAATGCGTAGATATCGGGAGGAACACCAGTGGCGAAGGCGGCTTTCTGGTCTATTTCTGACGCTGAGGAGCGAAAGCTAGGGGAGCAAACA	d__Bacteria; p__Caldatribacteriota; c__JS1; o__JS1; f__JS1; g__JS1	1	6	0	0	0	13	0	0	0	0	0	0
eaaed4921c545c7aae1e0ec160f78731	TACGGAGGACGCAAGCGTTACTCGGAATCACTGGGCGTAAAGAGCGTGTAGGCGGATAAATAAGTTTGAAGTGAAATCCTATAGCTTAACTATAGAACTGCTTTGAAAACTGTTTGTCTAGAGTATGGGAGAGGTAGATGGAATTTCTGGTGTAGGGGTAAAATCCGTAGAGATCAGAAGGAATACCGATTGCGAAGGCGATCTGCTGGAACATAACTGACGCTGAGACGCGAAAGCGTGGGGAGCAAACA	d__Bacteria; p__Campilobacterota; c__Campylobacteria; o__Campylobacterales; f__Arcobacteraceae	0.999966	57	0	0	25	299	0	0	0	0	0	0
88d87975e6c4896a3b6f871b5be34226	TACGGAGGGCGCAAGCGTTACTCGGAATCACTGGGCGTAAAGAGCGTGTAGGCGGACTAATAAGTCAGAAGTGAAATCCAATAGCTTAACTATTGAACTGCTTTTGAAACTGTTGGTCTAGAGTGTGGGGGAGGTAGATGGAATTTCTGGTGTAGGGGTAAAATCCGTAGGTATCAGAAGGAATACCGATTGCGAAGGCGATCTACTGGAACATAACTGACGCTGAGACGCGAAAGCGTGGGGAGCAAACA	d__Bacteria; p__Campilobacterota; c__Campylobacteria; o__Campylobacterales; f__Arcobacteraceae; g__Malaciobacter	0.868763	0	0	0	0	13	0	0	0	0	0	0
14b588f712609ee0558198df978d19c5	TACGGAGGGCGCAAGCGTTACTCGGAATCACTGGGCGTAAAGAGCGTGTAGGCGGACTAATAAGTCAGAAGTGAAATCCAATAGCTTAACTATTGAACTGCTTTTGAAACTGTTGGTCTAGAGTGTGGGAGAGGTAGATGGAATTTCTGGTGTAGGGGTAAAATCCGTAGATATCAGAAGGAATACCGATTGCGAAGGCGATCTACTGGAACATAACTGACGCTGAGACGCGAAAGCGTGGGGAGCAAACA	d__Bacteria; p__Campilobacterota; c__Campylobacteria; o__Campylobacterales; f__Arcobacteraceae; g__Malaciobacter	0.723355	0	0	0	4	0	0	0	5	0	0	0
54c9212ccff7327e8441613fdd89b0ea	TACGGAGGGTGCAAGCGTTACTCGGAATCACTGGGCGTAAAGAGCGTGTAGGCGGGTATATAAGTCAGAAGTGAAATCCAATAGCTTAACTATTGAACTGCTTTTGAAACTGTATACCTAGAATGTGGGAGAGGTAGATGGAATTTCTGGTGTAGGGGTAAAATCCGTAGAGATCAGAAGGAATACCGATTGCGAAGGCGATCTACTGGAACATTATTGACGCTGAGACGCGAAAGCGTGGGGAGCAAACA	d__Bacteria; p__Campilobacterota; c__Campylobacteria; o__Campylobacterales; f__Arcobacteraceae; g__Pseudarcobacter	0.994593	0	0	0	0	42	0	0	0	0	0	0
74abeb81b49196c008aa1063e49e65c5	TACGGGGGGTGCAAGCGTTACTCGGAATCACTGGGCGTAAAGGACGCGTAGGCGGATTATCAAGTCTTTTGTGAAATCTAGTGGCTTAACCACTAAACTGCTTAGGAAACTGATAGTCTAGAGTAGGGGAGAGGTAGATGGAATTCTTGGTGTAGGGGTAAAATCCGTAGAGATCAAGAAGAATACCCATTGCGAAAGCGATCTGCTGGAACCTAACTGACGCTGAGGCGTGAAAGCGTGGGTAGCAAACA	d__Bacteria; p__Campilobacterota; c__Campylobacteria; o__Campylobacterales; f__Campylobacteraceae; g__Campylobacter; s__Campylobacter_ureolyticus	0.996271	0	0	0	0	4	0	0	0	0	0	0
3f98d3625bd4d1d24a113fb9db5b3803	TACGGGGGGTGCAAGCGTTACTCGGAATCACTGGGCGTAAAGGGAGCGTAGGCGTTCTATTAAGTCTTGAGTGAAAGCCCGCAGCCTAACTGCGGAACTGCTTGGGAAACTGATAGAATTGAGTATGGAAGAGGTCAGTGGAATTTCCGGTGTAGGGGTAAAATCCGTAGATATCGGAAGGAATACCAGAAGCGAAGGCGACTGACTGGGACATTACTGACGCTGAGGCTCGAAAGCGTGGGGAGCAAACA	d__Bacteria; p__Campilobacterota; c__Campylobacteria; o__Campylobacterales; f__uncultured; g__uncultured	1	4	0	0	0	0	0	0	0	0	0	0
f1df9257a15fb6fd706181938dcdd239	TACGTAGGGGGCGAGCGTTGTCCGGATTTATTGGGCGTAAAGAGCGCGTAGGCGGTGCGTTAAGTCCGTGGTGAAATCTCCCGGCTCAACTGGGAGGGTGCCAGGGATACTGGCGTGCTGGAGGACGGCAGAGGAAGGTGGAATTCCCGGTGTAGTGGTGAAATGCGTAGAGATCGGGAGGAACACCAGTGGCGAAAGCGGCCTTCTGGGCCGGTCCTGACGCTGAGGCGCGAAAGCGTGGGGAGCGAACC	d__Bacteria; p__Chloroflexi	0.983627	0	0	0	0	0	4	0	0	0	0	0
62fe638704236ef42a375a30f04e70c9	GACAGAGGGGGCAAGCGTTGTCCGGAATTACTGGGCGTACAGCGCACGCAGGTGGTCGGGTAAGTGTCGGGTGAAAGCCCCGCGCTCAACGCGGGGAGGCCTCGGCCGACTGCTCGACTGGAGGGCTGCAGAGGGTCGTGGAATTGCCGGTGTAGTGGTGAAATGCGTAGAGATCGGCAGGAACACCAAGGGCGAAAGCAGCCCCCTGGGCCGATACTGACGCTCATGCACGAAAGCGTGGGTAGCAAACA	d__Bacteria; p__Chloroflexi	0.801364	0	0	0	0	3	0	0	0	0	0	0
51b30a3421f902a47261ec4e9bad6fc0	TACGTAGGGGGCGAGCGTTATCCGGATTTACTGGGTGTAAAGAGCGCGTAGGCGGTTCCGCAAGTTGGTTGTGAAAGTTCGAGGCTCAACCTCGAAACTGCGTCCAAAACTGCGGGGCTGGAGTGCAAGAGAGGCAAGTGGAATTCCCGGTGTAGTAGTGAGATGCGTAGATATCGGGAGGAACACCAGTGGCGAAGGCGGCTTGCTAGCTTGTAACTGACGCTGAGGCGCGAAAGCTAGGGGAGCGAACG	d__Bacteria; p__Chloroflexi; c__AD3; o__AD3; f__AD3; g__AD3; s__uncultured_Chloroflexi	0.700726	2	0	0	0	0	0	0	0	0	0	0
189d02c13150d8024dbb737d64ae830f	AACGTAGGAGGCGAGCGTTATCCGGAATCACTGGGCGTAAAGGGCGTCTAGGCGGCACGACAAGCGAGGTGTGAAAGCTTCTGGCTCAACCAGGAGAGTGCGCTTCGGACTGTCGAGCTTGGAGGGCAGGTGAAGGGGGTGGAATTCCCGGTGGAGTGGTGGAATGCGTAGAGATCGGGAGGAACACCAGTGGCGAAAGCGGCCCCCTGGCCTGTATCTGACGCTGAAGCGCGAAAGCGTGGGGAGCAAACG	d__Bacteria; p__Chloroflexi; c__Anaerolineae	0.762066	0	0	0	0	5	0	0	0	0	0	0
bf62ef4d715c4ac51d4079b5460c5851	AACGTAGGAGGCGAGCGTTAGTCGGATTTACTGGGCGTAAAGCGCGTGCAGGCGGCTCTGTAAGTCAGGCGTGAAATCTCCTGGCTTAACTGGGAGGCTGCGTCTGATACTACAGGGCTAGAGGTCGGGAGAGGGAGGTGGAATTCCCGGTGTAGCGGTGGAATGCGTAGATATCGGGAGGAACACCAGTGGCGAAGGCGGCCTCCTGGCCCGCACCTGACGCTGAGGCACGAAAGCGTGGGGAGCAAACA	d__Bacteria; p__Chloroflexi; c__Anaerolineae	0.806531	4	0	0	0	0	0	0	0	0	0	0
8d6f647c7a4fe56b4ff3fe2577d6f791	AACGTAGGAGGCTAGCGTTATCCGGATTTACTGGGCGTAAAGCGCACGCAGGCGGTTGCGTAAGTCGGACGTGAAAGCTCCTGGCTCAACTGGGAGAAGTCGTTCGATACTGCGTAACTTGAGGATGGGAGAGGGGAGCGGAATTCCCGGTGTAGTGGTGGAATGCGTAGATATCGGGAGGAACACCAGTGGCGAAAGCGGCTCCCTGGCCCATCTCTGACGCTCAGGTGCGAAAGCGTGGGTAGCGAACG	d__Bacteria; p__Chloroflexi; c__Anaerolineae; o__1-20; f__1-20; g__1-20	0.970832	0	0	0	0	9	0	0	0	0	0	0
ce2f16de4852471ab68ac104e16adba0	CACGTAGGAGGCGAGCGTTATTCGGATTTACTGGGCGTAAAGCGCGTGTAGGCGGCTCTATAAGTTGGATGTGAAAGCTCCCGGCTTAACTGGGAGAGGACGTTCAAAACTATAGAGCTTGAGTACGAGAGAGGAAAATGGAATTCCGGGTGTAGTGGTGAAATGCGTAGATATCCGGAGGAACACCAGTGGCGAAGGCGATTTTCTGGCTCGAGACTGACGCTCAGACGCGAAAGCTAGGGTAGCAAACG	d__Bacteria; p__Chloroflexi; c__Anaerolineae; o__Anaerolineales; f__Anaerolineaceae	0.972207	0	0	0	0	35	0	0	0	0	0	0
cd11bdd3ae762ee3710bd7d97b94eb6b	CACGTAGGAGGCGAACGTTATCCGGATTTACTGGGCGTAAAGCGCGTGTAGGTGGTTTGGTAAGTAGGGCGTGAAAGCTCCTGGCTCAACTGGGAGAGGCCGTTCTAAACTGCCAAACTAGAGGATGGTAGAGGGAGGTGGAATTCCGGGTGTAGCGGTGGAATGCGCAGATATCCGGAGGAACACCAGTGGCGAAAGCGGCCTCCTGGACCACTCCTGACACTCAGACGCGAAAGCTAGGGTAGCAAACG	d__Bacteria; p__Chloroflexi; c__Anaerolineae; o__Anaerolineales; f__Anaerolineaceae	0.999997	0	0	0	0	17	0	0	0	0	0	0
140d049a3574c870614f3fa2dea1f143	AACGTAGGAGGCAAGCGTTATCCGGATTTACTGGGCGTAAAGCGCGTGCAGGTGGCAGAGCGAGTTGGATGTGAAAGCTCCCGGCTCAACTGGGAGAGGTCGTTCAATACTGCTCAGCTAGAGGATGGTAGAGGGAGGTGGAATTCCGGGTGTAGTGGTGAAATGCGTAGATATCCGGAGGAACACCAGTGGCGAAAGCGGCCTCCTGGACCATGCCTGACACTCAGACGCGAAAGCTAGGGTAGCAAACG	d__Bacteria; p__Chloroflexi; c__Anaerolineae; o__Anaerolineales; f__Anaerolineaceae	0.997765	0	0	0	0	0	0	0	10	0	0	0
fd69857ac7abea8e2b558d72682965ff	CACGTAGGATGCGAGCGTTATCCGGATTTACTGGGCGTAAAGCGCGTGTAGGCGGTTGAGAAAGTTGGATGTGAAAGCTCCCGGCTTAACTGGGAGAGGTCGTTCAAAACTTCTTGACTTGAGTATGGTAGAGGAAAATGGAATTCCGGGTGTAGTGGTGAAATGCGTAGATATCCGGAGGAACACCAGTGGCGAAAGCGATTTTCTGGACCAAAACTGACGCTCAGACGCGAAAGCTAGGGTAGCAAACG	d__Bacteria; p__Chloroflexi; c__Anaerolineae; o__Anaerolineales; f__Anaerolineaceae	0.992824	0	0	0	0	7	0	0	0	0	0	0
d9fc867b6f02e72c2d1f070c84a1af96	AACGTAGGAGGCGAGCGTTATCCGGATTTACTGGGCGTAAAGCGCGTGTAGGCGGACTGGAAAGTTGGATGTGAAAGCTCCTGGCTTAACTGGGAGAGGTCGTTCAAAACTTCCAGTCTTGAGTACAGTAGAGGGAAGTGGAATTCCGGGTGTAGTGGTGAAATGCGTAGATATCCGGAGGAACACCAGTGGCGAAAGCGGCTTCCTGGACTGGTACTGACGCTCAGACGCGAAAGCTAGGGTAGCAAACG	d__Bacteria; p__Chloroflexi; c__Anaerolineae; o__Anaerolineales; f__Anaerolineaceae	0.989183	0	0	0	0	0	0	0	7	0	0	0
a56c2c7ffef00d4eefe8bd1b663769f8	CACATAGGAGGCAAGCGTTATTCGGATTTACTGGGCGTAAAGCGCGTGCAGGCGGTTTGGTAAGTTGGATGTGAAAGCTCCCGGCCTAACTGGGAGAGGTCGTTCAATACTACCAGACTAGAGGATGGGAGAGGGAGGTGGAATTCCGGGTGTAGTGGTGAAATGCGTAGATATCCGGAGGAACACCAGTGGCGAAAGCGGCCTCCTGGCCCATTTCTGACGCTCAGACGCGAAAGCTAGGGTAGCAAACG	d__Bacteria; p__Chloroflexi; c__Anaerolineae; o__Anaerolineales; f__Anaerolineaceae	0.999577	0	0	0	0	6	0	0	0	0	0	0
b9a347f9552052f1db2d7a88888dce3d	CACGTAGGAGGCGAGCGTTATTCGGATTTACTGGGCGTAAAGCGCGTGTAGGCGGCTTTATAAGTTGGATGTGAAAGCTCCCGGCTTAACTGGGAGAGGACGTTCAAAACTATAGAGCTTGAGTACGAGAGAGGAAAATGGAATTCCGGGTGTAGTGGTGAAATGCGTAGATATCCGGAGGAACACCAGTGGCGAAGGCGATTTTCTGGCTCGAGACTGACGCTCAGACGCGAAAGCTAGGGTAGCAAACG	d__Bacteria; p__Chloroflexi; c__Anaerolineae; o__Anaerolineales; f__Anaerolineaceae	0.983664	4	0	0	0	0	0	0	0	0	0	0
276b219e3d100aa093be0a3baa0036e9	AACGTAGGAGGCGAGCGTTATCCGGATTTACTGGGCGTAAAGCGCGTGCAGGCGGATTGGAGAGTTGGATGTAAAAGCTCCCGGCTTAACTGGGAGAGGTCGTTCAATACTTCCAGTCTTGAGTGCAGTAGAGGGAAGTGGAATTCCGGGTGTAGTGGTGAAATGCGTAGATATCCGGAGGAACACCAGTGGCGAAAGCGGCTTCCTGGACTGTAACTGACGCTCAGACGCGAAAGCTAGGGTAGCAAACG	d__Bacteria; p__Chloroflexi; c__Anaerolineae; o__Anaerolineales; f__Anaerolineaceae	0.981996	0	0	0	0	3	0	0	0	0	0	0
647bc870e80e87fe495b0a5ab8ed3d8f	AACGTAGGAGGCGAGCGTTATCCGGATTTACTGGGTGTAAAGCGCGTGCAGGCGGTTGGTTAAGTTGGGTGTGAAAGCTCCTGGCTCAACTGGGAGAGGTCGCTCAAGACTGGCCAACTGGAGAGCAGTAGGGGAAGGTGGAATTCCGGGTGTAGTGGTGAAATGCGTAGATATCCGGAGGAACACCAGTGGCGAAAGCGGCCTTCTGGACTGCATCTGACGCTCAGACGCGAAAGCTAGGGGAGCAAACG	d__Bacteria; p__Chloroflexi; c__Anaerolineae; o__Anaerolineales; f__Anaerolineaceae; g__Anaerolinea	0.962328	88	0	0	0	0	0	0	0	0	0	0
8eb0bae2e8ae72e2011be6b07e1c0222	CACGTAGGAGGCGAGCGTTATCCGGATTTACTGGGTGTAAAGCGCGAGCAGGCGGTTTTGTAAGTTGGGTGTGAAAGCTCCTGGCTTAACTGGGAGAGGTCGCTCAAGACTGCAAGACTAGAGCATGGTAGAGGAAGGTGGAATTCCCAGTGTAGAGGTGAAATTCGTAGATATTGGGAAGAACACCGGTGGCGAAGGCGGCTCACTGGTCCGTTTCTGACGCTGTAGCGCGAAAGCGTGGGGATCAAACA	d__Bacteria; p__Chloroflexi; c__Anaerolineae; o__Anaerolineales; f__Anaerolineaceae; g__Anaerolinea; s__Thermobaculum_sp.	0.810697	0	0	0	0	3	0	0	0	0	0	0
583d73eda28dfb25c6a63bbc74c94140	AACGTAGGAGACGAGCGTTATCCGGATTTACTGGGCGTAAAGCGCGTGCAGGCGGCATGGCAAGTTGGATGTGAAAGCTCCCGGCTTAACTGGGAGAGGTCGTTCAATACTGCCAGGCTTGAGAGTGGTAGAGGGAAGCGGAATTCCGGGTGTAGTGGTGAAATGCGTAGATATCCGGAGGAACACCAGTGGCGAAAGCGGCTTCCTGGCCCATTTCTGACGCTCAGACGCGAAAGCTAGGGTAGCAAACG	d__Bacteria; p__Chloroflexi; c__Anaerolineae; o__Anaerolineales; f__Anaerolineaceae; g__Longilinea; s__uncultured_Longilinea	0.837956	0	0	0	0	11	0	0	0	0	0	0
f220102f3d29d645b260da663c834c54	AACGTAGGAGGCTAGCGTTATCCGGATTTATTGGGCGTAAAGCGCGTGCAGGCGGTCTGGTAAGTTGGATGTGAAAGCTCCTGGCTTAACTGGGAGAGGTCGTTCAATACTGTCAGACTAGAGAATGGGAGAGGGAGGTGGAATTCCGGGTGTAGTGGTGAAATGCGTAGATATCCGGAGGAACACCAGTGGCGAAAGCGGCCTCCTGGACCACTTCTGACGCTAAGACGCGAAAGCTAGGGTAGCAAACG	d__Bacteria; p__Chloroflexi; c__Anaerolineae; o__Anaerolineales; f__Anaerolineaceae; g__Pelolinea	0.975226	0	0	0	0	9	0	0	0	0	0	0
1d0c679442e75e8a543d55e193e973a1	CACGTAGGAGGCGAACGTTATCCGGATTTACTGGGCGTAAAGCGCGTGTAGGTGGTTCTGTAAGTAGGGCGTGAAAGCTCCTGGCTCAACTGGGAGAGGCCGTTCTAAACTGCAGAGCTAGAGGATGGTAGAGGGAGGTGGAATTCCGGGTGTAGCGGTGGAATGCGCAGATATCCGGAGGAACACCAGTGGCGAAGGCGGCCTCCTGGACCATTCCTGACACTCAGACGCGAAAGCTAGGGTAGCAAACG	d__Bacteria; p__Chloroflexi; c__Anaerolineae; o__Anaerolineales; f__Anaerolineaceae; g__uncultured	0.98075	0	0	0	0	71	0	0	0	0	0	0
08cf803b4e99827ecfa5beb8c2d5676a	AACGTAGGATCCGAGCGTTATCCGAATTCACTGGGCGTAAAGCGCGAGTAGGCGGTTTGGTAAGTTGGATGTAAAATCTCCCGGCTCAACTGGGAGGGGACGTACAATACTGTCAGACTAGAGGACGGCAGAGGAAGGTGGAATTCCCGGTGTAGTGGTGAAATGCGTAGATATCGGGAGGAACACCAGTGGCGAAGGCGGCCTTCTGGGCCGATCCTGACGCTCAGACGCGAAAGCTAGGGGAGCGAACG	d__Bacteria; p__Chloroflexi; c__Anaerolineae; o__Anaerolineales; f__Anaerolineaceae; g__uncultured	0.898239	0	0	0	0	12	0	0	0	0	0	0
01f6d1b026ad92167a441b32b0793634	TACGTAGGGGCCAAGCGTTATCCGGATTTACTGGGCGTAAAGCGCATGTAGGCGGTTGATTAAGTCGGACGTGAAAGCTCCTGGCTCAACTAGGGGAGGTCGTTCGAAACTAATCGGCTGGAGGGTGGTAGAGGAGAGCGGAATTCCAGGTGTAGCGGTGAAATGCGTAGATATCTGGAGGAACACCAGTGGCGAAAGCGGCTCTCTGGACCAATCCTGACGCTGAGATGCGAAAGCCAGGGGAGAGAACG	d__Bacteria; p__Chloroflexi; c__Anaerolineae; o__Ardenticatenales; f__uncultured; g__uncultured; s__metagenome	0.879849	0	0	0	0	17	0	0	0	0	0	0
fbd873b41146a053ea6507b228c3c1ef	GACGTAGGTGGCGAGCGTTATCCGGATTTATTGGGCGTAAAGGGCGCGCAGGTGGTCGAGTAAGTTGGGTGTGAAATATCCTGGCTCAACTGGGAGGGGACGTTCAAGACTGCTCGGCTTGAGGGCGAGAGAGGGGTGCAGAATTCCCGGTGTAGTGGTGGAATGCGTAGATATCGGGAGGAATACCAGAGGCGAAAGCGGCGCCCTGGCTCGCAACTGACACTGAGGCGCGAAAGCGTGGGGAGCGAACG	d__Bacteria; p__Chloroflexi; c__Anaerolineae; o__C10-SB1A; f__C10-SB1A; g__C10-SB1A; s__metagenome	0.726923	0	0	0	0	6	0	0	0	0	0	0
36affbb5067c902ef72cfc024850fc4d	TACGAAGGGGGCTAGCGTTGTTCGGAATTACTGGGCGTAAAGCGCACGCAGGCGGCTGCTTAAGTCTGACGTGAAATCTCCTGGCTTAACTGGGAGGGGTCGTTGGAAACTGAGCGGCTTGAGGTGGTGAGAGGGGTGCAGAATTCCCGGTGTAGTGGTGGAATGCGTAGATATCGGGAGGAATACCAGTGGCGAAGGCGGCCTTCTGGGCCGATCCTGACGCTCAGACGCGAAAGCTAGGGGAGCGAACG	d__Bacteria; p__Chloroflexi; c__Anaerolineae; o__Caldilineales; f__Caldilineaceae; g__uncultured; s__anaerobic_digester	0.79278	0	0	0	0	2	0	0	0	0	0	0
fd8d528a2b57670596cb86eec9d127e1	TACGTAGGGGGCGAGCGTTATCCGGATTCACTGGGCGTAAAGAGCTTGTAGGTGGCTGTGTAAGTTGGGTGTTAAATCTCCAGGCTTAACTTGGAGTGGCCGCTCAATACTGCAGGGCTTGAGGATGTCAGAGGAAGATGGAATTCCCGGTGTAGTGGTGAAATGCGTAGATATCGGGAGGAACACCCGTGGCGAAGGCGGTCTTCTGGGAAATTCCTGACACTGAGAAGCGAAAGCTAGGGGAGCGAACG	d__Bacteria; p__Chloroflexi; c__Anaerolineae; o__RBG-13-54-9; f__RBG-13-54-9; g__RBG-13-54-9	0.936214	0	0	0	0	8	0	0	0	0	0	0
e5e34f6e18485e914695f433c3291561	CACGTAGGAGGCAAGCGTTATCCGGAGTTACTGGGCGTAAAGCGCGCGCAGGCGGATGAGTAAGTGGGTTGTGAAAGCGCCCGGCTAAACCGGGCGAGGACAATTCAGACTGCCCATCTGGAGGCGGATAGAGGAGCGTGGAATTCCGGGTGTAGCGGTGAAATGTGTAGAGATCCGGAGGAACACCAGTGGTGCAAACGACGCTCTGGGTCCGAACTGACGCTGAGGCGCGAAAGCGTGGGGAGCGAACG	d__Bacteria; p__Chloroflexi; c__Anaerolineae; o__SBR1031; f__A4b; g__A4b	0.973107	0	0	0	0	4	0	0	0	0	0	0
55d7784636a7179b94bfb9d158fe5acd	AACGTAGGAGGCGAGCGTTATCCGGAGTTACTGGGCGTAAAGCGCGCGCAGGCGGTCCGTTAAGTCGGGCGTGAAAGCCCCATGCTAAACGTGGGGAGGACGAAAGATACTGACGGACTGGAGTAGAGCAGAGGGACATGGAATTCCGGGTGTAGCGGTGAAATGTGCAGATATCCGGAGGAACACCAGAGGTGAAAACGGTGTCCTGGGCTCATACTGACGCTGAGGCGCGAAAGCGTGGGGAGCGAACG	d__Bacteria; p__Chloroflexi; c__Anaerolineae; o__SBR1031; f__A4b; g__A4b	0.83872	0	0	0	0	4	0	0	0	0	0	0
b803b121eb84448a357f90a56d8ba8a1	AACGTAGGACACGAGCGTTATCCGGATTTACTGGGCGTAAAGGGCAAGCAGGCGGCCTGTTAAGTCAGACGTGAAAGCTCCGGGCTAAACCGGGAGAGTGCGTTTGAGACTGGGAGGCTAGAGGGCAGCAGAGGAGCATGGAATTCCGGGTGGAGTGGTGAAATGCGTAGATATCCGGAGGAACACCAGAGGCGAAGGCGGTGCTCTGGACTGAACCTGACGCTGAGATGCGAAAGCGTGGGGAGCGAACG	d__Bacteria; p__Chloroflexi; c__Anaerolineae; o__SBR1031; f__SBR1031; g__SBR1031	0.794309	0	0	0	0	3	0	0	0	0	0	0
3bda7c35b03fc829c27a94aa9fe02248	AACGTAGGAGGCGAGCGTTATCCGGATTTACTGGGCGTAAAGCGCACGCAGGCGGCTCGGCAAGTGGGACGTGAAAGCTCCCGGCTTAACTGGGAGAGGCCGTTCGAGACTACCGGGCTTGAGGTTGGGAGAGGGGTGTGGAATTCCCGGTGTAGTGGTGGAATGCGTAGAGATCGGGAGGAACACCTGTGGCGAAAGCGGCACCCTGGCCCACACCTGACGCTGAGGTGCGAAAGCGTGGGGAGTAAACA	d__Bacteria; p__Chloroflexi; c__Anaerolineae; o__SJA-15; f__SJA-15; g__SJA-15	0.993841	0	0	0	0	0	0	0	0	0	21	0
a9be3575e041d517616a0ec56a2087de	GACAGAGGGGGCAAGCGTTGTCCGGAGTTACTGGGCGTAAAGGGCGCGGAGGCGGTCTGCTGCGTCGGCGCTGAAAGCGCCCCGCTTAACGGGGCGAGGCGCGCCGATACGAGCAGGCTCGAGGCGAGCAGAGGGTGGTGGAATTCCGGGTGGAGCGGTGAAATGCGTAGAGATCCGGAGGAACGCCAGTGGAGCAGTCGGCCACCTGGGCTCGACCTGACGCTGCGGCGCGACCGCGTGGGGAGCAAACC	d__Bacteria; p__Chloroflexi; c__Chloroflexia; o__Chloroflexales; f__Chloroflexaceae; g__Chloroflexus; s__Chloroflexus_aggregans	0.895469	9	0	0	0	8	0	0	0	0	0	0
f767c8e796b1480c95b6cae3f7b52b0f	GACGGAGGGGGCAAGCGTTGTCCGGAATCACTGGGCGTAAAGCGCGTGTAGGTGGTCTGGTGCGTCGGCGCTGAAACCTGCAGGCTCAACCTGTAGACGCGTGCCGATACGACCGGACTGGAGGCAGAGAGAGGGTAGCGGAACTCCGGGTGTAGTGGTGAAATGCGTAGAGATCCGGAAGAACGCCAGAGACGAAGGTGGCTACCTGGCTCTGACCTGACACTGAGACGCGATAGCGTGGGGAGCGAACC	d__Bacteria; p__Chloroflexi; c__Chloroflexia; o__Chloroflexales; f__Chloroflexaceae; g__Chloronema; s__uncultured_bacterium	0.899671	0	0	0	0	4	0	0	0	0	0	0
e21e23b4000992b22adbde5fc554e718	GACAGAGGGGGCAAGCGTTGTCCGGATTGACTGGGCGTAAAGCGCACGTAGGTGGTGGCGTGTGCCACGGGTGAAAGGGCGCCGCTTAACGGCACTATGTCCCGTGTGACTGCGTCACTCGAGCCATGCAGAGGTGGGTGGAATTGCCGGTGTAGTGGTGAAATGCGTAGAGATCGGCAGGAACACCAAGGGGGAACCCAGCCCACTGGGCATGTGCTGACACTGTGGTGCGACAGCGTGGGGAGCGAACC	d__Bacteria; p__Chloroflexi; c__Chloroflexia; o__Chloroflexales; f__Roseiflexaceae; g__uncultured	0.997441	3	0	0	0	0	0	0	0	0	0	0
a013a9425dad8de509b74ed310798ad2	TACGTAGGAAGCGAGCGTTATCCGGATTTATTGGGCGTAAAGAGAGCGCAGGCGGTCTTTCAAGTCAGATGTTAAAACTCCCGGCTTAACTGGGAGAGGTCATCTGATACTGTTGGACTCGAGAGCAGTAGGGGGAGACGGAATTCCCGGTGTAGCGGTGAAATGCGTAGATATCGGGAGGAACACCAGTGGCGAAAGCGGTCTCCTAGGCTGTTTCTGACGCTTATGCTCGAAAGCGTGGGGAGCAAACA	d__Bacteria; p__Chloroflexi; c__Dehalococcoidia	0.925944	0	0	0	0	0	12	0	0	0	0	0
96a27a4e7238f7bfa21ce1b0102c9f5b	TACGTAGGTGGCGAGCGTTGTCCGGATTTACTGGGCGTAAAGGGCTTGTAGGCGGTCTGTTAAGTCTGGTGTGAAATCTCCCGGCTCAACTGGGAGGGGTCATCGGATACTGGCAGACTTGAGGGGGGTAGAGGAAAGCAGAATTCCTGGTGTAGCGGTGAAATGCGTAGATATCAGGAGGAATACCAGTGGCGAAGGCGGCTTTCTGGGCCTACCCTGACGCTGAGGAGCGAAAGCGTGGGGAGCAAACC	d__Bacteria; p__Chloroflexi; c__Dehalococcoidia; o__S085; f__S085; g__S085; s__uncultured_bacterium	0.979805	3	0	0	0	0	0	0	0	0	0	0
2addf382f8a6ebc6451b61987ccdb0b2	TACGTAGGTGACCAGCGTTGTCCGGATTTACTGGGCGTAAAGAGCGCGCAGGCGGTCGTTCAAGTCGAGTGTGAAAGCCCCCGGCTCAACTGGGGAGGGTCATTCGATACTGATCGACTTGAAGGCAGGAGAGGGAAGCGGAATTCCCGGTGTAGTGGTGAAATGCGTAGATATCGGGAGGAACACCAGTGGCGAAGGCGGCTTCCTGGCCTGTTCTTGACGCTGAGGCGCGAAAGCTAGGGGAGCAAACG	d__Bacteria; p__Chloroflexi; c__KD4-96; o__KD4-96; f__KD4-96; g__KD4-96	0.99999	43	22	0	0	0	413	13	102	12	56	0
c38b54596271c8ce778f9066be42fd30	TACGTAGGTGACCAGCGTTGTCCGGATTTACTGGGCGTAAAGAGCGCGCAGGCGGTCGTTCAAGTCGAGTGTGAAAGCCCCCGGCTCAACTGGGGAGGGTCACTCGATACTGATCGACTTGAAGGCAGGAGAGGGAAGCGGAATTCCCGGTGTAGTGGTGAAATGCGTAGATATCGGGAGGAACACCAGTGGCGAAGGCGGCTTCCTGGCCTGTTCTTGACGCTGAGGCGCGAAAGCTAGGGGAGCAAACG	d__Bacteria; p__Chloroflexi; c__KD4-96; o__KD4-96; f__KD4-96; g__KD4-96	0.999987	0	0	0	0	2	0	0	0	0	0	0
86679703c5a66a3e6f6292a472ba1442	GACGTAGGGGGCGAGCGTTGTCCGGAGTTACTGGGCGTAAAGCGCACGTAGGCGGTCTGCTAAGTTCGGAGTGACAGTCACCAGCTTAACTGGTGAAGTACTTTGAAAACTGGCGGACTTGAGAGCGAGAGAGGGACATGGAATTCCGGGTGGAGCGGTGAAATGCGTAGAGATCCGGAGGAACACCAAAGGCGAAGGCAGTGTCCTGGCTCGTTTCTGACGCTGAGGTGCGAAAGCTAGGGGAGCGAACG	d__Bacteria; p__Chloroflexi; c__Ktedonobacteria; o__Ktedonobacterales; f__Ktedonobacteraceae	0.996307	5	0	0	0	0	0	0	0	0	0	0
c4cca777ad15973278867dfa4c5c3578	TACGTAGGTGTCAAGCGTTGTCCGGATTTATTGGGCGTAAAGAGCCCGCAGGCGGCTTGCCAAGTTCGAGGTGAAATCTCCCGGCTCAACCGGGAGGGTGCCTCGAAAACTGGCAGGCTTGAGGCAGGGAGAGGGATGTGGAATTCCCGGTGTAGTGGTGAAATGCGTAGATATCGGGAGGAACACCAGTGGCGAAGGCGGCATCCTGGCCCTGTCCTGACGCTCAGGGGCGAAAGCGTGGGGAGCAAACA	d__Bacteria; p__Chloroflexi; c__OLB14; o__OLB14; f__OLB14; g__OLB14	0.999989	0	0	0	3	0	0	0	0	0	0	0
8c3ffb4e93d62a8e256f3abd6c98e92f	TACGTAGGTGGCGAGCGTTGTCCGGATTTATTGGGCGTAAAGAGCCCGCAGGCGGCTTGGCAAGTTTCGAGTGAAATCTCCCGGCTCAACTGGGAGGGCGCTCGGAAAACTGCCAGGCTTGAGGCAGGGAGAGGGATGTGGAATTCCCGGTGTAGTGGTGAAATGCGTAGATATCGGGAGGAACACCAGTGGCGAAGGCGGCATCCTGGCCCTGTCCTGACGCTCAGGGGCGAAAGCGTGGGGAGCAAACC	d__Bacteria; p__Chloroflexi; c__OLB14; o__OLB14; f__OLB14; g__OLB14; s__uncultured_bacterium	0.943382	0	0	0	0	8	0	0	0	0	0	0
b098e3a9ded8d028893bd9e3d5cadc77	TACGTAGGTGTCAAGCGTTGTCCGGATTTATTGGGCGTAAAGCGCCCGCAGGCGGCTTGGTAAGTTTGAGGTGAAATCTCCCGGCTCAACTGGGAGGGTGCCTCGAAAACTGCTAGGCTTGAGGCAGGGAGAGGGATGTGGAATTCCCGGTGTAGTGGTGAAATGCGTAGATATCGGGAGGAACACCAGTGGCGAAGGCGGCATCCTGGCCCTGTCCTGACGCTCAGGGGCGAAAGCGTGGGGAGCAAACC	d__Bacteria; p__Chloroflexi; c__OLB14; o__OLB14; f__OLB14; g__OLB14; s__uncultured_bacterium	0.809592	0	0	0	0	4	0	0	0	0	0	0
06225fe7e84de972ef97e5ece03aa1df	GACAGAGGATGCAAGCGTTATCCGGAATGATTGGGCGTAAAGCGTCTGTAGGTGGCTTTTCAAGTCCGCCGTCAAATCCCAGGGCTCAACCCTGGACAGGCGGTGGAAACTACCAAGCTGGAGTACGGTAGGGGCAGAGGGAATTTCCGGTGGAGCGGTGAAATGCGTTGAGATCGGAAAGAACACCAACGGCGAAAGCACTCTGCTGGGCCGACACTGACACTGAGAGACGAAAGCTAGGGGAGCAAATG	d__Bacteria; p__Cyanobacteria; c__Cyanobacteriia; o__Chloroplast; f__Chloroplast; g__Chloroplast	1	0	0	0	0	68	0	0	0	0	0	0
3c23d15eb3b473642ff6f39f02c81b8f	GACAGAGGATGCAAGCGTTATCCGGAATGATTGGGCGTAAAGCGTCTGTAGGTGGCTTTTCAAGTCCGCCGTCAAATCCCAGGGCTCAACCCTGGACAGGCGGTGGAAACTACCAAGCTGGAGTACGGTAGGGGCAGAGGGAATTTCCGGTGGAGCGGTGAAATGCGTAGAGATCGGAAAGAACACCAACGGCGAAAGCACTCTGCTGGGCCGACACTGACACTGAGAGACGAAAGCTAGGGGAGCGAATG	d__Bacteria; p__Cyanobacteria; c__Cyanobacteriia; o__Chloroplast; f__Chloroplast; g__Chloroplast	1	11	0	0	0	0	0	0	0	0	0	0
290272de1bcab4f2ff5e26057d7dbcd1	GACGGAGGATGCAAGCGTTATCCGGAATGATTGGGCGTAAAGCGTCTGTAGGTGGGTTGTAAAGTCTTCTGTTAAAGATCGGGGCTTAACCCAGTTTAAGCAGTGGAAACTTATAACCTAGAGTACGGTAGGGGCAGAGGGAATTCCCGGTGTAGCGGTGAAATGCGTAGATATCGGGAAGAACACCGACGGCGAAAGCACTCTGCTGGGCCGAAACTGACACTGAGAGACGAAAGCTAGGGGAGCAAAAA	d__Bacteria; p__Cyanobacteria; c__Cyanobacteriia; o__Chloroplast; f__Chloroplast; g__Chloroplast	0.984385	0	0	0	0	8	0	0	0	0	0	0
268f9f06a883543d08e84f6c290576ef	TACGGAGGATGCAAGCGTTATCCGGAATGATTGGGCGTAAAGCGTCCGCAGGTGGCAGTTCAAGTCTGCTGTTAAAGACTGGGGCTTAACCCTGGAAAGGCAGTGGAAACTGAACAGCTAGAGTGCGGTAGGGGCAGAGGGAATTCCTGGTGTAGCGGTGAAATGCGTAGAGATCAGGAAGAACACCGGTGGCGAAAGCGCTCTGCTAGGCCGCAACTGACACTCAGGGACGAAAGCTAGGGGAGCGAATG	d__Bacteria; p__Cyanobacteria; c__Cyanobacteriia; o__Cyanobacteriales; f__Chroococcidiopsaceae	0.74878	2	0	0	0	0	0	0	0	0	0	0
292e6bc6a0ed2a055f1fdf2bf68cc4d7	TACGGAGGATGCAAGCGTTATCCGGAATTATTGGGCGTAAAGCGTCCGCAGGTGGTCGTTCAAGTCGGCTGTTAAAGATTGAAGCTTAACTTCAAAAAGGCAGTGGAAACTGAACAACTAGAGGTCAGTAGGGGTAGCAGGAATTCCCAGTGTAGCGGTGAAATGCGTAGAGATTGGGAAGAACATCGGTGGCGAAAGCGTGCTACTGGGCTGAATCTGACACTGAGGGACGAAAGCTAGGGGAGCAAAAG	d__Bacteria; p__Cyanobacteria; c__Cyanobacteriia; o__Cyanobacteriales; f__Microcystaceae; g__Chalicogloea_CCALA_975; s__Chroococcus_sp.	0.900273	0	0	0	0	10	0	0	0	0	0	0
14eb15d4b799f473f0864d56e32f690c	TACGGAGGAGGCAAGCGTTATCCGGAATTATTGGGCGTAAAGAGTCCGTAGGTGGCCTTTCAAGTCTGCTGTCAAAGCGTGGAGCTTAACTCCATAAAGGCAGTGGAAACTGAAAAGCTAGAGTTCGGTAGGGGTAGCGGGAATTCCCAGTGTAGCGGTGAAATGCGCAGATATCAGGAGGAACACCAGTGGCGAAGGCGCCGCTCTGGGCCGTGACTGACGCTGAGGAGCGAAAGCGTGGGTAGCAAACA	d__Bacteria; p__Cyanobacteria; c__Cyanobacteriia; o__Cyanobacteriales; f__Microcystaceae; g__Pleurocapsa_PCC-7327	0.919219	3	0	0	0	0	0	0	0	0	0	0
8dbab8fd3a7ae6acc1c57539479d64c6	TACGGAGGATGCAGGCGTTATCCGGAATTATTGGGCGTAAAGAGTCCGTAGGTGGGAGTTCAAGTCTGCTGTCAAAGGGTGTAGCTTAACTACATAAAGGCGGTGGAAACTGAGCAACTAGAGTGAGGTAGGGGTAACGGGAATTCCCAGTGTAGCGGTGAAATGCGTAGATATTGGGAAGAACATCGGTGGCGAAAGCGCGTTACTGGGCCTAAACTGACACTGAGGGACGAAAGCTAGGGTAGCGAAAG	d__Bacteria; p__Cyanobacteria; c__Cyanobacteriia; o__Cyanobacteriales; f__Microcystaceae; g__Snowella_0TU37S04; s__Snowella_rosea	0.768263	0	0	0	0	3	0	0	0	0	0	0
1b0e48fb2d3f6367d35652d0530408a5	TACGGAGGATGCAAGCGTTATCCGGAATGATTGGGCGTAAAGCGTCCGCAGGTGGTTTTGTATGTCTGCTGTTAAAGCGTGCGGCTTAACCGCATAAGGGCGTTGGAAACTACAAAACTAGAGTACGTTCGGGGCAGAGGGAATTCCCAGTGTAGCGGTGAAATGCGTAGAGATTGGGAAGAACATCGGTGGCGAGGGCGCTCTGCTAGGCCTGTACTGACACTGAGGGACGAAAGCTAGGGGAGCGAATG	d__Bacteria; p__Cyanobacteria; c__Cyanobacteriia; o__Cyanobacteriales; f__Nostocaceae; g__Calothrix_PCC-6303	0.999404	3	0	0	0	0	0	0	0	0	0	0
153c241e026ef8012b6bd4ea32b152f5	TACGGAGGAGGCAAGCGTTATCCGGAATTATTGGGCGTAAAGCGTCCGTAGGTGGCGATTCGTGTCAGTTGTCAAAGCGTGCGGCTTAACCGCATAAGGGCGATTGAAACTGGGTTGCTAGAGTGCGATAGGGGCAAGGGGAATTCCCAGTGTAGCGGTGAAATGCGTAGATATTGGGAAGAACACCGGTGGCGAAAGCGCCTTGCTGGGTCTGCACTGACACTGAGGGACGAAAGCTAGGGGAGCGAAAG	d__Bacteria; p__Cyanobacteria; c__Cyanobacteriia; o__Oxyphotobacteria_Incertae_Sedis; f__Unknown_Family	0.930757	0	0	0	0	3	0	0	0	0	0	0
907119ccdb6cffc31b40e8406593fa8f	GACGGAGGAGGCAAGCGTTATCCGGAATTATTGGGCGTAAAGCGTCCGCAGGTGGCCTTTCAAGTCTGCTGTCAAAGCCCAGGGCTCAACTCTGGATAGGCAGTGGAAACTGAGAAGCTAGAGTATGGTAGGGGCAGAGGGAATTCCCGGTGTAGCGGTGAAATGCGTAGATATCGGGAAGAACACCAGTAGCGAAAGCGCTCTGCTGGGCCATAACTGACACTCATGGACGAAAGCTAGGGGAGCGAATG	d__Bacteria; p__Cyanobacteria; c__Cyanobacteriia; o__Thermosynechococcales; f__Thermosynechococcaceae	0.706321	2	0	0	0	0	0	0	0	0	0	0
0076f97161bc3c3ac0220c929280abe1	TACGTAGGATGCAAGCGTTATTCGGAATTATTGGGCGTAAAGCGAACGTAGGCGGTTTTATAAGTCTGGAGTTAAAGACCAAGGCTCAATCTTGGGAGTGCTCTGGAAACTATGAGACTGGAGGACGGCAGAGGAAAGCGGAATTCCCAGTGTAGCGGTGAAATGCGTAGATATTGGGAGGAACACCAGTGGCGAAAGCGACTTTCTGGGCCGTTCCTGACGCTGAGGTTCGAAAGCCAGGGGAGCAAACG	d__Bacteria; p__Cyanobacteria; c__Sericytochromatia; o__Sericytochromatia; f__Sericytochromatia; g__Sericytochromatia; s__uncultured_bacterium	0.973333	3	0	0	0	0	0	0	0	0	0	0
75817792e12607245e42d0f4f186ca22	TACGGAGGGGGCAAGCGTTGTTCGGAGTTATTGGGCGTAAAGAGCACGTAGGCGACCATATAAGTCATTAGTTAAAGGCATCAGCTCAACTGGTGTGTGGCTAGTGATACTATGTGGTTGGAGTGTCGTAGAGGATTGCAGAATTCCTGGTGTAGCGGTAGAATGCGTAGATATCAGGAGGAATACCAGTTGCGAAGGCGGCAATCTGGACGACAACTGACGCTGAGGTGCGAAAGCATGGGTAGCAAACA	d__Bacteria; p__Deferribacterota; c__Deferribacteres; o__Deferribacterales; f__Deferribacteraceae; g__Mucispirillum	0.917786	46	0	0	20	338	0	0	0	0	0	0
6fa0cdd79f990400bbbab7b4d30f609e	TACGGAGGGGGCAAGCGTTGTTCGGAGTTATTGGGCGTAAAGAGCACGTAGGCGACCATATAAGTCATTAGTTAAAGTCATCAGCTCAACTGATGTGTGGCTAGTGATACTATGTGGTTGGAGTGTCGTAGAGGATTGCAGAATTCCTGGTGTAGCGGTAGAATGCGTAGATATCAGGAGGAATACCAGTAGCGAAGGCGGCAATCTGGACGACAACTGACGCTGAGGTGCGAAAGCATGGGTAGCAAACA	d__Bacteria; p__Deferribacterota; c__Deferribacteres; o__Deferribacterales; f__Deferribacteraceae; g__Mucispirillum	0.922205	0	0	0	0	32	0	0	0	0	0	0
8b26551ee5c26e6a165541b8e6a08349	TACGGAGGGTGCAAGCGTTACCCGGAATCACTGGGCGTAAAGGGCGTGTAGGCGGTTGTTTAAGTCTGGTTTTAAAGACCGTGGCTCAACCACGGGAGTGGACTGGATACTGGACAACTTGACCTCTGGAGAGGTAACTGGAATTCCTGGTGTAGCGGTGGAATGCGTAGATACCAGGAGGAACACCAATGGCGAAGGCAAGTTACTGGACAGAAGGTGACGCTGAGGCGCGAAAGTGTGGGGAGCGAACC	d__Bacteria; p__Deinococcota; c__Deinococci; o__Deinococcales; f__Deinococcaceae; g__Deinococcus	0.999999	4	0	0	0	7	0	0	0	0	0	0
521f9dadf86d9c66983ebe4a1fad403f	TACGGAGGGTGCAAGCGTTACCCGGAATCACTGGGCGTAAAGGGCGTGTAGGCGGGATGATCAGTCTGGTTTTAAAGACTGCGGCTCAACCGCAGGGATGGACTGGATACTGTCATTCTTGACCTCTGGAGAGAGAACTGGAATTCCTGGTGTAGCGGTGGAATGCGTAGATACCAGGAGGAACACCAATGGCGAAGGCAGGTTCTTGGACAGAAGGTGACGCTGAGGCGCGAAAGTGTGGGGAGCGAACC	d__Bacteria; p__Deinococcota; c__Deinococci; o__Deinococcales; f__Deinococcaceae; g__Deinococcus	1	0	0	0	0	7	0	0	0	0	0	0
9a44b7a4273dfed29ce5a79953590a30	TACGGAGGGTGCGAGCGTTATCCGGAATCACTGGGCGTAAAGGGCGTGTAGGCGGGACGTTAAGTCTGGTTTTAAAGACCGCAGCTCAACTGCGGGAGTGGACTGGATACTGGCGTTCTAGACCTCTGGAGAGGTAACTGGAATTTCTGGTGTAGCGGTGGAATGCGTAGATACCAGAAGGAACACCAATGGCGAAGGCAGGTTACTGGACAGAAGGTGACGCTGAGGCGCGAAAGTGTGGGGAGCAAACC	d__Bacteria; p__Deinococcota; c__Deinococci; o__Deinococcales; f__Deinococcaceae; g__Deinococcus; s__uncultured_organism	0.761771	0	0	0	0	10	0	0	0	0	0	0
514bbcb70bf7c5aed00a2b6dffc469ee	TACGGAGGGTGCGAGCGTTACCCGGATTTACTGGGTGTAAAGGGCGTGTAGGCGGTCTTTCAAGTCCGATGCTAAAGACCGAAGCTCAACTTCGGGGGTGCGTTGGATACTGTGAGGCTAGACGGTCGGAGAGGGTAGCGGAATTTCCGGAGTAGCGGTGAAATGCGCAGATACCGGAAGGAACGCCGATAGCGAAAGCAGCTACCTGGACGATTTGTGACGCTGAGGCGCGAAAGCGTGGGGAGCAAACC	d__Bacteria; p__Deinococcota; c__Deinococci; o__Thermales; f__Thermaceae; g__Meiothermus	1	0	0	0	0	4	0	0	0	0	0	0
d9c1f3274960a8da397e879aa7c86819	TACGGAGGGCGCGAGCGTTACCCGGATTTACTGGGCGTAAAGGGCGTGTAGGCGGCCTGGGGCGTCCCATGTGAAAGACCACGGCTCAACCGTGGGGGAGCGTGGGATACGCTCAGGCTAGACGGTGGGAGAGGGTGGTGGAATTCCCGGAGTAGCGGTGAAATGCGCAGATACCGGGAGGAACGCCGATGGCGAAGGCAGCCACCTGGTCCACCCGTGACGCTGAGGCGCGAAAGCGTGGGGAGCAAACC	d__Bacteria; p__Deinococcota; c__Deinococci; o__Thermales; f__Thermaceae; g__Thermus	1	7	0	0	0	0	0	0	0	0	0	0
885632f4f4c802284b24d59d71f82547	TACGAGTGGTGCGAGCGTTATTCGGAATTATTGGGCGTATAGGGTGCGTAGGCGGTATGTTAAGTCAACTGTTAAATCCCCCAGCCTAACTGGGGAAATGCGGTAGATACTGACGTGCTAGAGGTTGGAAGAGAGAAGTGGAATTCTTGGAGTAGCGGTAAAATGCGTAGATCTCAAGAGGAACACCGATGGCGAAGGCAGCTTCTTGGTCCATACCTGACGCTGAGGCACGAAAGCGTGGGGAGCAAACA	d__Bacteria; p__Dependentiae; c__Babeliae; o__Babeliales; f__Babeliaceae; g__Babeliaceae; s__uncultured_bacterium	0.745474	5	0	0	0	0	0	0	0	0	0	0
d15bc9dbb42b0b79dda2be589e192db5	TACGAAGGGTGCAAACGTTATTCGGAATCACTGGGCGTAAAGGGTGCGTAGACGGTATGTTAAGTTCGTTGTTAAAGGCTCCGGCCTAACCGGAGTATTGCGATGAAAACTGGCAAGCTAGAGGGTGAGAGAGAGAAGTGGAATTCCCGGAGTAGCGGTAAAATGCGTGGATCTCGGGAGGAACACCAATGGCGAAGGCAGCTTCTTGGCTCATTCCTGACGTTGATGCACGAAAGCGTGGGGAGCAAACA	d__Bacteria; p__Dependentiae; c__Babeliae; o__Babeliales; f__Vermiphilaceae; g__Vermiphilaceae	0.999814	3	0	0	0	0	0	0	0	0	0	0
471e45d57a700cbce7d3b6375e553e03	TACGAAGGGTGCGAGCGTTATTCGGAATCACTGGGCGTAAAGGGTGCGTAGACGGTATGTTAAGTTTGTTGTTAAAGGCTCCGGCCTAACCGGAGTATTGCGATGAAAACTGGCAAGCTAGAGGGTGAGAGAGAGAAGTGGAATTCCCGGAGTAGCGGTAAAATGCGTGGATCTCGGGAGGAACACCAATGGCGAAGGCAGCTTCTTGGCTCATTCCTGACGTTGAGGCACGAAAGCGTGGGGAGCAAACA	d__Bacteria; p__Dependentiae; c__Babeliae; o__Babeliales; f__Vermiphilaceae; g__Vermiphilaceae; s__uncultured_Verrucomicrobia	0.783495	0	0	0	0	0	14	0	0	0	0	0
cb236714a607f6df19bf06bf7f05ae80	TACGGAGGGTGCAAGTGTTGTTCGGATTTACTGGGCGTAAAGGGCGCGTAGGTGGATAGGTAAGTCAGGTGTGAAATCCTGAGGCTCAACCTCAGAACTGCATCTGATACTGCCTACCTTGAGTGTGGTAGAGGAGAGTGGAATTCCCGGTGTAGAGGTGAAATTCGTAGATATCGGGAGGAACACCTGTGGCGAAGGCGACTCTCTGGGCCACTACTGACACTGAGGCGCGAAAGCGTGGGTAGCAAACA	d__Bacteria; p__Desulfobacterota	0.748818	0	0	0	0	5	0	0	0	0	0	0
565def3b2535dbae1fb77b14dcbade64	GACAGAGGTGGCAAGCGTTGTTCGGATTTACTGGGCGTAAAGCGTGCGTAGGTGGTTCGGTAAGACCTGTGGGAAGGCCCGGGGCTCACCCCCGGAAGGGCATTGGAAACTGGCGGACTCGAGTCCCGGAGAGGAGGGTGGAATTCCTGGTGTAGCGGTGAAATGCGTAGATATCAGGAGGAACACCGGTGGCGAAGGCGGCCCTCTGGACGGTGACTGACGCTGAGACGCGAAAGCGTGGGGAGCAAACA	d__Bacteria; p__Desulfobacterota	0.700895	5	0	0	0	0	0	0	0	0	0	0
917a00c6a3adfa2aee233579170dbcfd	GACGGAGGGTGCGAGCGTTATTCGGATTTATTGGGCGTAAAGAGTGTGTAGGCGGTCGATCAAGTCTGATGTGAAAGCCCGGGGCTTAACCTCGGAAGGGCGTTGGAAACTGGTCGACTTGAGTTCGGGAGAGGAAAGCGGAATTCCGGGTGTAGAGGTGAAATTCGTAGATATCCGGAGGAACACCGGTGGCGAAGGCGGCTTTCTGGACCGAAACTGACGCTGAGACACGAAAGCGTGGGGAGCAAACA	d__Bacteria; p__Desulfobacterota; c__Desulfobaccia; o__Desulfobaccales; f__Desulfobaccaceae; g__Desulfobacca; s__uncultured_bacterium	0.838534	0	0	0	0	0	8	0	0	0	0	0
8fb9abd834eb7fabce2d0ffa104ed159	TACGGAGGGTGCGAGCGTTAATCGGAATTACTGGGCGTAAAGGGCGCGTAGGCGGCTGATCAAGTCAGGTGTGAAAGCCCACGGCTTAACCGTGTGAAGTGCATCTGAAACTGGTCGGCTTGAGTATCGGAGAGGAAAGTGGAATTCCCGGTGTAGAGGTGAAATTCGTAGATATCGGGAGGAATACCGGTGGCGAAGGCGACTTTCTGGACGAATACTGACGCTGAGGCGCGAAAGCGTGGGGTGCAAACA	d__Bacteria; p__Desulfobacterota; c__Desulfobulbia; o__Desulfobulbales; f__Desulfurivibrionaceae; g__Desulfurivibrio	0.997998	0	0	0	0	2	0	0	0	0	0	0
168d3a6599ab42d25b299a8572b01af5	TACGGAGGGTGCAAGCGTTATTCGGAATTACTGGGCGTAAAGCGCACGTAGGCGGCCTTGTAAGTCAGGGGTGAAATCCCACGGCTCAACCGTGGAACTGCCTTTGAAACTGCAGGGCTTGAATCCTGGAGAGGGTGGCGGAATTCCTGGTGTAGGAGTGAAATCCGTAGATATCAGGAGGAACACCGGTGGCGAAGGCGGCCACCTGGACAGGTATTGACGCTGAGGTGCGAAAGTGTGGGGAGCAAACA	d__Bacteria; p__Desulfobacterota; c__Desulfovibrionia; o__Desulfovibrionales; f__Desulfomicrobiaceae; g__Desulfomicrobium	0.999336	0	0	0	6	0	6	8	0	0	0	6
79a123f051e7c2965a46226b1d95246e	TACGGAGGGTGCAAGCGTTAATCGGAATCACTGGGCGTAAAGCGCACGTAGGCGGCTTGGTAAGTCAGGGGTGAAATCCCACAGCCCAACTGTGGAACTGCCTTTGATACTGCCAGGCTTGAGTACCGGAGAGGGTGGCGGAATTCCAGGTGTAGGAGTGAAATCCGTAGATATCTGGAGGAACACCGGTGGCGAAGGCGGCCACCTGGACGGTAACTGACGCTGAGGTGCGAAAGCGTGGGTAGCAAACA	d__Bacteria; p__Desulfobacterota; c__Desulfovibrionia; o__Desulfovibrionales; f__Desulfovibrionaceae; g__Bilophila	0.999868	0	0	0	0	48	0	0	0	0	0	0
7ca4ef500322155995f1b63ce4421a00	TACGGAGGGTGCAAGCGTTAATCGGAATCACTGGGCGTAAAGCGCACGTAGGCGGCTTTGCAAGTCAGGCGTGAAATGCCTCGGCTCAACCGAGGAATTGCGTTTGAAACTGCAAGGCTAGAGTACTGGAGAGGGTGGCGGAATTCCCGGTGTAGGAGTGAAATCCGTAGATATCGGGAGGAACACCAGTGGCGAAGGCGGCCACCTGGACAGATACTGACGCTGAGGTGCGAAAGCGTGGGGAGCAAACA	d__Bacteria; p__Desulfobacterota; c__Desulfovibrionia; o__Desulfovibrionales; f__Desulfovibrionaceae; g__Desulfovibrio	0.954984	0	0	0	0	10	0	0	0	0	0	0
520bea9e26d931b9779830ee31358660	TACGGAAGGTGCAAGCGTTAATCGGAATCACTGGGCGTAAAGCGCTCGTAGGTGGCTTTGTAAGTCAGGTGTGAAAGCCCACGGCTCAACCGTGGAATTGCACTTGATACTGCATTGCTTGAGTTCGGGAGAGGGTAGTGGAATTCCAGGTGTAGGAGTGAAATCCGTAGAGATCTGGAGGAACACCAGTGGCGAAGGCGACTACCTGGACCGATACTGACACTGAGGAGCGAAAGCGTGGGGAGCAAACA	d__Bacteria; p__Desulfobacterota; c__Desulfovibrionia; o__Desulfovibrionales; f__Desulfovibrionaceae; g__Desulfovibrio	0.999707	0	0	0	0	7	0	0	0	0	0	0
d4b471cd9f3b6d34e304a9af197fe2c8	TACGGAGGGTGCGAGCGTTAATCGGAATTACTGGGCGTAAAGAGTTCGTAGGCTGTTTGATAAGTCAGAGGTGAAATCCCACGGCTCAACCGTGGAACTGCCTTTGATACTGTTAGACTAGAATTCGGTAGAGGGTGACGGAATTCCAGGTGTAGGAGTGAAATCCGTAGATATCTGGAGGAACACCGGTGGCGAAGGCGGTCACCTGGGCCGATATTGACGCTGAGGAACGAAAGCGTGGGGAGCAAACA	d__Bacteria; p__Desulfobacterota; c__Desulfovibrionia; o__Desulfovibrionales; f__Desulfovibrionaceae; g__Desulfovibrio	0.953687	0	0	0	0	7	0	0	0	0	0	0
e5e807393eee1d168ed9a139ac5719d3	TACGGAGGGTGCAAGCGTTAATCGGAATTACTGGGCGTAAAGAGTTCGTAGGCTGTTTGATAAGTCAGAGGTGAAATCCCACGGCTCAACCGTGGAACTGCCTTTGATACTGTCAGACTAGAATTCGGTAGAGGGTGGCGGAATTCCAGGTGTAGGAGTGAAATCCGTAGATATCTGGAGGAACACTGGTGGCGAAGGCGGCCACCTGGGCCGATATTGACGCTGAGGAACGAAAGCGTGGGGAGCAAACA	d__Bacteria; p__Desulfobacterota; c__Desulfovibrionia; o__Desulfovibrionales; f__Desulfovibrionaceae; g__Desulfovibrio	0.984501	4	0	0	0	0	0	0	0	0	0	0
6d29a49565fd094be00203bdaba38aa7	TACGGAGGGTGCGAGCGTTAATCGGAATCACTGGGCGTAAAGCGCACGTAGGCGGCGCATCAAGTCAGGCGTGAAAGCCCTCGGCTCAACCGGGGAATTGCGTTTGAAACTGGTGCGCTGGAGTCTCGGAGAGGTTGGCGGAATTCCAGGTGTAGGAGTGAAATCCGTAGATATCTGGAGGAACACCGGTGGCGAAGGCGGCCAACTGGACGAGTACTGACGCTGAGGTGCGAAAGCGTGGGGAGCAAACA	d__Bacteria; p__Desulfobacterota; c__Desulfovibrionia; o__Desulfovibrionales; f__Desulfovibrionaceae; g__Desulfovibrio; s__Pseudodesulfovibrio_aespoeensis	0.935679	0	0	0	0	7	0	0	0	0	0	0
e8c5d66e61866c4f7448f8bd2aa7713e	TACGGAGGGTGCGAGCGTTAATCGGAATTACTGGGCGTAAAGCGCTCGTAGGCGGTATGTCAAGTCAAGGGTGAAATCCCCGCGCTCAACGTGGGAACTGCCTTTGAAACTGGCAAACTGGAGTGTGTGAGAGGATAGTGGAATTCCAGGTGTAGGAGTGAAATCCGTAGATATCTGGAGGAACATCAGTGGCGAAGGCGACTATCTGGCACATAACTGACGCTGAGGAGCGAAAGCGTGGGTAGCAAACA	d__Bacteria; p__Desulfobacterota; c__Desulfovibrionia; o__Desulfovibrionales; f__Desulfovibrionaceae; g__uncultured; s__uncultured_bacterium	0.995773	0	0	0	0	21	0	0	0	0	0	0
593bfa4f7302ec3f5c8f8f22675b75f4	TACGGAGGGTGCAAGCGTTAATCGGAATTACTGGGCGTAAAGCGTGCGTAGGCTGTTTTTTAAGTCAGTGGTGAAATCCCCGAGCTCAACTTGGGAACTGCCATTGAAACTGGAGGACTAGAGTGCGTGAGAGGATAGTGGAATTCCTAGTGTAGGGGTGAAATCCGTAGATATTAGGAGGAACATCAGTGGCGAAGGCGACTATCTGGCACGTAACTGACGCTGAGGTACGAAAGCGTGGGGATCAAACA	d__Bacteria; p__Desulfobacterota; c__Desulfovibrionia; o__Desulfovibrionales; f__Desulfovibrionaceae; g__uncultured; s__uncultured_bacterium	0.715038	0	0	0	0	16	0	0	0	0	0	0
02b3c646aa9fde03642c56dd52127adc	TACGGAGGGTGCAAGCGTTAATCAGAATTACTGGGCGTAAAGCGCACGTAGGTGGCTTTGTAAGTCAGAGGTGAAATCCCACCGCTCAACGGTGGAACTGCCTTTGATACTGCATCGCTTGAGTATCGGAGAGGGTAGCGGAATTCCAGGTGTAGGGGTGATATCCGTAGATATCTGGAAGAACACCAGTGGCGAAGGCGGCTACCTGGACGAAAACTGACACTGAGGTGCGAAAGCATGGGGAGCAAACA	d__Bacteria; p__Desulfobacterota; c__Desulfovibrionia; o__Desulfovibrionales; f__Desulfovibrionaceae; g__uncultured; s__uncultured_bacterium	0.739982	0	0	0	0	7	0	0	0	0	0	0
491b8b04a43f9a105d6bcc1e0db286bc	TACGGAGGGTGCAAGCGTTGTTCGGAATTATTGGGCGTAAAGCGCGTGTAGGCGGTTTGTTAAGTCTGGTGTGAAAGCCCTGGGCTCAACCTGGGAAGTGCATTGGATACTGGCAAACTTGAGTACGGGAGAGGATAGTGGAATTTCGAGTGTAGGGGTGAAATCCGTAGATATTCGAAGGAACACCGGTGGCGAAGGCGGCTATCTGGACCGATACTGACGCTGAGACGCGAAAGCGTGGGGAGCAAACA	d__Bacteria; p__Desulfobacterota; c__Desulfuromonadia; o__Desulfuromonadia; f__Desulfuromonadaceae; g__Desulfuromonas	0.813478	0	0	0	0	15	0	0	0	0	0	0
756826bfd6a6202c72c1feb43e4501b6	TACGGAGAGTGCGAGCGTTGTTCGGAATTATTGGGCGTAAAGGGCGTCTAGGTGGCCCGCCAAGTCAGATGTGAAATCCCTCGGCTCAACCGAGGAACTGCATTTGAAACTGGCGAGCTCGAGTGTCGGAGGGGGCAGCGGAATTCCCGGTGTAGGGGTGAAATCCGTAGATATCGGGAGGAACACCAGTGGCGAAGGCGGCTGCCTGGCCGAACACTGACACTGAAGCGCGAAAGCGTGGGGAGCAAACA	d__Bacteria; p__Desulfobacterota; c__Desulfuromonadia; o__PB19; f__PB19; g__PB19	0.98219	0	0	0	0	16	0	0	0	0	0	0
4727223ca94875bd3e03e60a081ea091	TACGGGGGGTGCAAGCGTTGTTCGGAATCATTGGGCGTAAAGGGCGTGTAGGCGGCTAGATAAGTCAGATGTGAAATCCCTGGGCTTAACCCAGGAAGTGCATTTGAAACTGTTTGGCTTGAGTAGGGGAGAGGAAAGTGGAATTCCTGGTGTAGAGGTGAAATTCGTAGATATCAGGAGGAACACCGGTGGCGAAGGCGACTTTCTGGCCCTATACTGACGCTGAGACGCGAAAGCGTGGGTAGCAAACA	d__Bacteria; p__Desulfobacterota; c__Syntrophia; o__Syntrophales	0.999685	0	0	0	0	0	0	0	0	1004	0	0
e8b9db6c20ddc4425c553258d09c4b4f	TACGGGGGGTGCGAGCGTTGTTCGGAATTATTGGGCGTAAAGAGCGTGTAGGCGGCCGAATAAGTCAGATGTGAAATCCCTGGGCTTAACCCAGGACGTGCATTTGAAACTATTCGGCTTGAGTAGGGGAGAGGAAAGTGGAATTCCTGGTGTAGAGGTGAAATTCGTAGATATCAGGAGGAACACCGGTGGCGAAGGCGACTTTCTGGCCCTATACTGACGCTGAGACGCGAGAGCGTGGGTAGCAAACA	d__Bacteria; p__Desulfobacterota; c__Syntrophia; o__Syntrophales; f__Smithellaceae; g__Smithella	0.967438	0	0	0	0	38	0	0	0	0	0	0
83f712b76ff6ae182e610f2f59410ba5	TACGGAGGGTGCAAGCGTTATTCGGAATTACTGGGCGTAAAGCGCGTGCAGGCGGGCGAGCAAGTCTGATGTGAAAGCCCCGGGCTTAACCTGGGAAGTGCATTGGATACTGCTCGTCTTGAGTTGCGGAGAGGAAGGGGGAATTCCCGGTGTAGAGGTGAAATTCGTAGAGATCGGGAGGAATACCAGTGGCGAAGGCGCCCTTCTGGACGACAACTGACGCTGAGACGCGAAAGCGTGGGGAGCAAACA	d__Bacteria; p__Desulfobacterota; c__Syntrophobacteria; o__Syntrophobacterales; f__Syntrophobacteraceae; g__Syntrophobacter	0.838351	871	3	0	0	0	0	216	0	11	0	0
a6f76bc02e72a97e8bd253e40357810b	TACGGAGGGTGCAAGCGTTATTCGGAATTACTGGGCGTAAAGCGCGTGCAGGCGGGCGGGCAAGTCTGATGTGAAAGCCCCGGGCTCAACCTGGGAAGTGCATTGGAAACTGCTTGTCTTGAGTTCTGGAGAGGAAGGGGGAATTCCCGGTGTAGAGGTGAAATTCGTAGAGATCGGGAGGAATACCAGTGGCGAAGGCGCCCTTCTGGACGGCAACTGACGCTGAGACGCGAAAGCGTGGGGAGCAAACA	d__Bacteria; p__Desulfobacterota; c__Syntrophobacteria; o__Syntrophobacterales; f__Syntrophobacteraceae; g__Syntrophobacter	0.974968	0	0	0	0	0	5	0	0	0	0	0
0872a5bc5b4eebc31af27660b6cf2fa5	TACGGAGGGTGCTAGCGTTACTCGGAATCACTGGGCGTAAAGGGCGCGTAGGCGGCTAGGCAAGTCTGGTGTGAAAGCCCAGGGCTCAACCCTGGAAGGGCACTGGAAACTGCCTGGCTTGAGTTCCGGAGAGGAGGGGGGAATTCCCGGTGTAGCGGTGAAATGCGTAGATATCGGGAGGAATACCGGTGGCGAAGGCGCCCCTCTGGACGGAAACTGACGCTGAGGCGCGAAAGCGTGGGGAGCAAACA	d__Bacteria; p__Desulfobacterota; c__Syntrophobacteria; o__Syntrophobacterales; f__Thermodesulforhabdaceae; g__Thermodesulforhabdus; s__uncultured_delta	0.755455	7	0	0	0	0	0	0	0	0	0	0
04eb22f0baada009e12dd9c78c6be7fe	TACGGAGGGTGCAAGCGTTGTTCGGAATTATTGGGCGTAAAGAGCGTGTAGGCGGCCTGGTAAGTCAGATGTGGAAGCCCTTGGCTTAACCAAGGAAGGGCATTTGAAACTGCCGGGCTTGAGTACGGGAGGGGGAAGCGGAGTTCCCGGTGTAGAGGTGAAATTCGTAGATATCGGGAGGAACACCGGTGGCGAAGGCGGCTTCCTGGACCGATACTGACGCTGAGACGCGAAAGCGTGGGGAGCAAACA	d__Bacteria; p__Desulfobacterota; c__uncultured; o__uncultured; f__uncultured; g__uncultured; s__uncultured_delta	0.704539	2	0	0	0	0	0	0	0	0	0	0
b530a0c03e20e64f9c7ad6a4959988f4	TACGTAGGTGGCGAGCGTTGTCCGGAATTACTGGGCGTAAAGGATGAGTAGGCGGTCCGCTAAGTCGGATGTGAAATTCCAAGGCTCAACCTTGGACTTGCATTTGATACTGACGGACTTGAGGGCAGGAGAGGAAAGCGGAATTCCCGGTGTAGCGGTGAAATGCGTAGATATCGGGAGGAACACCAGTGGCGAAGGCGGCTTTCTGGACTGTGCCTGACGCTGAGTCATGAAAGCTAGGGGAGCGAACG	d__Bacteria; p__Firmicutes	0.711332	203	27	0	0	0	339	0	0	12	0	0
34091ffc934295424795dc3b5a84e0b3	TACGTAGGTGGCGAGCGTTGTCCGGAATTACTGGGCGTAAAGGATGAGTAGGCGGTCCGCTAAGTCGGATGTGAAATTCCAGGGCTCAACCCTGGACTTGCATTTGATACTGACGGACTTGAGGGCAGGAGAGGAAAGCGGAATTCCCGGTGTAGCGGTGAAATGCGTAGATATCGGGAGGAACACCAGTGGCGAAGGCGGCTTTCTGGACTGTGCCTGACGCTGAGTCATGAAAGCTAGGGGAGCGAACG	d__Bacteria; p__Firmicutes	0.774567	29	0	0	0	0	0	0	0	0	0	0
fe35f24d8c74e5c72e370891de2c7285	TACGTAGGTGGCGAGCGTTGTCCGGAATCACTGGGCGTAAAGGGCGCGTAGGCGGCAATACAAGTCGCATGTGAAAGACCAGGGCTCAACTCTGGGAGGTCATGCGAAACTGTATAGCTTGAGTGCAGTAGAGGAAAGCGGAATTCCTGGTGTAGCGGTAAAATGCGTAGAGATCAGGAGGAACACCGGTGGCGAAGGCGGCTTTCTGGGCTGCAACTGACGCTGAGGCGCGAAAGCGTGGGGAGCAAACA	d__Bacteria; p__Firmicutes	0.750602	10	0	0	0	0	0	0	0	0	0	0
752a5c4c4b97436a98eaa27d3c3da705	TACGTAGGTGGCGAGCGTTATCCGGAATGATTGGGCGTAAAGGGAGCGCAGGCGGTGCGGCAAGTCTGATGTGAAAGCCCGGGGCTCAACCCCGGTACTGCATTGGAAACTGTCGTACTAGAGTGTCGGAGGGGTAAGTGGAATTCCATGTGTAGCGGTAAAATGCGTAGATATATGGAGGAACACCAGTGGCGAAGGCGGTCGCCTGGTCTGTAACTGACACTGATGCACGAAAGCGTGGGGAGCAAATA	d__Bacteria; p__Firmicutes	0.995926	0	0	0	0	3	0	0	0	0	0	0
397aa1ad0378774f826b9825c958427e	TACGTAGGTGGCAAGCGTTATCCGGATTTATTGGGCGTAAAGCGAGCGCAGGCGGTTGCTTAGGTCTGATGTGAAAGCCTTCGGCTTAACCGAAGAAGTGCATCGGAAACCGGGCGACTTGAGTGCAGAAGAGGACAGTGGAACTCCATGTGTAGCGGTGGAATGCGTAGATATATGGAAGAACACCAGTGGCGAAGGCGGCTGTCTGGTCTGCAACTGACGCTGAGGCTCGAAAGCATGGGTAGCGAACA	d__Bacteria; p__Firmicutes; c__Bacilli	1	0	0	0	0	158	0	0	0	0	0	0
7e4e0de5194d77d6cc388c5d2f148e47	TACGTAGGGTGCAAGCGTTATCCGGATTTATTGGGCGTAAAGGGCTCGTAGGCGGTTCGTCGCGTCCGGTGTGAAAGTCCATCGCTTAACGGTGGATCCGCGCCGGGTACGGGCGGGCTTGAGTGCAGAAGAGGAGAGTGGAACTCCATGTGTAGCGGTGGAATGCGTAGATATATGGAAGAACACCAGTGGCGAAGGCGGCTGTCTGGTCTGCAACTGACGCTGAGGCTCGAAAGCATGGGTAGCGAACA	d__Bacteria; p__Firmicutes; c__Bacilli	0.897519	0	0	0	0	12	0	0	0	0	0	0
1497260ea5e8e5040200cc484c3378e6	TACGTAGGTGGCAAGCGTTGTCCGGAATTACTGGGTGTAAAGGGAGCGTAGGCGGACTTTTAAGTGAGATGTGAAATACTCGGGCTCAACTTGAGTGCTGCATTTCAAACTGGTTGACTTGAGTGCAGAAGAGGGAAGTGGAATTCCATGTGTAGCGGTGAAATGCGTAGAGATATGGAGGAACACCAGTGGCGAAGGCGGCTTCCTGGTCTGCAACTGACACTGAGGCGCGAAAGCGTGGGGAGCAAACA	d__Bacteria; p__Firmicutes; c__Bacilli	0.814731	0	0	0	0	4	0	0	0	0	0	0
060cb5a98b4912ea913a1bbfa9875210	TACGTAGGTGGCAAGCGTTATCCGGAATTATTGGGCGTAAAGAGCGCGCAGGTGGTTAATTAAGTCTGATGTGAAAGCCCACGGCTTAACCGTGGAGGGTCATTGGAAACTGGTTGACTTGAGTACAGTTGAGGTAGGCGGAATTCGTGGTGTAGCGGTGGAATGCGTAGATATCGGGAGGAACACCAGTGGCGAAGGCGGCCTACTGGGCACTAACTGACGCTGAGGCTCGAAAGCATGGGTAGCAAACA	d__Bacteria; p__Firmicutes; c__Bacilli	0.95097	0	0	0	0	3	0	0	0	0	0	0
0da77a92ae74a53ead4464032525ff78	TACGTAGGGGGCAAGCGTTATCCGGAATTATTGGGCGTAAAGGGTGCGTAGGTGGTTAGATAAGTCTTAGGTGTAAGTGCAGAGCTTAACTCTGTGATGCTAGAGAAACTGTCTGACTTGAGTGTGGTAGAGGCAAGTGGAATTCCATGTGTAGCGGTAAAATGCGTAAATATATGGAGGAACACCAGTGGCGAAGGCGGCTTGCTGGGCCATAACTGACACTGAGGCACGAAAGCGTGGGGAGCAAACA	d__Bacteria; p__Firmicutes; c__Bacilli; o__Acholeplasmatales; f__Acholeplasmataceae; g__Acholeplasma; s__uncultured_Firmicutes	0.999888	0	0	0	0	3	0	0	0	0	0	0
3cbeab8f1a809f7eb0de97f04db7cd79	TACGTAGGGGGCAAGCGTTATCCGGAATTATTGGGCGTAAAGGGTGCGTAGGCGGCATATTAAGTCTAAGGTTAAAGTGCGGGGCTCAACCCCGTGATGCCTTGGAAACTGATAAGCTTGAGTATGGTAGAGGCAAGTGGAATTTCATGTGTAGCGGTAAAATGCGTAAATATATGAAGGAACACCAGTGGCGAAGGCGGCTTGCTGGGCCATTACTGACGCTGAGGCACGAAAGCGTGGGGAGCAAACA	d__Bacteria; p__Firmicutes; c__Bacilli; o__Acholeplasmatales; f__Acholeplasmataceae; g__DMI; s__uncultured_bacterium	0.998917	0	0	0	0	6	0	0	0	0	0	0
4f58e43d9bfa9133a45035b5e5e4ad9f	TACGTAGGGGGCAAGCGTTGTCCGGATTCACTGGGCGTAAAGCGCGCGCAGGCGGTGATGTAAGTCTGAGGTGAAAACCCGAAGCTCAACTTCGGGACTGCCTTGGATACTGCGTCACTTGAGGATAGGAGAGGCAAGGGGAATTCCACGTGTAGCGGTGAAATGCGTAGAGATGTGGAGGAACACCTGTGGCGAAGGCGCCTTGCTGGCCTATTTCTGACGCTGAGGCGCGAAAGCGTGGGGAGCAAACA	d__Bacteria; p__Firmicutes; c__Bacilli; o__Alicyclobacillales; f__Alicyclobacillaceae; g__Tumebacillus; s__uncultured_Firmicutes	0.982204	54	11	159	30	72	0	0	0	0	15	0
a49fd427e92106183529c9c80d743231	TACGTAGGGGGCGAGCGTTGTCCGGAATGATTGGGCGTAAAGGCCACGCAGGCGGCTTTTTAAGTCTGATGTGAAAGGCCTCGGCTTAACCGAGGAGGTGCATTGGAAACTGAGGAGCTTGAGTCCAGGAGAGGGGAGTGGAATTCCACGTGTAGCGGTGAAATGCGTAGAGATGTGGAGGAACACCAGTGGCGAAAGCGGCTCTCTGGCCTGAGACTGACGCTGAGGTGCGAAAGCGTGGGGAGCGAACA	d__Bacteria; p__Firmicutes; c__Bacilli; o__Bacillales	0.791657	3	0	0	0	0	0	0	0	0	0	0
bcee361625eed3212dca3cd8890beb8e	TACGTAGGTGGCAAGCGTTGTCCGGAATTATTGGGCGTAAAGCGCGCGCAGGCGGTTCCTTAAGTCTGATGTGAAAGCCCCCGGCTCAACCGGGGAGGGTCATTGGAAACTGGGGAACTTGAGTGCAGAAGAGAAGAGCGGAATTCCACGTGTAGCGGTGAAATGCGTAGAGATGTGGAGGAACACCAGTGGCGAAGGCGGCTCTTTGGTCTGTAACTGACGCTGAGGCGCGAAAGCGTGGGGAGCAAACA	d__Bacteria; p__Firmicutes; c__Bacilli; o__Bacillales; f__Bacillaceae; g__Bacillus	0.946324	14126	0	0	0	0	0	0	0	0	0	0
0317a5438af017a0c1815ebfa58c6de6	TACGTAGGTGGCAAGCGTTATCCGGAATTATTGGGCGTAAAGCGCGCGCAGGCGGTCTCTTAAGTCTGATGTGAAATCTCGCGGCTCAACCGCGAGCGGCCATTGGAAACTGGGAGACTTGAGTGCAGAAGAGAAGAGCGGAATTCCACGTGTAGCGGTGAAATGCGTAGAGATGTGGAGGAACACCAGTGGCGAAGGCGGCTCTTTGGTCTGTAACTGACGCTGAGGCGCGAAAGCGTGGGGAGCAAACA	d__Bacteria; p__Firmicutes; c__Bacilli; o__Bacillales; f__Bacillaceae; g__Bacillus	0.964648	0	0	0	0	0	0	0	0	0	104	0
814a5528ef7025c6c6fd1c3c9c9d2680	TACGTAGGTGGCAAGCGTTGTCCGGAATTATTGGGCGTAAAGCGCGCGCAGGCGGTCCTTTAAGTCTGATGTGAAAGCCCACGGCTCAACCGTGGAGGGTCATTGGAAACTGGGGGACTTGAGTGCAGAAGAGGAAAGCGGAATTCCACGTGTAGCGGTGAAATGCGTAGAGATGTGGAGGAACACCAGTGGCGAAGGCGGCTTTCTGGTCTGTAACTGACGCTGAGGCGCGAAAGCGTGGGGAGCGAACA	d__Bacteria; p__Firmicutes; c__Bacilli; o__Bacillales; f__Bacillaceae; g__Bacillus	0.736425	0	0	0	0	0	38	0	0	0	0	0
102e01c8229f52df92e461b1e2609125	TACGTAGGTGGCAAGCGTTGTCCGGAATTATTGGGCGTAAAGCGCGCGCAGGCGGTCCTTTAAGTCTGATGTGAAAGCCCACGGCTCAACCGTGGAGGGTCATTGGAAACTGGGGGACTTGAGTGCAGAAGAGGAAAGCGGAATTCCACGTGTAGCGGTGAAATGCGTAGAGATGTGGAGGAACACCAGTGGCGAAGGCGGCTTTCTGGTCTGTAACTGACGCTGAGGCGCGAAAGCGTGGGGAGCAAACA	d__Bacteria; p__Firmicutes; c__Bacilli; o__Bacillales; f__Bacillaceae; g__Bacillus	0.706993	0	0	0	0	0	0	0	13	0	0	0
66f0f61521cfb825cc9a8583f482f175	TACGTATGGAGCAAGCGTTATCCGGATTTACTGGGCGTAAAGCGAGCGCAGGCGGTTGCTTAGGTCTGGTGTGAAAGCCTTCGGCTTAACCGAAGAAGTGCATCGGAAACCGGGCGACTTGAGTGCAGAAGAGGACAGTGGAACTCCATGTGTAGCGGTGGAATGCGTAGATATATGGAAGAACACCAGTGGCGAAGGCGGCTGTCTGGTCTGCAACTGACGCTGAGGCTCGAAAGCATGGGTAGCGAACA	d__Bacteria; p__Firmicutes; c__Bacilli; o__Bacillales; f__Bacillaceae; g__Bacillus; s__Lactobacillus_vaginalis	0.73355	11	0	0	0	0	0	0	0	0	0	0
14168b75ccd4897d5f0cbca6c288ccaa	TACGTAGGGGGCGAGCGTTGTCCGGAATTATTGGGCGTAAAGCGCGCGCAGGCGGTCTCTTAAGTCTGATGTGAAAGCCCACGGCTCAACCGTGGAGGGTCATTGGAAACTGGGGGACTTGAGGGCAGGAGAGGAGAGCGGAATTCCACGTGTAGCGGTGAAATGCGTAGAGATGTGGAGGAACACCAGTGGCGAAGGCGGCTCTCTGGCCTGTACCTGACGCTGAGGCGCGAAAGCGTGGGGAGCAAACA	d__Bacteria; p__Firmicutes; c__Bacilli; o__Bacillales; f__Bacillaceae; g__Geobacillus	0.994204	0	0	0	0	8	0	0	0	0	0	0
97b39b5b2cefa070b0e174e31486e4d5	TACGTAGGTGGCAAGCGTTGTCCGGAATTATTGGGCGTAAAGCGCGCGCAGGCGGCTTCTTAAGTCTGATGTGAAAGGCTGCGGCTCAACCGCAGACGGTCATTGGAAACTGGGGAGCTTGAGGGCAGAAGAGGAGAGTAGAATTCCACGTGTAGCGGTGAAATGCGTAGAGATGTGGAGGAATACCGGTGGCGAAGGCGGCTCTCTGGTCTGCAGCTGACGCTGAGGCGCGAAAGCGTGGGGAGCAAACA	d__Bacteria; p__Firmicutes; c__Bacilli; o__Bacillales; f__Sporolactobacillaceae; g__Sporolactobacillus; s__uncultured_Bacillus	0.984703	0	0	0	0	0	0	0	0	0	181	0
4d5bfea2afad5e07990e20489c708d2a	TACGTAGGTGGCAAGCGTTATCCGGAATTATTGGGCGTAAAGAGGGAGCAGGCGGCAGCAAGGGTCTGTGGTGAAAGACTGAAGCTTAACTTCAGTAAGCCATAGAAACCGGGCAGCTGGAGTGCAGGAGAGGATCGTGGAATTCCATGTGTAGCGGTGAAATGCGTAGATATATGGAGGAACACCAGTGGCGAAGGCGACGATCTGGCCTGTAACTGACGCTCAGTCCCGAAAGCGTGGGGAGCAAATA	d__Bacteria; p__Firmicutes; c__Bacilli; o__Erysipelotrichales; f__Erysipelatoclostridiaceae; g__Erysipelatoclostridium	0.999882	0	0	0	0	40	0	0	0	0	0	0
6715a71a14c6cfb0910726a53ecb63b9	TACGTAGGTGGCGAGCGTTATCCGGAATTATTGGGCGTAAAGAGGGAGCAGGCGGTCAGAAGGGTCTTTTGTTAAAAGGCAACAGCTCAACTGTTGAATGGCGAAGAAACCGGCTGACTAGAGTTCTATAGAGGATCGTGGAATTCCATGTGTAGCGGTGAAATGCGTAGATATATGGAGGAACACCAGTGGCGAAGGCGACGATCTGGATAGAAACAGACGCTGAGTCCCGAAAGCGTGGGGAGCAAATA	d__Bacteria; p__Firmicutes; c__Bacilli; o__Erysipelotrichales; f__Erysipelatoclostridiaceae; g__Erysipelatoclostridium	0.81966	0	0	0	0	3	0	0	0	0	0	0
3ff7e4af56227048be70efa6d2dd91cb	TACGTAGGTGGCGAGCGTTATCCGGAATTATTGGGCGTAAAGAGGGAGCAGGCGGCACTAAAGGTCTGTGGTGAAAGCCCGAAGCTTAACTTCGGTAAGCCATGGAAACCGTAGAGCTAGAGTGTGTGAGAGGATCGTGGAATTCCATGTGTAGCGGTGAAATGCGTAGATATATGGAGGAACACCAGTGGCGAAGGCGACGATCTGGCGCACAACTGACGCTCAGTCCCGAAAGCGTGGGGAGCAAATA	d__Bacteria; p__Firmicutes; c__Bacilli; o__Erysipelotrichales; f__Erysipelatoclostridiaceae; g__Erysipelotrichaceae_UCG-003; s__uncultured_bacterium	0.79596	0	0	0	0	95	0	0	0	0	0	0
026c57028d726906cd8cb3e5630ab714	TACGTAGGTGGCGAGCGTTATCCGGAATGATTGGGCGTAAAGGGTGCGCAGGCGGTCCTGCAAGTCTGGAGTGAAACGCATGAGCTCAACTCATGCATGGCTTTGGAAACTGTTGAACTTGAGTGCAGAAGAGGAGAGTGGAACTCCATGTGTAGCGGTGGAATGCGTAGATATATGGAAGAACACCAGTGGCGAAGGCGGCTTCCTGGTCTGCAACTGACACTGAGGCGCGAAAGCGTGGGGAGCAAACA	d__Bacteria; p__Firmicutes; c__Bacilli; o__Erysipelotrichales; f__Erysipelotrichaceae	0.950072	0	0	0	0	4	0	0	0	0	0	0
85b56855328542ab9247d91cf3a72d03	TACGTAGGTGGCAAGCGTTATCCGGAATGATTGGGCGTAAAGGGTGCGCAGGCTGCGCGTCAAGTCTGAAGTGAAAGGTACGGGCTTAACCGGTACAGGCTTTGGAAACTGGCACGCTAGAGGACAGGAGAGGGCGGTGGAACTCCATGTGTAGCGGTAAAATGCGTAGATATATGGAAGAACACCAGTTGCGAAGGCGACCGCCTGGACTGTTGCTGACGCTCAGGCACGAAAGCGTGGGGAGCAAATA	d__Bacteria; p__Firmicutes; c__Bacilli; o__Erysipelotrichales; f__Erysipelotrichaceae; g__Allobaculum; s__uncultured_Allobaculum	0.741702	0	0	0	0	34	0	0	0	0	0	0
7cf1c185f226d394527017703d3d4917	TACGTAGGTGGCGAGCGTTATCCGGAATGATTGGGCGTAAAGGGTGCGCAGGCGGCATGTCAAGTCTGAAGTGAAAGGTACGGGCTTAACCTGTACAGGCTTTGGAAACTGGCATGCTAGAGGACAGGAGAGGGCGGTGGAACTCCATGTGTAGCGGTAAAATGCGTAGATATATGGAAGAACACCAGTGGCGAAGGCGGCCGCCTGGACTGTTACTGACGCTCAGGCACGAAAGCGTGGGGAGCAAATA	d__Bacteria; p__Firmicutes; c__Bacilli; o__Erysipelotrichales; f__Erysipelotrichaceae; g__Allobaculum; s__uncultured_bacterium	0.967046	0	0	0	0	48	0	0	0	0	0	0
bfc70ed55aa41b831b8cb619b1facb67	TACGTAGGTGGCAAGCGTTATCCGGAATTATTGGGCGTAAAGGGTGCGTAGGCGGCCATTTAAGTCTAAGGTGAAAGTTCGAAGCTCAACTTCGGATTGCCTTAGAAACTGGGTGGCTAGAGTGCAGGAGAGGGTAATGGAATTCCATGTGTAGCGGTAAAATGCGTAGATATATGGAGGAACACCAGTGGCGAAGGCGGTTGCCTGGCCTGTAACTGACGCTGAAGCACGAAAGCGTGGGGAGCAAATA	d__Bacteria; p__Firmicutes; c__Bacilli; o__Erysipelotrichales; f__Erysipelotrichaceae; g__Erysipelothrix; s__uncultured_bacterium	0.796563	5	0	0	0	0	0	0	0	0	0	0
c42634f8d1aad4956aa9638465e86565	TACGTAGGTGGCGAGCGTTATCCGGAATGATTGGGCGTAAAGGGTGCGCAGGCGGTCCTGCAAGTCTGGAGTGAAACGCATGAGCTCAACTCATGCATGGCTTTGGAAACTGGAGGACTGGAGAGCAGGAGAGGGCGGTGGAACTCCATGTGTAGCGGTAAAATGCGTAGATATATGGAAGAACACCAGTGGCGAAGGCGGCCGCCTGGCCTGTTGCTGACGCTGAGGCACGAAAGCGTGGGGAGCAAATA	d__Bacteria; p__Firmicutes; c__Bacilli; o__Erysipelotrichales; f__Erysipelotrichaceae; g__Faecalibaculum	0.999951	82	0	0	0	1358	0	0	0	0	0	0
9fda4081016c3fd247bf18f485cc09eb	TACGTAGGGGGCTAGCGTTATCCGGAATTACTGGGCGTAAAGGGTGCGCAGGCGGTCCTGCAAGTCTGGAGTGAAACGCATGAGCTCAACTCATGCATGGCTTTGGAAACTGGAGGACTGGAGAGCAGGAGAGGGCGGTGGAACTCCATGTGTAGCGGTAAAATGCGTAGATATATGGAAGAACACCAGTGGCGAAAGCGGCTCTCTGGTCTGTAACTGACGCTGAGGTTCGAAAGCGTGGGTAGCAAACA	d__Bacteria; p__Firmicutes; c__Bacilli; o__Erysipelotrichales; f__Erysipelotrichaceae; g__Faecalibaculum; s__uncultured_bacterium	0.997089	0	0	0	0	6	0	0	0	0	0	0
e6f79ce14c04628be6cb1bbfdf02daff	TACGTAGGGGGCAAGCGTTATCCGGATTTACTGGGTGTAAAGGGTGCGCAGGCGGTCCTGCAAGTCTGGAGTGAAACGCATGAGCTCAACTCATGCATGGCTTTGGAAACTGGAGGACTGGAGAGCAGGAGAGGGCGGTGGAACTCCATGTGTAGCGGTAAAATGCGTAGATATATGGAAGAACACCAGTGGCGAAGGCGGTCTGCTGGGCTTTAACTGACGCTGAGGCACGAAAGCATGGGTAGCAAACA	d__Bacteria; p__Firmicutes; c__Bacilli; o__Erysipelotrichales; f__Erysipelotrichaceae; g__Faecalibaculum; s__uncultured_bacterium	0.997574	4	0	0	0	0	0	0	0	0	0	0
cc3a0279039935404f77c55ed8be3780	TACGTAGGTGGCAAGCGTTATCCGGAATCATTGGGCGTAAAGGGTGCGTAGGTGGCACGATAAGTCTGAAGTAAAAGGCAACAGCTCAACTGTTGTATGCTTTGGAAACTGTCGAGCTAGAGTGCAGAAGAGGGCGATGGAATTCCATGTGTAGCGGTAAAATGCGTAGATATATGGAGGAACACCAGTGGCGAAGGCGGTCGCCTGGTCTGTAACTGACACTGATGCACGAAAGCGTGGGGAGCAAATA	d__Bacteria; p__Firmicutes; c__Bacilli; o__Erysipelotrichales; f__Erysipelotrichaceae; g__Faecalitalea	0.9999	0	0	0	0	79	0	0	0	0	0	0
2c263fa2a12a5f7e21793fff80fa4d95	TACGTAGGGAGCGAGCGTTGTCCGGAATTACTGGGTGTAAAGGGAGCGTAGACGGCAGTGCAAGTCTGAAGTAAAAGGCAACAGCTCAACTGTTGTATGCTTTGGAAACTGTCGAGCTAGAGTGCAGAAGAGGGCGATGGAATTCCATGTGTAGCGGTAAAATGCGTAGATATATGGAGGAACACCAGTGGCGAAGGCGGTCGCCTGGTCTGTAACTGACACTGATGCACGAAAGCGTGGGGAGCAAATA	d__Bacteria; p__Firmicutes; c__Bacilli; o__Erysipelotrichales; f__Erysipelotrichaceae; g__Faecalitalea; s__uncultured_bacterium	0.819571	0	0	0	0	6	0	0	0	0	0	0
bc53814d35b2f862562a1e865e923b33	TACGTAGGTGGCGAGCGTTATCCGGAATTATTGGGCGTAAAGGGTGCGCAGGCGGTTTGTTAAGTTTAAGGTGAAAGCGTGGGGCTTAACCCCATATAGCCTTAGAAACTGACAGACTAGAGTACAGGAGAGGGCAATGGAATTCCATGTGTAGCGGTAAAATGCGTAGATATATGGAGGAACACCAGTGGCGAAGGCGGTTGCCTGGCCTGTAACTGACGCTCATGCACGAAAGCGTGGGGAGCAAATA	d__Bacteria; p__Firmicutes; c__Bacilli; o__Erysipelotrichales; f__Erysipelotrichaceae; g__Holdemania	0.999989	0	0	0	0	13	0	0	0	0	0	0
9ff8565480eb4d1ae1feec02a0dfce35	TACGTAGGTGGCAAGCGTTATCCGGAATTATTGGGCGTAAAGAGCGCGCAGGTGGTTAATTAAGTCTGATGTGAAAGCCCACGGCTTAACCGTGGAGGGTCATTGGAAACTGGTTGACTTGAGTGCAGAAGAGGGAAGTGGAATTCCATGTGTAGCGGTGAAATGCGTAGAGATATGGAGGAACACCAGTGGCGAAGGCGGCTTCCTGGTCTGCAACTGACACTGAGGCGCGAAAGCGTGGGGAGCAAACA	d__Bacteria; p__Firmicutes; c__Bacilli; o__Erysipelotrichales; f__Erysipelotrichaceae; g__Turicibacter; s__uncultured_bacterium	0.858262	0	0	0	0	139	0	0	0	0	0	0
bdc6a11898ad078b46929b70a4fb5c1a	TACGTAGGGGGCAAGCGTTATCCGGAATTATTGGGCGTAAAGCGTGCGTAGGCGGTTTATTAAGTCAGTCGTAAAAGATCTCAGCCCAACTGAGTAGGGCGATTGAAACTGGTAGACTTGAGTACGGTAGAGGTAAGTGGAATTCCATGTGTAGCGGTGGAATGCGTAGATATATGGAGGAACACCAATGGCGAAGGCAGCTTACTGGGCCGGAACTGACGCTGAGGCACGAAAGCGTGGGGAGCAAACA	d__Bacteria; p__Firmicutes; c__Bacilli; o__Izemoplasmatales; f__Izemoplasmataceae; g__Izemoplasmataceae; s__uncultured_bacterium	0.99388	0	0	0	0	5	0	0	0	0	0	0
ff15c4f51c85270e7521f9694edaec61	TACGTAGGTGGCAAGCGTTGTCCGGATTTATTGGGCGTAAAGCGAGCGCAGGCGGTTTCTTAAGTCTGATGTGAAAGCCCCCGGCTCAACCGGGGAGGGTCATTGGAAACTGGGAGACTTGAGTGCAGAAGAGGAGAGTGGAATTCCATGTGTAGCGGTGAAATGCGTAGATATATGGAGGAACACCAGTGGCGAAGGCGGCTCTCTGGTCTGTAACTGACGCTGAGGCTCGAAAGCGTGGGGAGCGAACA	d__Bacteria; p__Firmicutes; c__Bacilli; o__Lactobacillales; f__Enterococcaceae; g__Enterococcus	0.969957	0	0	0	0	10	0	0	0	0	0	0
c003202be6a53b07fbb26ecd2161fe2c	TACGTAGGTGGCAAGCGTTGTCCGGATTTATTGGGCGTAAAGCGAGTGCAGGCGGTTCAATAAGTCTGATGTGAAAGCCTTCGGCTCAACCGGAGAATTGCATCAGAAACTGTTGAACTTGAGTGCAGAAGAGGAGAGTGGAACTCCATGTGTAGCGGTGGAATGCGTAGATATATGGAAGAACACCAGTGGCGAAGGCGGCTCTCTGGTCTGCAACTGACGCTGAGGCTCGAAAGCATGGGTAGCGAACA	d__Bacteria; p__Firmicutes; c__Bacilli; o__Lactobacillales; f__Lactobacillaceae; g__Lactobacillus	0.999979	175	0	0	0	3154	0	0	0	0	0	0
2f65298490e0fe48b880145471ec54eb	TACGTAGGTGGCAAGCGTTATCCGGATTTATTGGGCGTAAAGGGAACGCAGGCGGTCTTTTAAGTCTGATGTGAAAGCCTTCGGCTTAACCGGAGTAGTGCATTGGAAACTGGGAGACTTGAGTGCAGAAGAGGAGAGTGGAACTCCATGTGTAGCGGTGAAATGCGTAGATATATGGAAGAACACCAGTGGCGAAAGCGGCTCTCTGGTCTGTAACTGACGCTGAGGTTCGAAAGCGTGGGTAGCAAACA	d__Bacteria; p__Firmicutes; c__Bacilli; o__Lactobacillales; f__Lactobacillaceae; g__Lactobacillus	0.999984	6	0	0	0	67	0	0	0	0	0	0
f488e9af49f98efb650a4909103aeff9	TACGTAGGTGGCAAGCGTTGTCCGGATTTATTGGGCGTAAAGCGAGCGCAGGCGGAATGATAAGTCTGATGTGAAAGCCCACGGCTCAACCGTGGAACTGCATCGGAAACTGTCATTCTTGAGTGCAGAAGAGGAGAGTGGAATTCCATGTGTAGCGGTGGAATGCGTAGATATATGGAAGAACACCAGTGGCGAAGGCGGCTCTCTGGTCTGCAACTGACGCTGAGGCTCGAAAGCATGGGTAGCGAACA	d__Bacteria; p__Firmicutes; c__Bacilli; o__Lactobacillales; f__Lactobacillaceae; g__Lactobacillus	0.875216	14	0	0	0	9	0	0	0	0	0	0
83029c29e4efd30c5e292bd241d4df47	TACGTAGGTTGCAAGCGTTATCCGGATTTACTGGGTGTAAAGGGAGCGCAGGCGGTGAGGCAAGTCTGATGTGAAAGCCTTCGGCTCAACCGGAGAATTGCATCAGAAACTGTTGAACTTGAGTGCAGAAGAGGAGAGTGGAACTCCATGTGTAGCGGTGGAATGCGTAGATATATGGAAGAACACCAGTGGCGAAGGCGGCTCTCTGGTCTGCAACTGACGCTGAGGCTCGAAAGCGTGGGGAGCAAACA	d__Bacteria; p__Firmicutes; c__Bacilli; o__Lactobacillales; f__Lactobacillaceae; g__Lactobacillus	0.99623	0	0	0	0	5	0	0	0	0	0	0
4151f2ba4c636bdfcc086388be38a90e	TACGTAGGGTGCAAGCGTTATCCGGATTTATTGGGCGTAAAGGGAACGCAGGCGGTCTTTTAAGTCTGATGTGAAAGCCTTCGGCTTAACCGGAGTAGTGCATTGGAAACTGGGAGACTTGAGTGCAGGAGAGGAGAATGGAATTCCTAGTGTAGCGGTGAAATGCGTAGAGATTAGGAAGAACACCAGTGGCGAAGGCGATTCTCTGGACTGTAACTGACGCTGAGGCTCGAAAGCGTGGGGAGCAAACA	d__Bacteria; p__Firmicutes; c__Bacilli; o__Lactobacillales; f__Lactobacillaceae; g__Lactobacillus	0.834714	0	0	0	0	4	0	0	0	0	0	0
c8fdfa8342b74f01bf15c5307ba6adc1	TACGTAGGGTGCGAGCGTTATCCGGATTTATTGGGTGTAAAGGGTGCGTAGACGGGAAGGTAAGTTAGTTGTGAAATCCCTCGGCTCAACTGAGGAACTGCGACTAAAACTGCTTTTCTTGAGTGCAGAAGAGGAGAGTGGAACTCCATGTGTAGCGGTGGAATGCGTAGATATATGGAAGAACACCAGTGGCGAAGGCGGCTCTCTGGTCTGCAACTGACGCTGAGGCTCGAAAGCATGGGTAACGAACA	d__Bacteria; p__Firmicutes; c__Bacilli; o__Lactobacillales; f__Lactobacillaceae; g__Lactobacillus	0.744174	0	0	0	0	4	0	0	0	0	0	0
1fb27163eef7c89ca60004b159e9f782	TACGTAGGGTGCAAGCGTTATCCGGATTTATTGGGCGTAAAGCGAGTGCAGGCGGTTCAATAAGTCTGATGTGAAAGCCTTCGGCTCAACCGGAGAATTGCATCAGAAACTGTTGAACTTGAGTGCAGAAGAGGAGAGTGGAATTCCCGGTGTAGCGGTGAAATGCATAGATATCACGCAGAACCCCGATTGCGAAGGCAGCATGCCGGCTTCCGACTGACGCTGAAGCACGAAAGCGTGGGGATCGAACA	d__Bacteria; p__Firmicutes; c__Bacilli; o__Lactobacillales; f__Lactobacillaceae; g__Lactobacillus	0.791778	0	0	0	0	3	0	0	0	0	0	0
f73240af8e9990d267e673559aecaf4f	TACGTAGGTGGCAAGCGTTATCCGGATTTATTGGGCGTAAAGGGAACGCAGGCGGTCTTTTAAGTCTGATGTGAAAGCCTTCGGCTTAACCGGAGTAGTGCATTGGAAACTGGGAGACTTGAGTGCAGAAGAGGAGAGTGGAACTCCATGTGTAGCGGTGAAATGCGTAGATATATGGAAGAACACCAGTGGCGAAAGCGGCTCTCTGGTCTGTAACTGACGCTGAGGTTCGAAAGCGTGGGTAGCAAACAG	d__Bacteria; p__Firmicutes; c__Bacilli; o__Lactobacillales; f__Lactobacillaceae; g__Lactobacillus	0.999983	0	3	0	0	0	0	0	0	0	0	0
9b5ce504ace88223f14f8b0848d1b054	TACGTAGGTGGCAAGCGTTGTCCGGATTTATTGGGCGTAAAGCGAGCGCAGGCGGAAAGATAAGTCTGATGTGAAAGCCCCCGGCTTAACCGAGGAATTGCATCGGAAACTGTGTTTCTTGAGTGCAGAAGAGGAGAGTGGAACTCCATGTGTAGCGGTGGAATGCGTAGATATATGGAAGAACACCAGTGGCGAAGGCGGCTCTCTGGTCTGTAACTGACGCTGAGGCTCGAAAGCATGGGTAGCGAACA	d__Bacteria; p__Firmicutes; c__Bacilli; o__Lactobacillales; f__Lactobacillaceae; g__Lactobacillus; s__Lactobacillus_intestinalis	0.88081	0	0	0	3	348	0	0	0	0	0	0
359c19bb79c3c13fda69b1ca36c84470	TACGTATGTCCCGAGCGTTATCCGGATTTATTGGGCGTAAAGCGAGCGCAGACGGTTTATTAAGTCTGATGTGAAAGCCCGGAGCTCAACTCCGGAATTGCATTGGAAACTGGTTAACTTGAGTGCAGTAGAGGTAAGTGGAACTCCATGTGTAGCGGTGGAATGCGTAGATATATGGAAGAACACCAGTGGCGAAGGCGGCTTACTGGACTGCAACTGACGTTGAGGCTCGAAAGTGTGGGTAGCAAACA	d__Bacteria; p__Firmicutes; c__Bacilli; o__Lactobacillales; f__Leuconostocaceae; g__Leuconostoc	0.999626	4	0	0	0	0	0	0	0	0	0	0
b39c338f5e964b6cb87e07f10badc6c4	TACGTAGGTCCCGAGCGTTGTCCGGATTTATTGGGCGTAAAGCGAGCGCAGGTGGTTTATTAAGTCTGGTGTAAAAGGCAGTGGCTCAACCATTGTATGCATTGGAAACTGGTAGACTTGAGTGCAGGAGAGGAGAGTGGAATTCCATGTGTAGCGGTGAAATGCGTAGATATATGGAGGAACACCGGTGGCGAAAGCGGCTCTCTGGCCTGTAACTGACACTGAGGCTCGAAAGCGTGGGGAGCAAACA	d__Bacteria; p__Firmicutes; c__Bacilli; o__Lactobacillales; f__Streptococcaceae; g__Lactococcus	0.999946	7	0	0	0	275	0	0	0	0	0	0
a5189f77a2cfeab3bc1602ff5c8ac3e9	TACGTAGGTCCCGAGCGTTGTCCGGATTTATTGGGCGTAAAGCGAGCGCAGGCGGTTAGATAAGTCTGAAGTTAAAGGCTGTGGCTTAACCATAGTACGCTTTGGAAACTGTTTAACTTGAGTGCAAGAGGGGAGAGTGGAATTCCATGTGTAGCGGTGAAATGCGTAGATATATGGAGGAACACCGGTGGCGAAAGCGGCTCTCTGGCTTGTAACTGACGCTGAGGCTCGAAAGCGTGGGGAGCAAACA	d__Bacteria; p__Firmicutes; c__Bacilli; o__Lactobacillales; f__Streptococcaceae; g__Streptococcus	0.997062	0	0	0	0	24	6	0	0	0	0	0
d25d7d9bce52f7f8765b59877d1678c4	TACGTAGGTCCCGAGCGTTATCCGGATTTATTGGGCGTAAAGCGAGCGCAGGCGGTTAGATAAGTCTGAAGTTAAAGGCTGTGGCTTAACCATAGTATGCTTTGGAAACTGTTTAACTTGAGTGCAGAAGGGGAGAGTGGAATTCCATGTGTAGCGGTGGAATGCGTAGATATATGGAGGAACACCGGTGGCGAAAGCGGCTCTCTGGTCTGTAACTGACGCTGAGGCTCGAAAGCGTGGGTAGCGAACA	d__Bacteria; p__Firmicutes; c__Bacilli; o__Lactobacillales; f__Streptococcaceae; g__Streptococcus	0.999739	0	0	0	0	28	0	0	0	0	0	0
4cac188f212a24bea2a1768192189c77	TACGTAGGTCCCGAGCGTTGTCCGGATTTATTGGGCGTAAAGCGAGCGCAGGCGGTTTAATAAGTCTGAAGTTAAAGGCAGTGGCTTAACCATTGTTCGCTTTGGAAACTGTTAGACTTGAGTGCAGAAGGGGAGAGTGGAATTCCATGTGTAGCGGTGAAATGCGTAGATATATGGAGGAACACCGGTGGCGAAAGCGGCTCTCTGGTCTGTAACTGACGCTGAGGCTCGAAAGCGTGGGGAGCAAACA	d__Bacteria; p__Firmicutes; c__Bacilli; o__Lactobacillales; f__Streptococcaceae; g__Streptococcus	0.999978	0	0	0	0	26	0	0	0	0	0	0
bd2ebc70501f7d867c204f94c4e483da	TACGTAGGTCCCGAGCGTTGTCCGGATTTATTGGGCGTAAAGCGAGCGCAGGCGGTTTGATAAGTCTGAAGTTAAAGGCTGTGGCTCAACCATAGTTCGCTTTGGAAACTGTCAAACTTGAGTGCAGAAGGGGAGAGTGGAATTCCATGTGTAGCGGTGAAATGCGTAGATATATGGAGGAACACCGGTGGCGAAAGCGGCTCTCTGGTCTGTAACTGACGCTGAGGCTCGAAAGCGTGGGGAGCGAACA	d__Bacteria; p__Firmicutes; c__Bacilli; o__Lactobacillales; f__Streptococcaceae; g__Streptococcus	0.999993	9	0	0	0	14	0	0	0	0	0	0
cb47a765c4518ef21655eda174f2aacc	TACGTAGGTCCCGAGCGTTGTCCGGATTTATTGGGCGTAAAGCGAGCGCAGGCGGTTTAATAAGTCTGAAGTTAAAGGCAGTGGCTTAACCATTGTTCGCTTTGGAAACTGTTAGACTTGAGTGCAGAAGGGGAGAGTGGAATTCCATGTGTAGCGGTGAAATGCGTAGATATATGGAGGAACACCGGTGGCGAAAGCGGCTCTCTGGTCTGTAACTGACGCTGAGGCTCGAAAGCGTGGGGAGCAAACAG	d__Bacteria; p__Firmicutes; c__Bacilli; o__Lactobacillales; f__Streptococcaceae; g__Streptococcus	0.99998	0	3	0	0	0	0	0	0	0	0	0
ab13889998ce00389b620585cd11f26b	TACATAGGATGCAAGCGTTATCCGGATTTACTGGGCGTAAAGCGAGCGCAGGCGGATTTACAAGTCTGATGTTAAAGGCAATTGCTTAACGATTGTTTGCATTGGAAACTGTAAGTCTAGAGTATAGTAGGGAGTTCTGGAACTCCATGTGGAGCGGTGGAATGCGTAGATATATGGAAGAACACCAGTGGCGAAGGCGAGAACTTTGGCTATTACTGACGCTTAGGCTCGAAAGTGTGGGGAGCAAATA	d__Bacteria; p__Firmicutes; c__Bacilli; o__Mycoplasmatales; f__Mycoplasmataceae; g__Mycoplasma	0.904765	87	0	0	14	374	0	0	0	0	0	0
d031fc2dd6d3dec87a47b5b8f7657e5b	TACATAGGATGCAAGCGTTATCCGGATTTACTGGGCGTAAAGCGAGCGCAGGCGGAGTTACAAGTCTGGTGTTAAATGCAATTGCTTAACGATTGTTTGCATCAGAAACTGTAAATCTAGAGTATAGTAGGGAGTTTTGGAACTCCATGTGGAGCGGTGGAATGCGTAGATATATGGAAGAACACCAGTGGCGAAGGCGAAAACTTAGGCTATTACTGACGCTTAGGCTCGAAAGTGTGGGGAGCAAATA	d__Bacteria; p__Firmicutes; c__Bacilli; o__Mycoplasmatales; f__Mycoplasmataceae; g__Mycoplasma	0.971025	58	0	0	11	151	0	0	0	0	0	0
166f0d690d8108414984fe99f0f712ec	TACATAGGTCACAAGCGTTATCCGGAATTATTGGGCGTAAAGCGTTCGTAGGCGGTTTATTAAGTCTAGAGTTAAAGCCTGGGGCTCAACCCCAGCACGCTTTGGATACTGATAGACTAGAGTTACATAGAGGTAAGCGGAATTCTTAGTGGAGCGGTGGAATGCGTAGATATTAGGAAGAACACCAATGGCGAAGGCAGCTTACTGGATGTATACTGACGCTCAGGGACGAAAGCGTGGGGAGCAAACA	d__Bacteria; p__Firmicutes; c__Bacilli; o__Mycoplasmatales; f__Mycoplasmataceae; g__Mycoplasma	0.999387	6	0	0	0	25	0	0	0	0	0	0
a0d76b41d19e6188569d4b911e3dd4ed	TACATAGGTCACAAGCGTTATCCGGAATTATTGGGCGTAAAGCGTTCGTAGGCGGTTTGTTAAGTCTAGAGTTAAAGCCTGGGGCTCAACCCCAGCCCGCTTTGGATACTGACAAACTAGAGTTATATAGAGGTAAGTGGAATTCTTAGTGAAGCGGTGGAATGCGTAGATATTAGGAAGAACACCAATGGCGAAGGCAGCTTACTGGATATACACTGACGCTCAGGGACGAAAGCGTGGGGAGCAAACA	d__Bacteria; p__Firmicutes; c__Bacilli; o__Mycoplasmatales; f__Mycoplasmataceae; g__Mycoplasma	0.99952	0	0	0	0	9	0	0	0	0	0	0
b65ac8ddffa4f717a1f9dd86d38360b7	TACATAGGTTGCAAGCGTTATCCGGATTTACTGGGTGTAAAACGAGCGCGGGTGGATTTACAAGTCTGGTGTTAAAGACAGTTGCTTAACAACTGGTTGCATTGGAAACTGTAAGTCTAGAATGTAGTAGAGAGTTATGGAACTCCAAGTGGAGCGGTGGAATGCGTAGATATATGGAAGAACACTAGTGGCGAAGGCGATAACTTAGACTATTATTGACACTTAGGCTCGAAAGTGTGGGGAGCAAATA	d__Bacteria; p__Firmicutes; c__Bacilli; o__Mycoplasmatales; f__Mycoplasmataceae; g__Ureaplasma; s__uncultured_Mycoplasma	0.996949	0	0	0	0	6	0	0	0	0	0	0
65681ae813be8bfadf6986c024a331a5	TACGTAGGGGGCAAGCGTTGTCCGGAATTATTGGGCGTAAAGCGCGCGCAGGCGGCGATTTAAGTCTGGTGTTTAAACCTTGGGCTCAACCTGGGGTCGCACTGGAAACTGGGTCGCTTGAGTACAGAAGAGGAAAGTGGAATTCCACGTGTAGCGGTGAAATGCGTAGATATGTGGAGGAACACCAGTGGCGAAGGCGACTTTCTGGGCTGTAACTGACGCTGAGGCGCGAAAGCGTGGGGAGCAAACA	d__Bacteria; p__Firmicutes; c__Bacilli; o__Paenibacillales; f__Paenibacillaceae; g__Paenibacillus	0.9989	267	0	0	0	0	1083	0	135	0	0	0
e069a35cdc8b3a77d749bf23b65c52fc	TACGTAGGGGGCAAGCGTTGTCCGGAATTATTGGGCGTAAAGCGCGCGCAGGCGGCTATTTAAGTCTGGTGTTTAAACCATGGGCTCAACCTGTGGTCGCACTGGAAACTGGGTGGCTTGAGTACAGAAGAGGAAAGTGGAATTCCACGTGTAGCGGTGAAATGCGTAGAGATGTGGAGGAACACCAGTGGCGAAGGCGACTTTCTGGGCTGTAACTGACGCTGAGGCGCGAAAGCGTGGGGAGCAAACA	d__Bacteria; p__Firmicutes; c__Bacilli; o__Paenibacillales; f__Paenibacillaceae; g__Paenibacillus	0.992968	0	0	0	0	0	31	0	0	0	138	0
14b881603cc0077c6ac50c92cf37c7b9	TACGTAGGGGGCAAGCGTTGTCCGGAATTATTGGGCGTAAAGCGCGCGCAGGCGGTCATTTAAGTCTGGTGTTTAAACCTTGGGCTCAACCTGGGGTCGCACTGGAAACTGGGTGACTTGAGTACAGAAGAGGAAAGTGGAATTCCACGTGTAGCGGTGAAATGCGTAGATATGTGGAGGAACACCAGTGGCGAAGGCGACTTTCTGGGCTGTAACTGACGCTGAGGCGCGAAAGCGTGGGGAGCAAACA	d__Bacteria; p__Firmicutes; c__Bacilli; o__Paenibacillales; f__Paenibacillaceae; g__Paenibacillus	0.998559	0	0	0	0	0	0	0	0	0	53	0
792414595e6b14288cdd54bd5dadab5b	TACGTAGGGAGCGAGCGTTATCCGGATTTATTGGGTGTAAAGGGTGCGTAGGCGGCTTCTTAAGTCTGTAGTCTAAGCCCGGAGCTTAACTCCGGTTCGCTACAGAAACTGATTAGCTTGAGTATGGTAGAGGCAAGTGGAATTTCTAGTGTAGCGGTTAAATGCGTAGATATTAGAAGGAACACCAGTGGCGAAGGCGACTTGCTGGGCCATCACTGACGCTGAGGCACGAAAGCGTGGGGAGCAAATA	d__Bacteria; p__Firmicutes; c__Bacilli; o__RF39; f__RF39; g__RF39; s__uncultured_Lachnospiraceae	0.875125	0	0	0	0	18	0	0	0	0	0	0
1355705d5f5537fdd6063e8aef08650d	TACGTAGGTGGCAAGCGTTATCCGGAATTATTGGGCGTAAAGCGCGCGTAGGCGGTTTTTTAAGTCTGATGTGAAAGCCCACGGCTCAACCGTGGAGGGTCATTGGAAACTGGAAAACTTGAGTGCAGAAGAGGAAAGTGGAATTCCATGTGTAGCGGTGAAATGCGCAGAGATATGGAGGAACACCAGTGGCGAAGGCGACTTTCTGGTCTGTAACTGACGCTGATGTGCGAAAGCGTGGGGATCAAACA	d__Bacteria; p__Firmicutes; c__Bacilli; o__Staphylococcales; f__Staphylococcaceae; g__Staphylococcus	0.990295	35	0	0	0	179	0	0	0	0	0	0
cf8dddc57e9dc9aaaaf1079b66087b15	TACGTAGGTGGCAAGCGTTGTCCGGAATTACTGGGCGTAAAGCGCGCGTAGACGGCTTAATAAGTCAGATGTGAAAGACCCGGGCTCAACCCGGGGGTTGCATCTGAGACTGCTAAGCTTGAGTGCAGGAGAGGCAAGTGGAATTCCCAGTGTAGCAGTGAAATGCGTAGATATTGGGAGGAACACCAGTGGCGAAGGCGACTTGCTGGACTGTAACTGACGTTGAGGTGCGAAAGCTAGGGGAGCAAACG	d__Bacteria; p__Firmicutes; c__BRH-c20a; o__BRH-c20a; f__BRH-c20a; g__BRH-c20a; s__uncultured_bacterium	0.758171	0	0	0	0	0	0	0	398	0	0	0
0541abeb7e61ca8df239a24e5ef12a89	TACGTAGGGGGCGAGCGTTGTCCGGAATTATTGGGCGTAAAGGGTGCGTAGGCGGCGATGCAAGTCCATTGTGAAAAGCCCGGGCTTAACCTGGGAGGTGCAGTGGAAACTGTATGGCTTGAGTGCAGGAGAGGAAAGTGGAATTCCTAGTGTAGCGGTGAAATGCGTAGATATTAGGAGGAACACCAGTGGCGAAGGCGACTTTCTGGACTGTAACTGACGCTGAGGCACGAAAGCGTGGGGAGCAAACA	d__Bacteria; p__Firmicutes; c__Clostridia	0.941788	0	0	0	0	0	0	0	0	0	278	0
6e011778021e1ae02833c420aabecd38	TACGTAGGGGGCAAGCGTTGTCCGGAATTACTGGGCGTAAAGGGCGTGTAGGTGGGTAATTAAGTCATGGGTGAAAACTGCGAGCTCAACTTGCAGACTGCCTATGAAACTGGTTATCTTGAGGGCAGGAGAGGAAAGTGGAATTCCTAGTGTAGCGGTGAAATGCGTAGATATTAGGAGGAACACCAGTGGCGAAGGCGACTTTCTGGACTGTCCCTGACACTGAGGCGCGAAAGCTAGGGGAGCGAACG	d__Bacteria; p__Firmicutes; c__Clostridia	0.767569	0	55	0	0	0	0	0	0	0	0	0
6d31dcc2d20020278b087ee6d862bc2a	TACGTAGGGGGCAAGCGTTATCCGGAATTACTGGGTGTAAAGGGTGCGTAGGCGGTAAAGTAAGTTAGGTGTGAAAGCCCGGGGCTCAACCTCGGGACTGCACTTAAAACTGCTTTACTAGAATACAGGAGAGGTAAGTGGAATTCCTAGTGTAGCGGTGAAATGCGTAGATATTAGGAGGAACACCAGTGGCGAAGGCGACTTACTGGACTGTGATTGACGCTGAGGCACGAAAGCGTGGGGAGCGAACA	d__Bacteria; p__Firmicutes; c__Clostridia	0.997648	0	0	0	17	20	0	0	0	0	0	0
720365ea6245a55bfe519c1cfd011fa6	TACGTAGGGGGCAAGCGTTATCCGGATTTACTGGGTGTAAAGGGCGTGTAGGCGGAGGCGCAAGTTGGGAGTGAAATCTATGGGCTCAACCCATAAACTGCTCTCAAAACTGTGTCCCTTGAGTATCGGAGAGGCAAGCGGAATTCCTAGTGTAGCGGTGAAATGCGTAGATATTAGGAGGAACACCAGTGGCGAAGGCGGCTTACTGGGCTGTAACTGACGCTGAGGCACGAAAGCGTGGGGAGCAAACA	d__Bacteria; p__Firmicutes; c__Clostridia	0.997154	0	0	0	0	14	0	0	0	0	0	0
7291f9433447631e2805dc21d92600cf	TACGTAGGGGGCAAGCGTTATCCGGAATTACTGGGTGTAAAGGGTGCGTAGGCGGCACGCCAAGTCAGTTGTGAAACCCGTAGGCTCAACCTACGGCTTGCAATTGAAACTGGCGAGCTAGAGTACAGGAGAGGAAAGCGGAATTCCTAGTGTAGCGGTGAAATGCGTAGATATTAGGAGGAACACCAGTGGCGAAGGCGGCCTGCTGGGCTTTTACTGACGCTGAGGCTCGAAAGTGTGGGTAGCAAACA	d__Bacteria; p__Firmicutes; c__Clostridia	0.991099	0	0	0	0	9	0	0	0	0	0	0
8baaa88c7bdc0b17afa3ee9ea822ebbe	TACGTAGGGGGCAAGCGTTATCCGGATTTATTGGGTGTAAAGGGAGCGTAGGCGGGATTGCAAGTCAGATGTGAAATGCAGAGGCTTAACCTCTGAGCTGCATTTGAAACTGTGGCCCTTGAGTATCGGAGAGGCAAGCGGAATTCCTAGTGTAGCGGTGAAATGCGTAGATATTAGGAGGAACACCAGTGGCGAAGGCGGCTTGCTGGACGACAACTGACGCTGAGGCGCGAAAGCGTGGGGAGCAAACA	d__Bacteria; p__Firmicutes; c__Clostridia	0.998163	0	0	0	0	8	0	0	0	0	0	0
c7f3c8d29349c420c4a9bdafa9667281	TACGGAGGATGCGAGCGTTATCCGGATTTATTGGGTTTAAAGGGCGTGTAGGCGGAGGCGCAAGTTGGGAGTGAAATCTATGGGCTCAACCCATAAACTGCTCTCAAAACTGTGTCCCTTGAGTATCGGAGAGGCAAGCGGAATTCCTAGTGTAGCGGTGAAATGCGTAGATATATGGAAGAACACCAGTGGCGAAGGCGATTCTCTGGACTGTAACTGACACTGAGGCTCGAAAGCGTGGGGAGCGAACA	d__Bacteria; p__Firmicutes; c__Clostridia	0.904704	0	0	0	0	7	0	0	0	0	0	0
289e168757c85bd4cf6e0ccc65fc79d2	TACGTAGGGGGCAAGCGTTATCCGGATTTACTGGGTGTAAAGGGAGCGTAGGCGGGATTGCAAGTCAGATGTGAAATGCAGAGGCTTAACCTCTGAGCTGCATTTGAAACTGTAGTTCTTGAGTGAAGTAGAGGTAAGCGGAATTCCTGGTGTAGCGGTGAAATGCGTAGATATCAGGAGGAACACCGGTGGCGAAGGCGGCTTGCTGGACGGTAACTGACGTTGAGGCTCGAAAGCGTGGGTATCGAACA	d__Bacteria; p__Firmicutes; c__Clostridia	0.998908	0	0	0	0	6	0	0	0	0	0	0
a73a8f8395738ab398c5efb148e15a3e	TACGTAGGTGGCAAGCGTTGTCCGGAATTACTGGGTGTAAAGGGCGTGTAGACGGGACTATTAGTCAGATGTGAAATTTCCAGGCTTAACTTGGAGGCTGCATCTGAAACTGTAGTTCTTGAGTATCGGAGAGGAAAGCGGAATTCCTAGTGTAGCGGTGAAATGCGTAGATATTAGGAGGAACACCAGTGGCGAAGGCGGCTTTCTGGACGATAACTGACGTTGAGGCGCGAAAGCGTGGGGAGCAAACA	d__Bacteria; p__Firmicutes; c__Clostridia	0.999112	6	0	0	0	0	0	0	0	0	0	0
5a170f37dea48d6641d798376d1333ef	TACGTAGGGGGCAAGCGTTGTCCGGAATCACTGGGCGTAAAGGGCGCGTAGGCGGTTTGTTAAGTCAGGTGTGAAAGTTTTCAGCTTAACTGGAAAAGTGCACTTGAAACTAACATACTTGAGTACTGGAGAGGTAAGCGGAATTCCTAGTGTAGCGGTGAAATGCGTAGATATTAGGAGGAATACCAGTGGCGAAGGCGACTTTCTGGACTTATACTGACGCTGAGTCACGAAAGCGTGGGGAGCAAACA	d__Bacteria; p__Firmicutes; c__Clostridia	0.95767	0	0	0	0	0	0	0	0	0	0	6
558a78fc0d38006edfc3a19636f9920e	TACGTAGGGGGCGAGCGTTATCCGGAATCATTGGGCGTAAAGGGTGCGTAGGCGGCCGCCCAAGCAGGGGGTATAAGGCCACGGCTTAACCGTGGCTTGCCCCCTGAACTGGGCGGCTTGAGTGCAGGAGAGGAAAGCGGAATTCCTAGTGTAGCGGTGAAATGCGTAGATATTAGGAGGAACACCAGTGGCGAAGGCGGCTTTCTGGACTGCAACTGACGCTGAGGCTCGAAAGCGTGGGGAGCAAACA	d__Bacteria; p__Firmicutes; c__Clostridia	0.979684	0	0	0	0	5	0	0	0	0	0	0
7d5728faf7634280bfaff7c49af3009f	TACGTAGGGGGCGAGCGTTGTCCGGAATCACTGGGCGTAAAGGGCGTGTAGGCGGTAATATAAGTCAAATGTGAAAGATGCCGGCTCAACCGGGAGAGTGCAACTGATACTGTATAACTTGAGTGTGAGAGAGGGAAGCGGAATTCCTAGTGTAGCGGTGAAATGCGTAGATATTAGGAGGAACACCAGTGGCGAAGGCGGCTTTCTGGCTCATAACTGACGCTGAGGCGCGAAAGCGTGGGGAGCAAACA	d__Bacteria; p__Firmicutes; c__Clostridia	0.85919	0	0	0	0	4	0	0	0	0	0	0
4745d3638e6e03f2ca068b646db245d1	TACGTAGGGGGCGAGCGTTGTCCGGAATTACTGGGCGTAAAGGGTGCGTAGGTGGCAATTTAAGTTGGATGTGAAATCCCCGGGCTTAACCTGGGTGGTGCATTCAAAACTGGATAGCTAGAGTGCAGGAGAGGGAAGCGGAATTCCTAGTGTAGCGGTGAAATGCGTAGATATTAGGAGGAACACCAGTGGCGAAGGCGGCTTTCTGGACTGTAACTGACACTGAGGCACGAAAGCGTGGGGAGCAAACA	d__Bacteria; p__Firmicutes; c__Clostridia; o__Christensenellales; f__Christensenellaceae	0.847964	0	18	18	61	120	0	52	0	209	0	238
ce374127886afd898a8e921893cecf5b	TACGTAGGGGGCGAGCGTTGTCCGGAATGACTGGGCGTAAAGGGCGCGTAGGTGGCCTTACAAGTCTGGAGTGAAAGTCCCGTTTTTAAGGTGGGAATGGCTTTGGAAACTGTGAGGCTTGAGTGTGGGAGAGGATAGCGGAATTCCCGGTGTAGCGGTGAAATGCGTAGAGATCGGGAGGAACACCAGTGGCGAAGGCGGCTATCTGGACCAAGACTGACACTGAAGCGCGAAAGCGTGGGTAGCAAACA	d__Bacteria; p__Firmicutes; c__Clostridia; o__Christensenellales; f__Christensenellaceae; g__Christensenellaceae_R-7_group	0.99824	0	149	0	28	12	0	125	0	143	0	64
0429979663873acdcd9b507413058f2c	TACGTAGGGGGCGAGCGTTGTCCGGAATGACTGGGCGTAAAGGGCGCGTAGGTGGCCTTGCAAGTCTGGAGTGAAAGTCCCGTTTTTAAGGTGGGAATGGCTTTGGAAACTGTGAGGCTTGAGTGTGGGAGAGGATAGCGGAATTCCCGGTGTAGCGGTGAAATGCGTAGAGATCGGGAGGAACACCAGTGGCGAAGGCGGCTATCTGGACCAAGACTGACACTGAAGCGCGAAAGCGTGGGTAGCAAACA	d__Bacteria; p__Firmicutes; c__Clostridia; o__Christensenellales; f__Christensenellaceae; g__Christensenellaceae_R-7_group	0.998185	0	0	0	0	0	0	59	0	48	0	0
9c09bfd6f143e2145bc3770afc7734cf	TACGTAGGGGGCGAGCGTTGTCCGGAATTACTGGGCGTAAAGGGTGCGTAGGTGGCCTTTTAAGTTGGATGTGAAATACCCGGGCTTAACTTGGGGGGTGCATCTAATACTGGAGGGCTAGAGTGCAGGAGAGGAAAGCGGAATTCCTAGTGTAGCGGTGAAATGCGTAGATATTAGGAGGAACACCAGTGGCGAAGGCGGCTTTCTGGACTGTAACTGACACTGAGGCACGAAAGCGTGGGGAGCAAACA	d__Bacteria; p__Firmicutes; c__Clostridia; o__Christensenellales; f__Christensenellaceae; g__Christensenellaceae_R-7_group	0.89865	0	0	0	0	37	0	0	0	0	0	0
5e5f2f6aba5b63034c21dc723d1c10d2	TACGTAGGGGGCAAGCGTTGTCCGGAATGACTGGGCGTAAAGGGCGTGTAGGCGGCGATCTAAGTTAGGAGTGAAAGTCCAGCTTTTAAGGTTGGAATTGCTTTTAATACTGGATGGCTTGAGTGCGGAAGAGGTAAGTGGAATTCCCAGTGTAGCGGTGAAATGCGTAGAGATTGGGAGGAACACCAGTGGCGAAGGCGACTTACTGGGCCGTAACTGACGCTGAGGCGCGAAAGCGTGGGGAGCGAACA	d__Bacteria; p__Firmicutes; c__Clostridia; o__Christensenellales; f__Christensenellaceae; g__Christensenellaceae_R-7_group	0.950604	0	0	0	0	9	0	0	0	0	0	0
50407414be23f4fc22aa9bc2c5a7b29f	TACGTAGGTGGCAAGCGTTGTCCGGATTTACTGGGTGTAAAGGGCGTGTAGGCGGTTTTTTAAGTCTGGAGTGAAAGTCCTGCTTTCAAGGTGGGAATTGCTTTGGATACTGGAGAACTTGAGTGCGGAAGAGGTAAGTGGAATTCCCAGTGTAGCGGTGAAATGCGTAGAGATTGGGAGGAACACCAGTGGCGAAGGCGACTTACTGGGCCGTAACTGACGCTGAGGCGCGAAAGCGTGGGGAGCGAACA	d__Bacteria; p__Firmicutes; c__Clostridia; o__Christensenellales; f__Christensenellaceae; g__Christensenellaceae_R-7_group	0.703111	0	0	0	0	7	0	0	0	0	0	0
c8e7f7b0d93dffad4e82a92f9e54e821	TACGTAGGGGGCAAGCGTTGTCCGGAATGATTGGGCGTAAAGGGCGCGTAGGCGGCTCGGTAAGTCTGGAGTGAAATTCCTGCTTTCAAGGTGGGAACTGCTTTGGATACTGTCGGGCTTGAGTGCAGGAGAGGTAAGTGGAATTCCCGGTGTAGCGGTGAAATGCGTAGAGATCGGGAGGAACACCAGTGGCGAAGGCGACTTACTGGACTGTAACTGACGCTGAGGCGCGAAAGTGTGGGGAGCAAACA	d__Bacteria; p__Firmicutes; c__Clostridia; o__Christensenellales; f__Christensenellaceae; g__Christensenellaceae_R-7_group	0.887121	0	0	0	0	5	0	0	0	0	0	0
274d80c11cbb6e98f26f68f53900e232	TACGTAGGGGGCAAGCGTTGTCCGGAATTATTGGGCGTAAAGGGCGCGTAGGCGGCCTGTTAAGTCTGGAGTGAAAGTCCTGCTTTTAAGGTGGGAATTGCTTTGGAAACTGGCGGGCTGGAGTGCAGGAGAGGTTAGTGGAATTCCCGGTGTAGCGGTGAAATGCGTAGAGATCGGGAGGAACACCAGTGGCGAAGGCGACTAACTGGACTGTAACTGACGCTGAAGCGCGAATGTGTGGGGAGCAAACA	d__Bacteria; p__Firmicutes; c__Clostridia; o__Christensenellales; f__Christensenellaceae; g__Christensenellaceae_R-7_group	0.968113	0	4	0	0	0	0	0	0	0	0	0
2235317a37e44b4dd961da1eef30d84a	TACGTAGGGGGCAAGCGTTGTCCGGAATGATTGGGTGTAAAGGGCGCGTAGGCGGCTTTATAAGTCTGGAGTGAAAGTCCTCTTTTCAAGGGAGGAATTGCTTTGGAAACTATAGAGCTTGAGTGCAGGAGAGGTTATCGGAATTCCCGGTGTAGCGGTGAAATGCGTAGATATCGGGAGGAATATCGGTGGCGAAGGCGGGTAACTGGACTGCAACTGACGCTGAGGCGCGAAAGTGTGGGGAGCAAACA	d__Bacteria; p__Firmicutes; c__Clostridia; o__Christensenellales; f__Christensenellaceae; g__Christensenellaceae_R-7_group	0.958604	0	0	0	0	3	0	0	0	0	0	0
df245c1bab1d11ca50d7ff68caa66d73	TACGTAGGGGGCGAGCGTTGTCCGGAATTATTGGGCGTAAAGGGCGCGTAGACGGCTAAGTAAGTTATAGGTGAAAGCCCATCTTTCAAGGATGGAATTGCCTGTAATACTGCATAGCTTGAGTGCAGGAGAGGGAAGCGGAATTCCTAGTGTAGCGGTGAAATGCGTAGATATTAGGAGGAACACCAGTGGCGAAGGCGGCTTTCTGGACTGTAACTGACGTTGAGGCGCGAAAGCGTGGGGAGCAAACA	d__Bacteria; p__Firmicutes; c__Clostridia; o__Christensenellales; f__Christensenellaceae; g__Christensenellaceae_R-7_group; s__bacterium_YE57	0.882396	0	0	0	0	6	0	0	0	0	0	0
984614a997206fc07645d69962bc0ec1	TACGTAGGGGGCAAGCGTTGTCCGGATTTACTGGGCGTAAAGGGTGCGTAGGCGGTGCCTTAAGTCAGATGTGAAAGACCCGGGCTTAACTCGGGGGGTGCATTTGAAACTGGGGCACTTGAGTGCAGGAGAGGAAAGTGGAATTCCTAGTGTAGCGGTGAAATGCGTAGATATTAGGAGGAACACCAGTGGCGAAGGCGACTTTCTGGACTGTAACTGACGCTGAGGCACGAAAGCGTGGGGAGCAAACA	d__Bacteria; p__Firmicutes; c__Clostridia; o__Christensenellales; f__Christensenellaceae; g__uncultured	0.724129	11	0	0	0	0	0	0	0	0	0	0
7c0c72cc86a5548fac1f1c96853e29fe	TACGTAGGGAGCAAGCGTTGTCCGGAATTACTGGGCGTAAAGGGTGCGTAGGCGGCGCAGTTAGTCAGAAGTGAAATATCGGGGCTTAACCCCGGGGCTGCTTCTGATACTGCTGTGCTCGAGTGCAGGAGAGGTAAGTGGAATTCCTAGTGTAGCGGTGAAATGCGTAGATATTAGGAGGAACACCAGTGGCGAAGGCGACTTACTGGACTGTAACTGACGCTGAGGCACGAAAGCGTGGGTAGCAAACA	d__Bacteria; p__Firmicutes; c__Clostridia; o__Christensenellales; f__Christensenellaceae; g__uncultured; s__uncultured_bacterium	0.79292	0	0	0	0	7	0	0	0	0	0	0
17909b1362255c2af78882e226cf4e76	TACGTAGGGAGCAAGCGTTATCCGGATTTATTGGGTGTAAAGGGTGCGTAGACGGGAAATTAAGTTAGTTGTGAAATCCCTCGGCTTAACTGAGGAACTGCAACTAAAACTGATTTTCTTGAGTGTTGGAGAGGAAAGTGGAATTCCTAGTGTAGCGGTGAAATGCGTAGATATTAGGAGGAACACCAGTGGCGAAGGCGACTTTCTGGACAATAACTGACGTTGAGGCACGAAAGTGTGGGGAGCAAACA	d__Bacteria; p__Firmicutes; c__Clostridia; o__Clostridia_UCG-014; f__Clostridia_UCG-014; g__Clostridia_UCG-014	0.999998	0	0	0	0	87	0	0	0	0	0	0
c5f2515210120ad790dc51f8320c0983	TACGTAGGGAGCAAGCGTTATCCGGATTTATTGGGTGTAAAGGGTGCGTAGACGGGAAGGTAAGTTAGTTGTGAAATCCCTCGGCTCAACTGAGGAACTGCGACTAAAACTGCTTTTCTTGAGTGCTGGAGAGGAAAGTGGAATTCCTAGTGTAGCGGTGAAATGCGTAGATATTAGGAGGAACACCAGTGGCGAAGGCGACTTTCTGGACAGTAACTGACGTTGAGGCACGAAAGTGTGGGGAGCAAACA	d__Bacteria; p__Firmicutes; c__Clostridia; o__Clostridia_UCG-014; f__Clostridia_UCG-014; g__Clostridia_UCG-014	0.999988	0	0	0	0	47	0	0	0	0	0	0
e322b00700a6292b9b6e7c8fe0bbdbfb	TACATAGGGAGCAAGCGTTATCCGGAATTATTGGGTGTAAAGGGTGCGTAGACGGGAAATTAAGTTAGTTGTGAAATCCCTTGGCTTAACTGAGGAACTGCAACTAAAACTGGTTTTCTTGAGTATTGGAGAGGAAAGTGGAATTCCTAGTGTAGCGGTGAAATGCGTAGATATTAGGAGGAACACCAGTGGCGAAGGCGACTTTCTGGACAATAACTGACGTTGAGGCACGAAAGTGTGGGGAGCAAACA	d__Bacteria; p__Firmicutes; c__Clostridia; o__Clostridia_UCG-014; f__Clostridia_UCG-014; g__Clostridia_UCG-014	0.999991	0	0	0	0	22	0	0	0	0	0	0
b081db667153a26d129b77f41961a763	TACGTAGGGAGCGAGCGTTATCCGGAATTATTGGGTGTAAAGGGTGCGTAGACGGAAGAACAAGTTGGTTGTGAAATCCCTCGGCTTAACTGAGGAACTGCAACCAAAACTGTACTTCTTGAGTGCGGGAGAGGTAAGTGGAATTCCTAGTGTAGCGGTGAAATGCGTAGATATTAGGAGGAACACCAGTGGCGAAGGCGACTTACTGGACTGTAACTGACGTTGAGGCACGAAAGTGTGGGGAGCAAACA	d__Bacteria; p__Firmicutes; c__Clostridia; o__Clostridia_UCG-014; f__Clostridia_UCG-014; g__Clostridia_UCG-014	0.999877	8	0	0	0	0	0	0	0	0	0	0
72c2cc46cd32688fac0d49254cbd172a	TACGTAGGGAGCAAGCGTTATCCGGATTTATTGGGTGTAAAGGGTGCGTAGACGGGAAAATAAGTTAGTTGTGAAATCCCTCGGCTCAACTGAGGAACTGCAACTAAAACTGTTTTTCTTGAGTGTTGGAGAGGAAAGCGGAATTCCTAGTGTAGTGGTGAAATGCGTAGAGATTAGGAAGAACACCAGTGGCGAAGGCGATTCTCTGGACTGTAACTGACGCTGAGGCTCGAAAGCGTGGGGAGCAAACA	d__Bacteria; p__Firmicutes; c__Clostridia; o__Clostridia_UCG-014; f__Clostridia_UCG-014; g__Clostridia_UCG-014; s__uncultured_bacterium	0.829261	0	0	0	0	7	0	0	0	0	0	0
ca76be6ed47cc3cbb168bfcb8b5d1a90	TACGTAGGTGGCAAGCGTTATCCGGAATTATTGGGTGTAAAGGGTGCGTAGACGGAAGAACAAGTTGGTTGTGAAATCCCTCGGCTCAACTGAGGAACTGCAACCAAAACTATTCTCCTTGAGTGTCGGAGAGGAAAGTGGAATTCCTAGTGTAGCGGTGAAATGCGTAGATATTAGGAGGAACACCAGTGGCGAAGGCGACTTTCTGGACGATAACTGACGTTGAGGCACGAAAGTGTGGGGAGCAAACA	d__Bacteria; p__Firmicutes; c__Clostridia; o__Clostridia_UCG-014; f__Clostridia_UCG-014; g__Clostridia_UCG-014; s__unidentified	0.79954	0	0	0	0	16	0	0	0	0	0	0
5820b92b05018590e9875b37ec8d154b	TACGTAGGTGGCAAGCGTTGTCCGGAATTATTGGGCGTAAAGGGCGCGTAGGCGGCACCCTAAGTCAGATGTGAAAACCCGAGGCTCAACTTCGGGCGTGCATTTGAAACTGGGGAGCTTGAGTGCAGGAGAGGAAAGCGGAATTCCTAGTGTAGCGGTGAAATGCGTAGATATTAGGAGGAACACCAGTGGCGAAGGCGGCTTTCTGGACTGTAACTGACGCTGAGGCGCGAAAGCGTGGGGAGCAAACA	d__Bacteria; p__Firmicutes; c__Clostridia; o__Clostridia; f__Gracilibacteraceae; g__Lutispora; s__uncultured_bacterium	0.761836	92	0	0	0	0	0	0	0	0	0	0
63e97c22353ef0c5167480beef0ad257	TACGTAGGTGGCAAGCGTTGTCCGGAATTACTGGGTGTAAAGGGCGTGTAGGCGGGGAGACAAGTCAGATGTGAAATCCCGAAGCTTAACTTCGGAGCTGCATCTGAAACTGTTTTTCTTGAGTGTTGGAGAGGAAAGTGGAATTCCCAGTGTAGCGGTGAAATGCGTAGAGATTGGGAGGAACACCAGTGGCGAAGGCGGCTTTCTGGACAATAACTGACGCTGAGGCGCGAAAGCGTGGGGAGCAAACA	d__Bacteria; p__Firmicutes; c__Clostridia; o__Clostridia; f__Hungateiclostridiaceae	0.991495	0	0	0	0	0	0	0	89	0	0	0
e12d4f60859c653b4506902c0ea3f0dd	TACGTAGGTGGCAAGCGTTATCCGGATTTACTGGGTGTAAAGGGCGTGTAGGCGGGTCTGTAAGTCAGATGTGAAATCTCCGGGCTTAACTCGGAAGGGTCATCTGAAACTACGGATCTTGAGTACTGGAGAGGATAGTGGAATTCCTAGTGTAGCGGTAAAATGCGTAGATATTAGGAGGAACACCAGTGGCGAAGGCGGCTATCTGGACAGTAACTGACGCTGAGGCGCGAAAGCGTGGGGAGCAAACA	d__Bacteria; p__Firmicutes; c__Clostridia; o__Clostridia; f__Hungateiclostridiaceae; g__Ercella; s__Ercella_succinigenes	0.725346	0	123	115	108	117	0	93	0	165	0	68
c401ebab5670ecb1202ad1df5ad34f71	TACGTAGGTGGCGAGCGTTGTCCGGAATTACTGGGTGTAAAGGGCGTGTAGGCGGGAATGTAAGTCAGATGTGAAATGCCGAGGCTTAACCTCGGAGCTGCATCTGAAACTGCGTTTCTTGAGTGTCGGAGAGGAAAGTGGAATTCCCAGTGTAGCGGTGAAATGCGTAGATATTGGGAGGAACACCAGTGGCGAAGGCGACTTTCTGGACGATAACTGACGCTGAGGCGCGAAAGCGTGGGGAGCAAACA	d__Bacteria; p__Firmicutes; c__Clostridia; o__Clostridia; f__Hungateiclostridiaceae; g__Ruminiclostridium	0.947219	20	0	0	0	0	0	0	0	0	0	0
0d2e6a1af926d8c1861d20c33facc8e0	TACGTAGGTGGCGAGCGTTGTCCGGAATTACTGGGTGTAAAGGGCGTGTAGGCGGGAATGCAAGTCAGATGTGAAATACCGAAGCTTAACTTCGGGGCTGCATCTGAAACTGTGTTTCTTGAGTGTCGGAGAGGAAAGTGGAATTCCCAGTGTAGCGGTGAAATGCGTAGATATTGGGAGGAACACCAGTGGCGAAGGCGACTTTCTGGACGATAACTGACGCTGAGGCGCGAAAGCGTGGGGAGCAAACA	d__Bacteria; p__Firmicutes; c__Clostridia; o__Clostridia; f__Hungateiclostridiaceae; g__Ruminiclostridium	0.947668	0	0	0	0	5	0	0	0	0	0	0
3d7a2eaadcdfa88c25170f89dfc39416	TACGTAGGTGGCGAGCGTTGTCCGGAATTACTGGGCGTAAAGGATGCGTAGGTGGATACTTAAGTGGGATGTGAAATCCCCGGGCTCAACCCGGGAACTGCATTCCAAACTGGGTATCTAGAGTGCAGGAGAGGAAAGCGGAATTCCTAGTGTAGCGGTGAAATGCGTAGATATTAGGAGGAACACCAGTGGCGAAGGCGGCTTTCTGGACTGTAACTGACACTGAGGCATGAAAGCGTGGGTAGCAAACA	d__Bacteria; p__Firmicutes; c__Clostridia; o__Clostridiales	0.999994	0	3165	3289	5171	4254	0	2854	0	2014	0	1564
82a40b2200b5226c1f5ddd2d6203d3a6	TACGTAGGTGGCAAGCGTTGTCCGGAATTACTGGGCGTAAAGGATGCGTAGGCGGATATATAAGTCAGATGTGAAATACCCGGGCTTAACTTGGGTGCTGCATTTGAAACTGTATGTCTAGAGTGCGGGAGAGGAAAGTGGAATTCCTAGTGTAGCGGTGAAATGCGTAGAGATTAGGAAGAACACCAGTGGCGAAGGCGACTTTCTGGACCGTAACTGACGCTGAGGCATGAAAGCGTGGGTAGCAAACA	d__Bacteria; p__Firmicutes; c__Clostridia; o__Clostridiales; f__Clostridiaceae	0.999763	0	0	0	0	0	0	0	78	0	0	0
c59ca55c6f8beedb1766efa21ee44a82	TACGTAGGTGGCAAGCGTTATCCGGATTTACTGGGTGTAAAGGGCGTGTAGGCGGGGAAGCAAGTCAGATGTGAAATTCCAGGGCTCAACCCTGGAACTGCATTTGAAACTGGAAGTCTAGAGTGCAGGAGAGGAGAATGGAATTCCTAGTGTAGCGGTGAAATGCGTAGAGATTAGGAAGAACACCAGTGGCGAAGGCGATTCTCTGGACTGTAACTGACGCTGAGGCACGAAAGCGTGGGGAGCAAACA	d__Bacteria; p__Firmicutes; c__Clostridia; o__Clostridiales; f__Clostridiaceae	0.838089	0	0	0	0	4	0	0	0	0	0	0
e75055a7afd43334a49ec43beac5040b	TACGTAGGTGGCAAGCGTTGTTCGGAATAACTGGGCGTAAAGGATGCGTAGGCGGTTAAACAAGTTATACGTTAAATATATAGGCTTAACCTGTAGAAAGCATATAAAACTGTTTAACTAGAGTGCAGGAGAGGTAAGTGGAATTCCTAGTGTAGCGGTGAAATGCGTAGAGATTAGGAAGAACACCAGTGGCGAAGGCGTCTTACTGGACTGTAACTGACGCTGAGGCATGAGAGCATGGGGAGCAAACA	d__Bacteria; p__Firmicutes; c__Clostridia; o__Clostridiales; f__Clostridiaceae; g__Candidatus_Arthromitus	0.999997	6	0	0	0	0	0	0	0	0	0	0
97c8e72a012bb68cabfd5774c84f4a5f	TACGTAGGTGGCGAGCGTTGTCCGGATTTACTGGGCGTAAAGGGAGCGTAGGCGGACTTTTAAGTGAGATGTGAAATACTCGGGCTCAACTTGAGTGCTGCATTTCAAACTGGAAGTCTAGAGTGCAGGAGAGGAGAATGGAATTCCTAGTGTAGCGGTGAAATGCGTAGAGATTAGGAAGAACACCAGTGGCGAAGGCGATTCTCTGGACTGTAACTGACGCTGAGGCTCGAAAGCGTGGGGAGCAAACA	d__Bacteria; p__Firmicutes; c__Clostridia; o__Clostridiales; f__Clostridiaceae; g__Clostridium_sensu_stricto_1	0.997891	54	0	0	0	766	0	0	0	0	0	0
6733d369db5a2b946dcf6b21063c60fe	TACGTAGGTGGCAAGCGTTGTCCGGATTTACTGGGCGTAAAGGGAGCGTAGGTGGATATTTAAGTGGGATGTGAAATACTCGGGCTTAACCTGAGTGCTGCATTCCAAACTGGATATCTAGAGTGCAGGAGAGGAAAGTAGAATTCCTAGTGTAGCGGTGAAATGCGTAGAGATTAGGAAGAATACCAGTGGCGAAGGCGACTTTCTGGACTGTAACTGACACTGAGGCTCGAAAGCGTGGGGAGCAAACA	d__Bacteria; p__Firmicutes; c__Clostridia; o__Clostridiales; f__Clostridiaceae; g__Clostridium_sensu_stricto_1	0.999668	0	31	114	9	141	0	36	0	41	0	23
df0d64195101b9be16cd935ec9eba0dc	TACGTAGGTGGCAAGCGTTGTCCGGATTTACTGGGCGTAAAGGGTGCGTAGGTGGATATTTAAGTCAGATGTGAAATCCCCGGGCTTAACCTGGGAAGTGCATTTGAAACTGGATATCTTGAGTGCAGGAGAGGTAAGTGGAATTCCTAGTGTAGCGGTGAAATGCGTAGAGATTAGGAAGAACACCAGTGGCGAAGGCGACTTACTGGACTGTAACTGACACTGAGGCACGAAAGCGTGGGTAGCAAACA	d__Bacteria; p__Firmicutes; c__Clostridia; o__Clostridiales; f__Clostridiaceae; g__Clostridium_sensu_stricto_12; s__uncultured_Firmicutes	0.957395	0	0	0	0	0	0	0	0	10	0	56
37bc2bb324e58027c931cd8f699c0f52	TACGTAGGTGGCAAGCGTTGTCCGGATTTACTGGGCGTAAAGGATGCGTAGGCGGACATTTAAGTCAGATGTGAAATACCCGAGCTTAACTTGGGTGCTGCATTTGAAACTGGGTGTCTAGAGTGCAGGAGAGGTAAGTGGAATTCCTAGTGTAGCGGTGAAATGCGTAGAGATTAGGAAGAACACCAGTGGCGAAGGCGACTTACTGGACTGTAACTGACGCTGAGGCATGAAAGCGTGGGGAGCAAACA	d__Bacteria; p__Firmicutes; c__Clostridia; o__Clostridiales; f__Clostridiaceae; g__Clostridium_sensu_stricto_13	0.984951	3	0	0	0	0	0	0	0	0	0	0
fab9cdc2fc5876189c4587756bbacf58	TACGTAGGGGGCAAGCGTTGTCCGGAATTACTGGGCGTAAAGGGCGTGTAGGCGGTTTTTTAAGTCAGATGTGAAAGTTCGGGGCTCAACCTCGGAATTGCATTTGAAACTGGAGAACTTGAGTACTGGAGAGGTAAGTGGAATTCCTAGTGTAGCGGTGAAATGCGTAGATATTAGGAGGAACACCAGTGGCGAAGGCGACTTACTGGACAGACACTGACGCTGAGGCGCGAAAGCGTGGGGAGCGAACA	d__Bacteria; p__Firmicutes; c__Clostridia; o__Eubacteriales; f__Alkalibacteraceae; g__Alkalibacter	0.999602	0	0	0	0	5	0	0	0	0	0	0
3db5329d831699761a71445562cdb542	TACGTAGGGGGCAAGCGTTGTCCGGATTTACTGGGCGTAAAGGGCGTGTAGGCGGTTTTTTAAGTCAGGTGTGAAAGTTCGGGGCTTAACCCCGGAATTGCATTTGAAACTGGAGAACTTGAGTACTGGAGAGGTAAGTGGAATTCCTAGTGTAGCGGTGAAATGCGTAGATATTAGGAGGAACACCAGTGGCGAAGGCGACTTACTGGACAGATACTGACGCTGAGGCGCGAAAGCGTGGGGAGCGAACA	d__Bacteria; p__Firmicutes; c__Clostridia; o__Eubacteriales; f__Alkalibacteraceae; g__Alkalibacter; s__uncultured_Alkalibacter	0.70746	0	6	0	5	0	0	23	0	25	0	0
ab6aef46492bacd1703c2fa8fff75b0f	TACGTAGGGGACAAGCGTTGTCCGGATTTACTGGGCGTAAAGGGCACGCAGGCGGTTTTTTAAGTCAGATGTGAAAGGTACCGGCTCAACCGGTGACATGCATTTGAAACTGAAAGACTTGAGTATTGGAGAGGCAAGTGGAATTCCTAGTGTAGCGGTGAAATGCGTAGATATTAGGAGGAACACCGGTGGCGAAGGCGGCTTGCTGGACAAATACTGACGCTGAGGTGCGAAAGCGTGGGGAGCAAACA	d__Bacteria; p__Firmicutes; c__Clostridia; o__Eubacteriales; f__Eubacteriaceae; g__Acetobacterium	0.999949	0	328	503	460	911	0	743	0	977	0	988
8fe136bbd01caa45319fd148235a14d6	TACGTAGGGGGCAAGCGTTATCCGGAATTACTGGGTGTAAAGGGCGCGTAGGCGGTAATGTAAGTCAGGTGTGAAAGCCCAAAGCTCAACTTTGGGACTGCACTTGAAACTACATAACTAGAGTACAGGAGAGGTGAGTGGAATTCCTAGTGTAGCGGTGAAATGCGTAGATATTAGGAGGAACACCAGTGGCGAAGGCGACTCACTGGACTGTAACTGACGCTGAGGCACGAAAGCGTGGGGAGCGAACA	d__Bacteria; p__Firmicutes; c__Clostridia; o__Lachnospirales	0.999713	10	0	0	0	0	0	0	0	0	0	0
fb470a485f17964d8b36e04521fed9e8	TACGTAGGGGGCAAGCGTTATCCGGATTTACTGGGTGTAAAGGGAGCGTAGACGGTATGGTAAGTCAGATGTGAAAGCCCAGGGCTCAACCCTGGGACTGCATTTGAAACTATCAAACTAGAGTGCAGGAGAGGTAAGTGGAATTCCTAGTGTAGCGGTGAAATGCGTAGATATTAGGAGGAACACCAGTGGCGAAGGCGGCTTACTGGACTGTAACTGACGTTGAGGCTCGAAAGCGTGGGGAGCAAACA	d__Bacteria; p__Firmicutes; c__Clostridia; o__Lachnospirales; f__Lachnospiraceae	0.999898	0	339	452	216	8	0	339	0	376	0	94
b10d0f3aa21e469feb44614fc036a3ae	TACGTAGGGGGCAAGCGTTATCCGGATTTACTGGGTGTAAAGGGAGCGTAGGTGGTTCGGTAAGTCAGATGTGAAAGCCCGGGGCTCAACCCCGGGACTGCATTTGAAACTATCGAACTAGAGTGCAGGAGAGGTAAGTGGAATTCCTAGTGTAGCGGTGAAATGCGTAGATATTAGGAGGAACACCAGTGGCGAAGGCGGCTTACTGGACTGTAACTGACACTGAGGCTCGAAAGCGTGGGGAGCAAACA	d__Bacteria; p__Firmicutes; c__Clostridia; o__Lachnospirales; f__Lachnospiraceae	0.999991	0	0	0	0	0	271	0	0	0	0	0
8623e12b92c2300d09fda5ca3e45c045	TACGTAGGGGGCAAGCGTTATCCGGATTTACTGGGTGTAAAGGGAGCGTAGACGGCAGGGCAAGTCTGGAGTGAAAGGCAGGGGCCCAACCCCTGGACTGCTTTGGAAACTGCCCGGCTTGAGTGCAGGAGAGGTAAGTGGAATTCCTAGTGTAGCGGTGAAATGCGTAGATATTAGGAGGAACACCAGTGGCGAAGGCGGCTTACTGGACTGTAACTGACGTTGAGGCTCGAAAGCGTGGGGAGCAAACA	d__Bacteria; p__Firmicutes; c__Clostridia; o__Lachnospirales; f__Lachnospiraceae	0.999975	16	0	0	0	190	0	0	0	0	0	0
b6df67efedb1919302a6608e12ba5bf2	TACGTAGGGGGCAAGCGTTATCCGGATTTACTGGGTGTAAAGGGAGCGTAGACGGCATGGCAAGTCTGAAGTGAAAGCCCGGGGCTCAACCCCGGGACTGCTTTGGAAACTGTCAGGCTAGAGTGCTGGAGAGGTAAGTGGAATTCCTAGTGTAGCGGTGAAATGCGTAGATATTAGGAGGAACACCAGTGGCGAAGGCGGCTTACTGGACAGTGACTGACGTTGAGGCTCGAAAGCGTGGGGAGCAAACA	d__Bacteria; p__Firmicutes; c__Clostridia; o__Lachnospirales; f__Lachnospiraceae	0.99999	0	0	0	0	188	0	0	0	0	0	0
a198e9203785c0fde4fc57a8f040f3a8	TACGTATGGAGCAAGCGTTATCCGGATTTACTGGGTGTAAAGGGAGCGTAGACGGAATGGCAAGTCTGATGTGAAAGGCCGGGGCTCAACCCCGGGACTGCATTGGAAACTGTCAGTCTTGAGTGCCGGAGAGGTAAGCGGAATTCCTAGTGTAGCGGTGAAATGCGTAGATATTAGGAGGAACACCAGTGGCGAAGGCGGCTTACTGGACGGTAACTGACGTTGAGGCTCGAAGGCGTGGGGAGCAAACA	d__Bacteria; p__Firmicutes; c__Clostridia; o__Lachnospirales; f__Lachnospiraceae	0.999835	19	0	0	0	165	0	0	0	0	0	0
f8d9fa353574941305fe7dea15da15c8	TACGTAGGGGGCAAGCGTTATCCGGATTTACTGGGTGTAAAGGGAGCGCAGGCGGTGAGGCAAGTCTGATGTGAAAACCCGGGGCTCAACTCCGGGACTGCATTGGAAACTGTCTTACTTGAGTACCGGAGAGGTAAGTGGAATTCCTAGTGTAGCGGTGAAATGCGTAGATATTAGGAGGAACACCAGTGGCGAAGGCGGCTTACTGGACGGTAACTGACGCTGAGGCTCGAAAGCGTGGGGAGCAAACA	d__Bacteria; p__Firmicutes; c__Clostridia; o__Lachnospirales; f__Lachnospiraceae	0.993604	0	0	0	0	139	0	0	0	0	0	0
9637d394543fa050f89b8c7fb61f8d68	TACGTAGGGGGCAAGCGTTATCCGGATTTACTGGGTGTAAAGGGAGCGTAGACGGATCTGCAAGTCTGGAGTGAAAGCCCGGGGCTCAACCCCGGGACTGCTTTGGAAACTGTGGATCTAGAGTGCCGGAGAGGTAAGCGGAATTCCTAGTGTAGCGGTGAAATGCGTAGATATTAGGAGGAACACCAGTGGCGAAGGCGGCTTACTGGACGGTAACTGACGTTGAGGCTCGAAAGCGTGGGGAGCAAACA	d__Bacteria; p__Firmicutes; c__Clostridia; o__Lachnospirales; f__Lachnospiraceae	0.999941	10	0	0	0	129	0	0	0	0	0	0
eea149087784c7c9bc638483cc351d05	TACGTAGGGGGCAAGCGTTATCCGGATTTACTGGGTGTAAAGGGAGCGTAGACGGAGAGGCAAGTCTGATGTGAAAGGCGGGGGCTCAACCCCCGGACTGCATTGGAAACTGTATTTCTTGAGTGCCGGAGGGGTAAGCGGAATTCCTAGTGTAGCGGTGAAATGCGTAGATATTAGGAGGAACACCAGTGGCGAAGGCGGCTTACTGGACGGCAACTGACGTTGAGGCTCGAAAGCGTGGGGAGCAAACA	d__Bacteria; p__Firmicutes; c__Clostridia; o__Lachnospirales; f__Lachnospiraceae	0.999814	0	0	0	0	97	0	0	0	0	0	0
71ffd47278c441856b75b24fc512b2e4	TACGTAGGGGGCAAGCGTTATCCGGATTTACTGGGTGTAAAGGGAGCGTAGACGGCGAAGCAAGTCTGAAGTGAAATACCCGGGCTCAACCTGGGAACTGCTTTGGAAACTGTTTTGCTAGAGTGCTGGAGAGGTAAGCGGAATTCCTAGTGTAGCGGTGAAATGCGTAGATATTAGGAGGAACACCAGTGGCGAAGGCGGCTTACTGGACAGTAACTGACGTTGAGGCTCGAAAGCGTGGGGAGCAAACA	d__Bacteria; p__Firmicutes; c__Clostridia; o__Lachnospirales; f__Lachnospiraceae	0.99997	0	0	0	0	81	0	0	0	0	0	0
42d91bfe85e8b2501a3438d1b0aaa4c8	TACGTATGGAGCAAGCGTTATCCGGATTTACTGGGTGTAAAGGGAGCGTAGGCGGTAAGGCAAGTCTGATGTGAAAACCCAGGGCTCAACCCTGGGACTGCATTGGAAACTGTTTAACTGGAGTGTCGGAGAGGCAAGTGGAATTCCTAGTGTAGCGGTGAAATGCGTAGATATTAGGAGGAACACCAGTGGCGAAGGCGGCTTGCTGGACGATGACTGACGCTGAGGCTCGAAAGCGTGGGGAGCAAACA	d__Bacteria; p__Firmicutes; c__Clostridia; o__Lachnospirales; f__Lachnospiraceae	0.996943	0	0	0	0	77	0	0	0	0	0	0
8b4dd6ef897e54fd37eb79882e410983	TACGTAGGGGGCAAGCGTTATCCGGATTTACTGGGTGTAAAGGGAGCGTAGACGGCTGTGCAAGTCTGATGTGAAAGGCGGGGGCTCAACCCCTGGACTGCATTGGAAACTGCGTGGCTTGAGTGCCGGAGAGGTAAGCGGAATTCCTAGTGTAGCGGTGAAATGCGTAGATATTAGGAGGAACACCAGTGGCGAAGGCGGCTTACTGGACGGTAACTGACGTTGAGGCTCGAAAGCGTGGGGAGCAAACA	d__Bacteria; p__Firmicutes; c__Clostridia; o__Lachnospirales; f__Lachnospiraceae	0.999954	0	0	0	0	65	0	0	0	0	0	0
a1f044e503cd9908afd2e1a91acb10c1	TACGTAGGGGGCAAGCGTTATCCGGATTTACTGGGTGTAAAGGGAGCGTAGACGGAAGTGCAAGTCTGATGTGAAAGGCTGGGGCTCAACCCCGGGACTGCATTGGAAACTGTAATTCTGGAGTGCCGGAGAGGTAAGCGGAATTCCTAGTGTAGCGGTGAAATGCGTAGATATTAGGAGGAACACCAGTGGCGAAGGCGGCTTACTGGACGGTAACTGACGTTGAGGCTCGAAAGCGTGGGGAGCAAACA	d__Bacteria; p__Firmicutes; c__Clostridia; o__Lachnospirales; f__Lachnospiraceae	0.999963	15	0	0	0	42	0	0	0	0	0	0
a52ea5388f21b1f99244a585b77ce55b	TACGTAGGGGGCAAGCGTTATCCGGATTTACTGGGTGTAAAGGGAGCGTAGACGGCATGGCAAGTCTGAAGTGAAAACCCAGGGCTCAACCCTGGGACTGCTTTGGAAACTGTCAAGCTAGAGTGCAGGAGAGGTAAGTGGAATTCCTAGTGTAGCGGTGAAATGCGTAGATATTAGGAGGAACACCAGTGGCGAAGGCGGCTTACTGGACTGTAACTGACGTTGAGGCTCGAAAGCGTGGGGAGCAAACA	d__Bacteria; p__Firmicutes; c__Clostridia; o__Lachnospirales; f__Lachnospiraceae	0.999992	0	0	0	0	42	0	0	0	0	0	0
c1019cdc64ad43387706349eb3656168	TACGTAGGGGGCAAGCGTTATCCGGATTTACTGGGTGTAAAGGGAGCGTAGACGGCTTTGCAAGTCTGATGTGAAAGGCAGGGGCTCAACCCCTGGACTGCATTGGAAACTGTGGGGCTTGAGTGCCGGAGGGGTAAGCGGAATTCCTAGTGTAGCGGTGAAATGCGTAGATATTAGGAGGAACACCAGTGGCGAAGGCGGCTTACTGGACGGTAACTGACGTTGAGGCTCGAAAGCGTGGGGAGCAAACA	d__Bacteria; p__Firmicutes; c__Clostridia; o__Lachnospirales; f__Lachnospiraceae	0.99996	0	0	0	0	39	0	0	0	0	0	0
e2e47994b34b7fdfc32edb1691bdef3b	TACGTAGGGGGCAAGCGTTATCCGGATTTACTGGGTGTAAAGGGAGCGTAGACGGATGAGCAAGTCTGATGTGAAAGGCGGGGGCTCAACCCCTGGACTGCATTGGAAACTGTTCATCTTGAGTGCCGGAGAGGTAAGCGGAATTCCTAGTGTAGCGGTGAAATGCGTAGATATTAGGAGGAACACCAGTGGCGAAGGCGGCTTACTGGACGGTAACTGACGTTGAGGCTCGAAAGCGTGGGGAGCAAACA	d__Bacteria; p__Firmicutes; c__Clostridia; o__Lachnospirales; f__Lachnospiraceae	0.999959	0	0	0	0	38	0	0	0	0	0	0
0e2d539c65554782e92d91ee0461e1a7	TACGTAGGGGGCAAGCGTTATCCGGATTTACTGGGTGTAAAGGGAGCGTAGACGGCTTGGCAAGTCTGATGTGAAAGGCAGGGGCTCAACTCCTGGACTGCATTGGAAACTGTCGGGCTGGAGTGCCGGAGAGGTAAGCGGAATTCCTAGTGTAGCGGTGAAATGCGTAGATATTAGGAGGAACACCAGTGGCGAAGGCGGCTTACTGGACGGTAACTGACGTTGAGGCTCGAAAGCGTGGGGAGCAAACA	d__Bacteria; p__Firmicutes; c__Clostridia; o__Lachnospirales; f__Lachnospiraceae	0.999979	0	0	0	0	33	0	0	0	0	0	0
dbc93ab03283dfd44efc0937cb16730a	TACGTAGGGGGCAAGCGTTATCCGGATTTACTGGGTGTAAAGGGAGCGTAGACGGAGAGGCAAGTCTGAAGTGAAAACCCAAGGCTCAACCATGGGACTGCTTTGGAAACTGTTTTTCTGGAGTGCCGGAGGGGTAAGCGGAATTCCTAGTGTAGCGGTGAAATGCGTAGATATTAGGAGGAACACCAGTGGCGAAGGCGGCTTACTGGACGGTAACTGACGTTGAGGCTCGAAAGCGTGGGGAGCAAACA	d__Bacteria; p__Firmicutes; c__Clostridia; o__Lachnospirales; f__Lachnospiraceae	0.999835	0	0	0	0	30	0	0	0	0	0	0
36e899a50c810b205ef3c49c6b60f833	TACGTAGGGGGCAAGCGTTATCCGGATTTACTGGGTGTAAAGGGAGCGTAGACGGCAATGCAAGTCAGATGTGAAAGCCCGGGGCTCAACCGCGGGACTGCATTTGAAACTGTGATGCTGGAGTGCAGGAGAGGTAAGTGGAATTCCTAGTGTAGCGGTGAAATGCGTAGATATTAGGAGGAACACCAGTGGCGAAGGCGGCTTACTGGACTGTAACTGACGTTGAGGCTCGAAAGCGTGGGGAGCAAACA	d__Bacteria; p__Firmicutes; c__Clostridia; o__Lachnospirales; f__Lachnospiraceae	0.999666	0	0	0	0	24	0	0	0	0	0	0
b559fe4358bafb82bc957cd132bd611b	TACGTAGGGGGCAAGCGTTATCCGGATTTACTGGGTGTAAAGGGAGCGTAGACGGCATGGCAAGTCTGATGTGAAAGGCAGGGGCTCAACTCCTGGACTGCATTGGAAACTGCCGGGCTTGAGTGCCGGAGGGGTAAGCGGAATTCCTAGTGTAGCGGTGAAATGCGTAGATATTAGGAGGAACACCAGTGGCGAAGGCGGCTTACTGGACGGTAACTGACGTTGAGGCTCGAAAGCGTGGGGAGCAAACA	d__Bacteria; p__Firmicutes; c__Clostridia; o__Lachnospirales; f__Lachnospiraceae	0.99997	0	0	0	0	24	0	0	0	0	0	0
1afb41bd4a9bf39a7871e07371abcf8a	TACGTAGGGGGCAAGCGTTATCCGGATTTACTGGGTGTAAAGGGAGCGCAGACGGCTTAGCAAGTCTGAAGTGAAAGCCCGGGGCTCAACCCCGGAACTGCTTTGGAAACTGTTAGGCTTGAGTGCTGGAGAGGCAAGCGGAATTCCTAGTGTAGCGGTGAAATGCGTAGATATTAGGAGGAACACCAGTGGCGAAGGCGGCTTGCTGGACAGTAACTGACGTTGAGGCTCGAAAGCGTGGGGAGCAAACA	d__Bacteria; p__Firmicutes; c__Clostridia; o__Lachnospirales; f__Lachnospiraceae	0.9997	0	0	0	0	23	0	0	0	0	0	0
d9e4aea2cb4b37d94d113c747449d83d	TACGTAGGGGGCAAGCGTTATCCGGATTTACTGGGTGTAAAGGGAGCGTAGACGGCATGGCAAGTCTGAAGTGAAAGCCCGGGGCTCAACCGCGGGACTGCTTTGGAAACTGTTAAGCTGGAGTGCAGGAGAGGTAAGTGGAATTCCTAGTGTAGCGGTGAAATGCGTAGATATTAGGAGGAACACCAGTGGCGAAGGCGGCTTACTGGACTGTAACTGACGTTGAGGCTCGAAAGCGTGGGGAGCAAACA	d__Bacteria; p__Firmicutes; c__Clostridia; o__Lachnospirales; f__Lachnospiraceae	0.99998	8	0	0	0	13	0	0	0	0	0	0
6550efb8de1c21b8c4f7d8fb04e16021	TACGTAGGGGGCAAGCGTTATCCGGATTTACTGGGTGTAAAGGGAGCGTAGACGGTGAAGCAAGTCTGGTGTGAAAGGCAGGGGCTCAACCCCTGGACTGCATTGGAAACTGTTTTACTTGAGTGCCGGAGAGGTAAGCGGAATTCCTAGTGTAGCGGTGAAATGCGTAGATATTAGGAGGAACACCAGTGGCGAAGGCGGCTTACTGGACGGTAACTGACGTTGAGGCTCGAAAGCGTGGGGAGCAAACA	d__Bacteria; p__Firmicutes; c__Clostridia; o__Lachnospirales; f__Lachnospiraceae	0.999914	0	0	0	0	20	0	0	0	0	0	0
932268ad2d84e0d4270f7b0974839db9	TACGTAGGGGGCAAGCGTTATCCGGATTTACTGGGTGTAAAGGGAGCGTAGACGGCATAGCAAGTCTGATGTGAAAGGCTGGGGCTCAACCCCGGGACTGCATTGGAAACTGCTGAGCTTGAGTGCCGGAGAGGTAAGCGGAATTCCTAGTGTAGCGGTGAAATGCGTAGATATTAGGAGGAACACCAGTGGCGAAGGCGGCTTACTGGACGGTAACTGACGTTGAGGCTCGAAAGCGTGGGGAGCAAACA	d__Bacteria; p__Firmicutes; c__Clostridia; o__Lachnospirales; f__Lachnospiraceae	0.999934	0	0	0	0	16	0	0	0	0	0	0
2f96ffd1a8978592498edbefea8fdcbd	TACGTAGGGGGCAAGCGTTATCCGGAATTACTGGGTGTAAAGGGAGCGTAGGCGGCATGTCAAGCCAGATGTGAAAGCCCGGGGCTTAACCCCGTGGATTGCATTTGGAACTGGCAAGCTAGAGTACAGGAGAGGAAAGCGGAATTCCTAGTGTAGCGGTGAAATGCGTAGATATTAGGAGGAACACCAGTGGCGAAGGCGGCTTACTGGACGGTGACTGACGTTGAGGCTCGAAAGCGTGGGGAGCAAACA	d__Bacteria; p__Firmicutes; c__Clostridia; o__Lachnospirales; f__Lachnospiraceae	0.997827	0	0	0	0	15	0	0	0	0	0	0
d767acfb447282f4131d73c08178f8f9	TACGTAGGGGGCAAGCGTTATCCGGATTTACTGGGTGTAAAGGGAGCGTAGACGGCTTTGCAAGTCTGAAGTGAAAGCCCGGGGCCCAACCCCGGGACTGCTTTGGAAACTGTGTAGCTAGAGTACAGGAGGGGCAGGCGGAATTCCTGGTGTAGCGGTGAAATGCGTAGATATCAGGAGGAACACCGGCGGCGAAGGCGGCCTGCTGGACTGAAACTGACGTTGAGGCTCGAAAGCGTGGGGAGCAAACA	d__Bacteria; p__Firmicutes; c__Clostridia; o__Lachnospirales; f__Lachnospiraceae	0.999899	0	0	0	0	14	0	0	0	0	0	0
1742d4107e903399cdc55b25c8b8fb08	TACGTAGGGTGCAAGCGTTATCCGGAATTACTGGGTGTAAAGGGTGCGTAGGCGGCTGTTTAAGTCATGTGTGAAACTTCGAAGCTTAACTTCGAAACTGCACAAGAAACTGGGCAGCTTGAGTACAGGAGAGGTAAGCGGAATTCCTAGTGTAGCGGTTAAATGCGTAGATATTAGGAAGAACACCGGTGGCGAAGGCGGCTTACTGGACTGTAACTGACGCTGAGGCACGAAAGCATGGGGAGCAAACA	d__Bacteria; p__Firmicutes; c__Clostridia; o__Lachnospirales; f__Lachnospiraceae	0.766965	0	0	0	0	11	0	0	0	0	0	0
72556f51476213506b6832736de89ac1	TACGTAGGGGGCAAGCGTTATCCGGATTTACTGGGTGTAAAGGGAGCGTAGGTGGTAATGCAAGTCAGAAGTGAAAGCCCTTTGCTTAACGAAGGGACTGCTTTTGAAACTGTATAACTAGAGTGCAGGAGAGGTAAGTGGAATTCCTAGTGTAGCGGTGAAATGCGTAGATATTAGGAGGAACACCGGTGGCGAAGGCGGCTTACTGGACTGTAACTGACACTGAGGCTCGAAAGCGTGGGGAGCAAACA	d__Bacteria; p__Firmicutes; c__Clostridia; o__Lachnospirales; f__Lachnospiraceae	0.998833	0	0	0	0	11	0	0	0	0	0	0
ec2595ea0728bda142f7efc5ecfde7ba	TACGTAGGATGCGAGCGTTATCCGGAATTACTGGGTGTAAAGGGAGCGTAGGCGGCAAGGTAAGCCAGAAGTGAAAGCCCGCGGCTCAACTGCGGGACTGCTTTTGGAACTATCTAGCTAGATTGCAGGAGAGGTAAGTGGAATTCCTAGTGTAGCGGTGAAATGCGTAGATATTAGGAGGAACACCAGTGGCGAAGGCGGCTTACTGGACTGTAAATGACGCTGAGGCTCGAAAGCGTGGGGAGCAAACA	d__Bacteria; p__Firmicutes; c__Clostridia; o__Lachnospirales; f__Lachnospiraceae	0.986529	0	0	0	0	9	0	0	0	0	0	0
23f539b1e0cb83873ad70682966b20b0	TACGTAGGGGGCAAGCGTTATCCGGATTTACTGGGTGTAAAGGGAGCGTAGACGGAGCAGCAAGTCTGATGTGAAAGGCAGGGGCTCAACTCCTGGACTGCATTGGAAACTGCCGGGCTTGAGTGCCGGAGGGGTAAGCGGAATTCCTAGTGTAGCGGTGAAATGCGTAGATATTAGGAGGAACACCAGTGGCGAAGGCGGCTTACTGGACGGTAACTGACGTTGAGGAGCGAAAGCGTGGGGAGCGAACA	d__Bacteria; p__Firmicutes; c__Clostridia; o__Lachnospirales; f__Lachnospiraceae	0.999897	0	0	0	0	9	0	0	0	0	0	0
96081223aff07a328b30cf2706487385	TACGTAGGGGGCAAGCGTTATCCGGATTTACTGGGTGTAAAGGGAGCGTAGACGGAGAGGCAAGTCTGAAGTGAAAATCCGGGGCTCAACCGCGGAACTGCTTTGGAAACTGTTTATCTGGAGTGCCGGAGGGGTAAGTGGAATTCCTAGTGTAGCGGTGAAATGCGTAGATATTAGGAGGAACACCAGTGGCGAAGGCGGCTTACTGGACGGTAACTGACGTTGAGGCTCGAAAGCGTGGGGAGCAAACA	d__Bacteria; p__Firmicutes; c__Clostridia; o__Lachnospirales; f__Lachnospiraceae	0.999876	0	0	0	0	8	0	0	0	0	0	0
4354bf1d1e37f215af79868640650ca2	TACGTAGGGGGCAAGCGTTATCCGGATTTACTGGGTGTAAAGGGAGCGTAGACGGTGAGGCAAGTCAGATGTGAAAGACCGGGGCTCAACCCCGGAGCTGCATTTGAAACTGTCTGACTAGAGTGCAGGAGAGGTAAGTGGAATTCCTAGTGTAGCGGTGAAATGCGTAGATATTAGGAGGAACACCAGTGGCGAAGGCGGCTTACTGGACTGTAACTGACGTTGAGGCTCGAAAGCGTGGGGAGCAAACA	d__Bacteria; p__Firmicutes; c__Clostridia; o__Lachnospirales; f__Lachnospiraceae	0.999365	0	0	0	0	8	0	0	0	0	0	0
996695a20cd228ad5f1a7b47a390d5e4	TACGTAGGGGGCAAGCGTTATCCGGATTTACTGGGTGTAAAGGGAGCGTAGACGGAGAGGCAAGTCTGATGTGAAAGGCGGGGGCTCAACCCCCGGACTGCATTGGAAACTGTATTTCTTGAGTGCCGGAGGGGTAAGCGGAATTCCTAGTGTAGCGGTGAAATGCGTAGATATTAGGAGGAACACCAGTTGCGAAGGCGGCTCTCTGGACTGTTACTGACGCTGAGGCTCGAAAGCATGGGTAGCGAACA	d__Bacteria; p__Firmicutes; c__Clostridia; o__Lachnospirales; f__Lachnospiraceae	0.99533	7	0	0	0	0	0	0	0	0	0	0
33cf82ec1c99d59182b36001197841e4	TACGTAGGGGGCAAGCGTTATCCGGATTTACTGGGTGTAAAGGGAGCGTAGACGGCAGGGCAAGTCTGGAGTGAAAGGCAGGGGCCCAACCCCTGGACTGCTTTGGAAACTGCCCGGCTTGAGTGCAGGAGAGGTAAGTGGAATTCCTAGTGTAGCGGTGAAATGCGTAGATATTAGGAGGAACACCAGTGGCGAAGGCGGTCTGCTGGACAGCAACTGACGCTGAGGCGCGAAAGCGTGGGGAGCAAACA	d__Bacteria; p__Firmicutes; c__Clostridia; o__Lachnospirales; f__Lachnospiraceae	0.997671	7	0	0	0	0	0	0	0	0	0	0
60f841f6b5846e73bc13742080ac639a	TACGTATGGAGCAAGCGTTATCCGGATTTACTGGGTGTAAAGGGAGCGCAGGCGGCAGGGCAAGTCTGATGTGAAATACCGGGGCTCAACCCCGGAGCTGCATTGGAAACTGTCGTGCTGGAGTGTCGGAGAGGCAGGCGGAATTCCTAGTGTAGCGGTGAAATGCGTAGATATTAGGAGGAACACCAGTGGCGAAGGCGGCCTGCTGGACGATGACTGACGCTGAGGCTCGAAAGCGTGGGGAGCAAACA	d__Bacteria; p__Firmicutes; c__Clostridia; o__Lachnospirales; f__Lachnospiraceae	0.997255	0	0	0	0	6	0	0	0	0	0	0
38682676d8953fbf34d685e054d2409d	TACGTAGGGGGCAAGCGTTATCCGGATTTACTGGGTGTAAAGGGAGCGTAGACGGATCTGCAAGTCTGGAGTGAAAGCCCGGGGCTCAACCCCGGGACTGCTTTGGAAACTGTGGATCTAGAGTGCCGGAGAGGTAAGCGGAATACCAGGTGTAGCGGTGGAATGCGTAGATATCTGGTAGAACACCAATAGCGAAGGCAGCTTGCTGGACGGAAACTGACTCTGAAAGACGAAAGCATGGAGAGCAAACA	d__Bacteria; p__Firmicutes; c__Clostridia; o__Lachnospirales; f__Lachnospiraceae	0.986022	0	0	0	0	6	0	0	0	0	0	0
0164323df66bb1c12c6e1eb8560f6314	TACGTAGGGGGCAAGCGTTATCCGGATTTACTGGGTGTAAAGGGAGCGTAGACGGTTAAGCAAGTCTGGAGTGAAAGGCGGGGGCTCAACCCCCGGACTGCTCTGGAAACTGTATAACTAGAGTGCAGGAGGGGTAAGTGGAATTCCTAGTGTAGCGGTGAAATGCGTAGATATTAGGAGGAACACCAGTGGCGAAGGCGGCTTACTGGACTGTAACTGACGTTGAGGCTCGAAAGCGTGGGGAGCAAACA	d__Bacteria; p__Firmicutes; c__Clostridia; o__Lachnospirales; f__Lachnospiraceae	0.999898	0	0	0	0	6	0	0	0	0	0	0
abf8e80415f001176c46640f3db1c63e	TACGTAGGTGGCAAGCGTTATCCGGATTTACTGGGTGTAAAGGGCGCGTAGGCGGGGATGCAAGTCAGATGTGAAATCTATGGGCTCAACCCATAAACTGCATTGGAAACTGTTGATCTTGAGTACCGGAGGGGTAAGCGGAATTCCTAGTGTAGCGGTGAAATGCGTAGATATTAGGAGGAACACCAGCGGCGAAGGCGGCTTACTGGACGGTAACTGACGTTGAGGCTCGAAAGCGTGGGGAGCAAACA	d__Bacteria; p__Firmicutes; c__Clostridia; o__Lachnospirales; f__Lachnospiraceae	0.941662	0	0	0	0	6	0	0	0	0	0	0
d262b2b6c5aefc19b00d1c9331393e34	TACGTAGGTGGCAAGCGTTGTCCGGATTCACTGGGTGTAAAGGGCGTGCAGCCGGGACTGCAAGTCAGATGTGAAATCCGCGGGCTTAACCCGCGAACTGCATTAGAAACTGCGTTGCTTGAGTGAAGTAGAGGCAGGCGGAATTCCTAGTGTAGCGGTGAAATGCGTAGATATTAGGAGGAACACCAGTGGCGAAGGCGGCTTACTGGACTGTAACTGACGTTGAGGCTCGAAAGCATGGGTAGCGAACA	d__Bacteria; p__Firmicutes; c__Clostridia; o__Lachnospirales; f__Lachnospiraceae	0.80934	0	0	0	0	5	0	0	0	0	0	0
4c9f7b87df35237d30f027bde2098dd7	TACGTAGGGGGCAAGCGTTATCCGGATTTACTGGGTGTAAAGGGAGCGTAGACGGCACCGCAAGTCTGAAGTGAAAGCCCCGGGCTTAACCCGGGAACTGCTTTGGAAACTGTGGGGCTGGAGTGCTGGAGAGGTAAGCGGAATTCCTAGTGTAGCGGTGAAATGCGTAGATATTAGGAGGAACACCAGTGGCGAAGGCGGTCAACTGGACAGCAACTGACGCTGAGGCGCGAAAGCGTGGGGAGCAAACA	d__Bacteria; p__Firmicutes; c__Clostridia; o__Lachnospirales; f__Lachnospiraceae	0.988414	0	0	0	0	5	0	0	0	0	0	0
6c759ecdfb11e6d9aed9b38f6a894fdf	TACGTATGGAGCAAGCGTTATCCGGATTTACTGGGTGTAAAGGGAGCGTAGACGGAATGGCAAGTCTGATGTGAAAGGCCGGGGCTCAACCCCGGGACTGCATTGGAAACTGTCAGTCTTGAGTGCCGGAGAGGTAAGCGGAATTCCTAGTGTAGCGGTGAAATGCTTAGATATCACGAAGAACTCCGATTGCGAAGGCAGCCTACTAAACTGCCACAGACATTGATGCTCGAAAGTGTGGGTATCAAACA	d__Bacteria; p__Firmicutes; c__Clostridia; o__Lachnospirales; f__Lachnospiraceae	0.962701	0	0	0	0	5	0	0	0	0	0	0
53192cc48b6b711a0870414aa32c88ba	TACGTAGGTGGCGAGCGTTATCCGGATTTACTGGGTGTAAAGGGAGCGTAGACGGAAGAGCAAGTCTGATGTGAAATGCCGGGGCTTAACCTCGGAGCTGCATTGGAAACTGTTTAACTGGAGTGTCGGAGAGGCAAGTGGAATTCCTAGTGTAGCGGTGAAATGCGTAGATATTAGGAGGAACACCAGTGGCGAAGGCGGCTTGCTGGACGATGACTGACGCTGAGGCCCGAAAGCGTGGGGAGCAAACA	d__Bacteria; p__Firmicutes; c__Clostridia; o__Lachnospirales; f__Lachnospiraceae	0.971757	0	0	0	0	4	0	0	0	0	0	0
70ccba6a24d59adf740b5d90571671e5	TACGTAGGGGGCAAGCGTTATCCGGATTTACTGGGTGTAAAGGGAGCGTAGACGGAAGAGCAAGTCTGATGTGAAAGGCAGGGGCCCAACCCCTGGACTGCATTGGAAACTGCCCATCTTGAGTGCCGGAGGGGTAAGCGGAATTCCTAGTGTAGCGGTGAAATGCGTAGATATTAGGAGGAACACCAGTGGCGAAGGCGGCTTGCTGGGCTCTAACTGACGCTGAGGCACGAAAGCGTGGGTAGCAAACA	d__Bacteria; p__Firmicutes; c__Clostridia; o__Lachnospirales; f__Lachnospiraceae	0.988533	0	0	0	0	4	0	0	0	0	0	0
4e716e81e78ad8d4c289430f83fa4405	TACGTAGGGGGCAAGCGTTATCCGGATTTACTGGGTGTAAAGGGAGCGTAGACGGCAGGGCAAGTCTGGAGTGAAAGGCAGGGGCCCAACCCCTGGACTGCTTTGGAAACTGCCCGGCTTGAGTGCAGGAGGGGTAAGCGGAATTCCTAGTGTAGCGGTGAAATGCTTAGATATCACGAAGAACTCCGATTGCGAAGGCAGCCTACTAAACTGCCACTGACGCTGAAGCACGAAGGCGTGGGTATCGAACA	d__Bacteria; p__Firmicutes; c__Clostridia; o__Lachnospirales; f__Lachnospiraceae	0.986738	0	0	0	0	4	0	0	0	0	0	0
9712007c11621f3b7a6051c46d56d244	TACGTAGGTGGCAAGCGTTGTCCGGATTTATTGGGTGTAAAGGGAGCGTAGACGGAGCAGCAAGTCTGATGTGAAAGGCGGGGGCCCAACCCCCGGACTGCTCTGGAAACTGCCAGGCTGGAGTGCAGGAGAGGTAAGTGGAATTCCTAGTGTAGCGGTGAAATGCGTAGAGATGGGGAGGAACACCAGTGGCGAAGGCGGCTCTCTGGTCTGTAACTGACGCTGAGGCTCGAAAGCGTGGGGAGCAAACA	d__Bacteria; p__Firmicutes; c__Clostridia; o__Lachnospirales; f__Lachnospiraceae	0.850705	4	0	0	0	0	0	0	0	0	0	0
c7c6adc5876d1e528de5d3bf1304ebd9	TACGTAGGGGGCAAGCGTTATCCGGATTTACTGGGTGTAAAGGGAGCGTAGACGGTTCTGCAAGTCTGATGTGAAAGGCGGGGGCTCAACTCCTGGACTGCATTGGAAACTGTAGGACTTGAGTGCCGGAGAGGTAAGCGGAATTCCTGGTGTAGCGGTGAAATGCGTAGATATCGGGAAGAACACCAATGGCGAAGGCGATTCTCTGGACTGTAACTGACGCTGAGGCTCGAAAGCGTGGGGAGCAAACA	d__Bacteria; p__Firmicutes; c__Clostridia; o__Lachnospirales; f__Lachnospiraceae	0.987487	0	0	0	0	3	0	0	0	0	0	0
695a1bb7c03f0f0b00d69b55fe30c4c3	TACGTAGGGGGCAAGCGTTATCCGGATTTACTGGGTGTAAAGGGAGCGTAGACGGCCATGCAAGTCTGATGTGAAAACCCGGGGCTCAACCCCGGGACTGCATTGGAAACTGTGCGGCTGGAGTGTCGGAGAGGCAAGTGGAATTCCTAGTGTAGCGGTGAAATGCGTAGATATTAGGAGGAACACCAGTGGCGAAGGCGGCTTGCTGGACGACGACTGACGTTGAGGCTCGAAAGCGTGGGGAGCAAACA	d__Bacteria; p__Firmicutes; c__Clostridia; o__Lachnospirales; f__Lachnospiraceae	0.999561	3	0	0	0	0	0	0	0	0	0	0
2178ac6bbf02f4f4628c918cd7ff782f	TACGTATGGTGCAAGCGTTATCCGGATTTACTGGGTGTAAAGGGTGCGTAGGTGGCATGGCAAGTCAGAAGTGAAAGGCCGGGGCTCAACCCCGGGACTGCTTTTGAAACTGTCAGGCTGGAGTGCAGGAGAGGAAAGCGGAATTCCTAGTGTAGCGGTGAAATGCGTAGATATTAGGAGGAACACCAGTGGCGAAGGCGGCTTTCTGGACTGAAACTGACACTGAGGCACGAAAGCGTGGGGAGCAAACA	d__Bacteria; p__Firmicutes; c__Clostridia; o__Lachnospirales; f__Lachnospiraceae; g__[Eubacterium]_ruminantium_group; s__uncultured_bacterium	0.891371	0	0	0	0	66	0	0	0	0	0	0
93f6e99ff381954b541d29cc24c2be7c	TACGTAGGGGGCAAGCGTTATCCGGATTTACTGGGTGTAAAGGGAGCGTAGACGGCATGGCAAGCCAGATGTGAAAGCCCGGGGCTCAACCCCGGGACTGCATTTGGAACTGTCAGGCTAGAGTGTCGGAGAGGAAAGCGGAATTCCTAGTGTAGCGGTGAAATGCGTAGATATTAGGAGGAACACCAGTGGCGAAGGCGGCTTTCTGGACGATGACTGACGTTGAGGCTCGAAAGCGTGGGGAGCAAACA	d__Bacteria; p__Firmicutes; c__Clostridia; o__Lachnospirales; f__Lachnospiraceae; g__[Ruminococcus]_gnavus_group	0.996045	0	0	0	0	32	0	0	0	0	0	0
51eb3233a6adba6b7173dd5316835d20	TACGTAGGGGGCAAGCGTTATCCGGAATTACTGGGTGTAAAGGGAGAGTAGGCGGCATGGTAAGTTAGATGTGAAAGCCCGAGGCTTAACCTCGGGATTGCATTTAAAACTATCAAGCTAGAGTACAGGAGAGGTAAGTGGAATTCCTAGTGTAGCGGTGAAATGCGTAGATATTAGGAAGAACACCAGTGGCGAAGGCGACTTACTGGACTGAAACTGACGCTGAGGCTCGAAAGCGTGGGGAGCGAACA	d__Bacteria; p__Firmicutes; c__Clostridia; o__Lachnospirales; f__Lachnospiraceae; g__Anaerostignum	0.993602	0	1485	1113	1186	216	0	1714	0	2096	0	1150
bf413c561b4cf83b6af3044e70dfe3ea	TACGTAGGGGGCAAGCGTTATCCGGATTTACTGGGTGTAAAGGGAGCGTAGACGGAGCAGCAAGTCTGATGTGAAAGGCAGGGGCTCAACCCCTGGACTGCATTGGAAACTGTTGATCTTGAGTACCGGAGGGGTAAGCGGAATTCCTAGTGTAGCGGTGAAATGCGTAGATATTAGGAGGAACACCAGTGGCGAAGGCGGCTTACTGGACGGTAACTGACGTTGAGGCTCGAAAGCGTGGGGAGCAAACA	d__Bacteria; p__Firmicutes; c__Clostridia; o__Lachnospirales; f__Lachnospiraceae; g__Blautia	0.935393	15	0	0	0	1180	0	0	0	0	0	0
1f8de5ae3f29e0b5b8a07748d269b6a8	TACGTAGGGGGCAAGCGTTATCCGGATTTACTGGGTGTAAAGGGAGCGTAGACGGCGTATCAAGTCTGATGTGAAAGGCAGGGGCTCAACCCCTGGACTGCATTGGAAACTGGTATGCTTGAGTGCCGGAGGGGTAAGCGGAATTCCTAGTGTAGCGGTGAAATGCGTAGATATTAGGAGGAACACCAGTGGCGAAGGCGGCTTACTGGACGGTAACTGACGTTGAGGCTCGAAAGCGTGGGGAGCAAACA	d__Bacteria; p__Firmicutes; c__Clostridia; o__Lachnospirales; f__Lachnospiraceae; g__Blautia	0.799445	0	0	0	0	171	0	0	0	0	0	0
d5b46c5e4e55e711b7081dfdb2433a8d	TACGTAGGGGGCAAGCGTTATCCGGATTTACTGGGTGTAAAGGGAGCGTAGACGGAAGAGCAAGTCTGATGTGAAAGGCAGGGGCCCAACCCCTGGACTGCATTGGAAACTGTCCTTCTTGAGTGCCGGAGGGGTAAGCGGAATTCCTAGTGTAGCGGTGAAATGCGTAGATATTAGGAGGAACACCAGTGGCGAAGGCGGCTTACTGGACGGTAACTGACGTTGAGGCTCGAAAGCGTGGGGAGCAAACA	d__Bacteria; p__Firmicutes; c__Clostridia; o__Lachnospirales; f__Lachnospiraceae; g__Blautia	0.802219	0	0	0	0	91	0	0	0	0	0	0
c6f62e7ae20e22b6d8d2bf4c2daa8cb9	TACGTAGGGGGCAAGCGTTATCCGGATTTACTGGGTGTAAAGGGAGCGTAGACGGAAGAGCAAGTCTGATGTGAAAGGCAGGGGCCCAACCCCTGGACTGCATTGGAAACTGCCCATCTTGAGTGCCGGAGGGGTAAGCGGAATTCCTAGTGTAGCGGTGAAATGCGTAGATATTAGGAGGAACACCAGTGGCGAAGGCGGCTTACTGGACGGTAACTGACGTTGAGGCTCGAAAGCGTGGGGAGCAAACA	d__Bacteria; p__Firmicutes; c__Clostridia; o__Lachnospirales; f__Lachnospiraceae; g__Blautia	0.880894	0	0	0	0	32	0	0	0	0	0	0
62db5676dcb3f0f2e2e4bf6625d0d655	TACGTAGGGGGCAAGCGTTATCCGGATTTACTGGGTGTAAAGGGAGCGTAGACGGAAGAGCAAGTCTGATGTGAAAGGCTGGGGCTTAACCCCAGGACTGCATTGGAAACTGTTTTTCTAGAGTGCCGGAGAGGTAAGCGGAATTCCTAGTGTAGCGGTGAAATGCGTAGATATTAGGAGGAACACCAGTGGCGAAGGCGGCTTACTGGACGGTAACTGACGTTGAGGCTCGAAAGCGTGGGGAGCAAACA	d__Bacteria; p__Firmicutes; c__Clostridia; o__Lachnospirales; f__Lachnospiraceae; g__Blautia	0.99178	0	0	0	0	17	0	0	0	0	0	0
c7d7b3126d6ae1116a55a1a01ccb03a0	TACGTAGGGGGCAAGCGTTATCCGGATTTACTGGGTGTAAAGGGAGCGTAGACGGCGTATCAAGTCTGATGTGAAAGGCATGGGCTCAACCTGTGGACTGCATTGGAAACTGGTATGCTTGAGTGCCGGAGAGGTAAGCGGAATTCCTAGTGTAGCGGTGAAATGCGTAGATATTAGGAGGAACACCAGTGGCGAAGGCGGCTTACTGGACGGTAACTGACGTTGAGGCTCGAAAGCGTGGGGAGCAAACA	d__Bacteria; p__Firmicutes; c__Clostridia; o__Lachnospirales; f__Lachnospiraceae; g__Blautia	0.822511	0	0	0	0	15	0	0	0	0	0	0
6f0b4058c92e83c77533a218739a0e38	TACGTAGGGGGCAAGCGTTATCCGGATTTACTGGGTGTAAAGGGAGCGTAGACGGTGTGGCAAGTCTGATGTGAAAGGCATGGGCTCAACCTGTGGACTGCATTGGAAACTGTCATACTTGAGTGCCGGAGGGGTAAGCGGAATTCCTAGTGTAGCGGTGAAATGCGTAGATATTAGGAGGAACACCAGTGGCGAAGGCGGCTTACTGGACGGTAACTGACGTTGAGGCTCGAAAGCGTGGGGAGCAAACA	d__Bacteria; p__Firmicutes; c__Clostridia; o__Lachnospirales; f__Lachnospiraceae; g__Blautia	0.945684	0	0	0	0	12	0	0	0	0	0	0
088896930b00810fd5b563cfc06fb7c8	TACAGAGGTCTCAAGCGTTGTTCGGAATCATTGGGCGTAAAGGGAGCGTAGACGGAGCAGCAAGTCTGATGTGAAAGGCAGGGGCTCAACCCCTGGACTGCATTGGAAACTGTTGATCTTGAGTACCGGAGGGGTAAGCGGAATTCCTAGTGTAGCGGTGAAATGCGTAGATATTAGGAGGAACACCAGTGGCGAAGGCGGCTTACTGGACGGTAACTGACGTTGAGGCTCGAAAGCGTGGGGAGCAAACA	d__Bacteria; p__Firmicutes; c__Clostridia; o__Lachnospirales; f__Lachnospiraceae; g__Blautia; s__Blautia_glucerasea	0.717424	0	0	0	0	4	0	0	0	0	0	0
61683d3c94b6ccbaf36671b2917a3637	TACGTATGGTGCAAGCGTTATCCGGATTTACTGGGTGTAAAGGGAGCGTAGACGGCTGTGTAAGTCTGGAGTGAAAGGTGGGGGCTCAACCCCCAAACTGCTTTGGAAACTATACAGCTAGAGTGTCGGAGAGGCAAGTGGAATTCCCAGTGTAGCGGTGAAATGCGTAGATATTGGGAGGAACACCAGTGGCGAAGGCGGCTTGCTGGACGATGACTGACGTTGAGGCTCGAAAGCGTGGGGAGCAAACA	d__Bacteria; p__Firmicutes; c__Clostridia; o__Lachnospirales; f__Lachnospiraceae; g__Coprococcus; s__Clostridium_sp.	0.815653	0	0	0	0	16	0	0	0	0	0	0
2487d88c9966a6b0e2b87711d51811a8	TACGTAGGGGGCAAGCGTTATCCGGATTTACTGGGTGTAAAGGGAGCGTAGGCGGCCATGCAAGTCAGAAGTGAAAGCCCGGGGCTCAACCCCGGGACTGCTTTTGAAACTGTAAGGCTAGATTGCCGGAGAGGTAAGCGGAATTCCTAGTGTAGCGGTGAAATGCGTAGATATTAGGAGGAACACCAGTGGCGAAGGCGGCTTACTGGACGGTGAATGACGCTGAGGCTCGAAAGCGTGGGGAGCAAACA	d__Bacteria; p__Firmicutes; c__Clostridia; o__Lachnospirales; f__Lachnospiraceae; g__Frisingicoccus	0.991982	0	0	0	0	43	0	0	0	0	0	0
4e3f52cbe5db7a7603b07efe1906f7c5	TACGTAGGGGGCAAGCGTTATCCGGATTTACTGGGTGTAAAGGGAGCGCAGACGGCAATGCAAGTCTGAAGTGAAAGGCGTGGGCTCAACCCATGAACTGCTTTGGAAACTGTATAGCTTGAGTGTCGGAGGGGTAAGCGGAATTCCTAGTGTAGCGGTGAAATGCGTAGATATTAGGAGGAACACCGGAGGCGAAGGCGGCTTACTGGACGACAACTGACGTTGAGGCTCGAAGGCGTGGGGAGCAAACA	d__Bacteria; p__Firmicutes; c__Clostridia; o__Lachnospirales; f__Lachnospiraceae; g__Lachnoanaerobaculum	0.99976	3	0	0	0	0	0	0	0	0	0	0
6a52e6521250b04446c9d4aca13b320f	TACGTAGGGGGCAAGCGTTATCCGGATTTACTGGGTGTAAAGGGAGCGTAGACGGCTCTGCAAGTCTGGAGTGAAAGCCCGGGGCTCAACCCCGGGACTGCTTTGGAAACTGTGGAGCTGGAGTGCAGGAGAGGTAAGTGGAATTCCTAGTGTAGCGGTGAAATGCGTAGATATTAGGAGGAACACCAGTGGCGAAGGCGGCTTACTGGACTGTAACTGACGTTGAGGCTCGAAAGCGTGGGGAGCAAACA	d__Bacteria; p__Firmicutes; c__Clostridia; o__Lachnospirales; f__Lachnospiraceae; g__Lachnoclostridium	0.719216	0	0	0	0	0	0	0	408	0	0	0
a1ca87576e2ec5eb4bf7a65cad95d6b8	TACGTAGGGGGCAAGCGTTATCCGGATTTACTGGGTGTAAAGGGAGCGTAGACGGCTCTGCAAGTCTGGAGTGAAAGCCCGGGGCTCAACCCCGGGACTGCTTTGGAAACTGTGGAGCTAGAGTGCAGGAGAGGTAAGTGGAATTCCTAGTGTAGCGGTGAAATGCGTAGATATTAGGAGGAACACCAGTGGCGAAGGCGGCTTACTGGACTGTAACTGACGTTGAGGCTCGAAAGCGTGGGGAGCAAACA	d__Bacteria; p__Firmicutes; c__Clostridia; o__Lachnospirales; f__Lachnospiraceae; g__Lachnoclostridium	0.824506	0	0	0	0	0	0	0	95	0	202	0
35874dc73ec14466795e696bd8976b76	TACGTAGGGGGCAAGCGTTATCCGGATTTACTGGGTGTAAAGGGAGCGTAGACGGTTCTGCAAGTCTGGAGTGAAAGCCCGGGGCTCAACCCCGGGACTGCTTTGGAAACTGTGGGACTAGAGTGCAGGAGAGGTAAGTGGAATTCCTAGTGTAGCGGTGAAATGCGTAGATATTAGGAGGAACACCAGTGGCGAAGGCGGCTTACTGGACTGTAACTGACGTTGAGGCTCGAAAGCGTGGGGAGCAAACA	d__Bacteria; p__Firmicutes; c__Clostridia; o__Lachnospirales; f__Lachnospiraceae; g__Lachnoclostridium	0.738299	0	0	0	0	0	0	0	57	0	0	0
f4b881bee82ffc30401f394b93ef5363	TACGTAGGGGGCAAGCGTTATCCGGAATTACTGGGTGTAAAGGGAGCGTAGGTGGCATGGCAAGCCAGAAGTGAAAACCCGGGGCTTAACTCCGTGGATTGCTTTTGGAACTGTCAGGCTGGAGTGCAGGAGGGGCAGGCGGAATTCCTGGTGTAGCGGTGAAATGCGTAGATATCAGGAGGAACACCGGTGGCGGAGGCGGCCTGCTGGACTGTAACTGACACTGAGGCTCGAAAGCGTGGGGAGCAAACA	d__Bacteria; p__Firmicutes; c__Clostridia; o__Lachnospirales; f__Lachnospiraceae; g__Lachnospiraceae_FCS020_group; s__uncultured_prokaryote	0.73385	0	0	0	0	4	0	0	0	0	0	0
620f90511245f0f7e17e85f14064d5d5	TACGTAGGGGGCAAGCGTTATCCGGAATTACTGGGTGTAAAGGGAGCGTAGACGGTGATGTAAGTCTGGAGTGAAAGGCGGGGGCCCAACCCCCGGACTGCTCTGGAAACTATGTGACTGGAGTGCAGGAGAGGTGAGCGGAATTCCTAGTGTAGCGGTGAAATGCGTAGATATTAGGAGGAACACCAGTGGCGAAGGCGGCTCACTGGACTGTAACTGACGTTGAGGCTCGAAAGCGTGGGGAGCAAACA	d__Bacteria; p__Firmicutes; c__Clostridia; o__Lachnospirales; f__Lachnospiraceae; g__Lachnospiraceae_NK4A136_group; s__Clostridiales_bacterium	0.970047	13	0	0	0	0	0	0	0	0	0	0
0eaa7c88baed7591645c6b7f60aa0fc5	TACGTAGGGGGCAAGCGTTATCCGGATTTACTGGGTGTAAAGGGAGTGTAGACGGAATGGCAAGTCTGAAGTGAAATACCCGGGCTCAACCTGGGAACTGCTTTGGAAACTGTTGTTCTAGAGTGTTGGAGAGGTAAGTGGAATTCCTGGTGTAGCGGTGAAATGCGTAGATATCAGGAAGAACACCGGAGGCGAAGGCGGCTTTTTGGCCTGTAACTGACACTGAGGCGCGAAAGCGTGGGGAGCAAACA	d__Bacteria; p__Firmicutes; c__Clostridia; o__Lachnospirales; f__Lachnospiraceae; g__Oribacterium	0.997225	4	0	0	0	0	0	0	0	0	0	0
3e1cdd5a33027240b8f11e0ec7dc6d06	TACGTAGGGGGCAAGCGTTATCCGGATTTACTGGGTGTAAAGGGAGCGTAGCCGGAATGGCAAGTCTGAAGTGAAAACCCCGGGCTAAACCTGGGGACTGCTTTGGAAACTGTTGTTCTAGAGTGTTGGAGAGGTAAGTGGAATTCCTGGTGTAGCAGTGAAATGCGTAGATATCAGGAAGAACACCGGAGGCGAAGGCGGCTTACTGGACAATAACTGACGTTGAGGCTCGAAAGCGTGGGGATCAAACA	d__Bacteria; p__Firmicutes; c__Clostridia; o__Lachnospirales; f__Lachnospiraceae; g__Oribacterium; s__Oribacterium_parvum	0.751079	0	0	0	0	5	0	0	0	0	0	0
26082afd548052874e29702d196b85f0	TACGTATGGTGCAAGCGTTATCCGGATTTACTGGGTGTAAAGGGAGCGTAGACGGATAGGCAAGTCTGGAGTGAAAACCCAGGGCTCAACCCTGGGACTGCTTTGGAAACTGCAGATCTGGAGTGCCGGAGAGGTAAGCGGAATTCCTAGTGTAGCGGTGAAATGCGTAGATATTAGGAGGAACACCAGTGGCGAAGGCGGCTTACTGGACGGTGACTGACGTTGAGGCTCGAAAGCGTGGGGAGCAAACA	d__Bacteria; p__Firmicutes; c__Clostridia; o__Lachnospirales; f__Lachnospiraceae; g__Sellimonas; s__uncultured_bacterium	0.716177	0	0	0	0	62	0	0	0	0	0	0
95a2b82a18728a9673cffdc75131f92f	TACGTAGGGGGCAAGCGTTATCCGGATTTACTGGGTGTAAAGGGAGCGTAGACGGCTTAGCAAGTCTGAAGTGAAAGCCCGCGGCTCAACTGCGGGACTGCTTTGGAAACTGTGTTGCTGGAGTGCCGGAGAGGTAAGTGGAATTCCTAGTGTAGCGGTGAAATGCGTAGATATTAGGAGGAACACCAGTGGCGAAGGCGGCTTACTGGACGGTAACTGACGTTGAGGCTCGAAAGCGTGGGGAGCAAACA	d__Bacteria; p__Firmicutes; c__Clostridia; o__Lachnospirales; f__Lachnospiraceae; g__Sellimonas; s__uncultured_Blautia	0.862212	0	0	0	0	17	0	0	0	0	0	0
9d8f7850b612d10fca63c0fb8a4481bf	TACGTAGGGTGCAAGCGTTATCCGGAATTACTGGGTGTAAAGGGTGAGTAGGCGGTTTTGTAAGTCATATGTGAAATTTCGAGGCTTAACCTCGAAACTGCATAAGAAACTACGAAACTAGAGTACAGGAGAGGTAAGCGGAATTCCTAGTGTAGCGGTAAAATGCGTAGATATTAGGAAGAACACCGGTGGCGAAGGCGGCTTACTGGACTGTCACTGACGCTGAGTCACGAAAGCGTGGGGAGCGAACA	d__Bacteria; p__Firmicutes; c__Clostridia; o__Lachnospirales; f__Lachnospiraceae; g__Tyzzerella	0.996055	0	0	0	0	41	0	0	0	0	0	0
45dd457a5c157c2b943bc66b3c0a8754	TACGTAGGGTGCAAGCGTTATCCGGAATTACTGGGTGTAAAGGGTGAGTAGGCGGCTAGATAAGCCATATGTGAAATGCCAGAGCTTAACTTTGGAACTGCATAAGGAACTGTTTAGCTAGAGTACAGGAGAGGTAAGTGGAATTTCTAGTGTAGCGGTAAAATGCGTAGATATTAGGAGGAACACCGGTGGCGAAGGCGACTTACTGGACTGTAACTGACGCTGAGACACGAAAGCGTGGGGAGCGAACA	d__Bacteria; p__Firmicutes; c__Clostridia; o__Lachnospirales; f__Lachnospiraceae; g__Tyzzerella	0.799582	0	0	0	0	11	0	0	0	0	0	0
c1e0d365577a3f39ceb6c901019d6536	TACGTAGGGTGCAAGCGTTATCCGGAATTACTGGGTGTAAAGGGTGAGTAGGCGGCTAGATAAGCCATATGTGAAATGCCAGAGCTTAACTTTGGAACTGCATAAGGAACTGTTTAGCTAGAGTACAGGAGAGGTAAGTGGAATTTCTAGTGTAGCGGTAAAATGCGTAGATATTAGGAGGAACACCGGTGGCGAAGGCGACTTACTGGACTGTAACTGACGCTGAAACACGAAAGCGTGGGGAGCGAACA	d__Bacteria; p__Firmicutes; c__Clostridia; o__Lachnospirales; f__Lachnospiraceae; g__Tyzzerella	0.81725	4	0	0	0	0	0	0	0	0	0	0
61df68f01f6fa4a9bb5a31f4c64d756c	TACGTAGGGGGCAAGCGTTATCCGGATTTACTGGGTGTAAAGGGAGCGTAGACGGCAGTGCAAGTCTGGAGTGAAAGCCTGGGGCTCAACCCCGGAACTGCTTTGGAAACTGTGCTGCTTGAGTACCGGAGGGGTAAGCGGAATTCCTAGTGTAGCGGTGAAATGCGTAGATATTAGGAGGAACACCAGTGGCGAAGGCGGCTTACTGGACGGTAACTGACGTTGAGGCTCGAAAGCGTGGGGAGCAAACA	d__Bacteria; p__Firmicutes; c__Clostridia; o__Lachnospirales; f__Lachnospiraceae; g__uncultured; s__Ruminococcus_sp.	0.926132	0	0	0	0	96	0	0	0	0	0	0
e347921be9f0e97b2e86d9f06e514099	TACGTAGGGGGCAAGCGTTATCCGGATTTACTGGGTGTAAAGGGAGCGTAGACGGCAGTGCAAGTCTGAAGTGAAAGCCTGGGGCTCAACCCCGGAACTGCTTTGGAAACTGTGCTGCTTGAGTACCGGAGGGGTAAGCGGAATTCCTAGTGTAGCGGTGAAATGCGTAGATATTAGGAGGAACACCAGTGGCGAAGGCGGCTTACTGGACGGTAACTGACGTTGAGGCTCGAAAGCGTGGGGAGCAAACA	d__Bacteria; p__Firmicutes; c__Clostridia; o__Lachnospirales; f__Lachnospiraceae; g__uncultured; s__Ruminococcus_sp.	0.75802	0	0	0	0	79	0	0	0	0	0	0
0fe6ea823085c14350524cf3ac5e885a	TACGTAGGGAGCGAGCGTTGTCCGGATTTACTGGGTGTAAAGGGCGAGTAGGCGGGATTGCAAGTCAGATGTGAAATCTATCGGCTTAACTGATAGACTGCATTTGAAACTGCGGTTCTTGAGTGATGGAGAGGCAGGCGGAATTCCTAGTGTAGCGGTGAAATGCGTAGATATTAGGAGGAACACCAGTGGCGAAGGCGGCCTGCTGGACATTAACTGACGCTGAGGCGCGAAAGCGTGGGGAGCAAACA	d__Bacteria; p__Firmicutes; c__Clostridia; o__Oscillospirales	0.979205	0	0	0	0	0	0	0	0	0	0	14
795e6d7af01932da36be9a3a47cd6833	TACGTAGGTGGCAAGCGTTGTCCGGAATTACTGGGTGTAAAGGGAGCGTAGGCGGGAAGATAAGTTGGACGTTTAATCTATCGGCTCAACCGATATCAGCGTTCAAAACTGTTTTTCTTGAGTGAAGTAGAGGTAAGCGGAATTCCTAGTGTAGCGGTGAAATGCGTAAATATTAGGAAGAACACCAGTGGCGAAGGCGGCTTTCTGGACTGAAACTGACGCTGAGGCTCGAAAGCGTGGGGAGCAAACA	d__Bacteria; p__Firmicutes; c__Clostridia; o__Oscillospirales	0.925825	0	0	0	0	5	0	0	0	0	0	0
f1b85d2f230b14228139e8b262914f18	TACGTAGGTGGCAAGCGTTATCCGGAATTACTGGGTGTAAAGGGTGTGTAGGCGGGATTGCAAGTCAGATGTGAAATACCAAGGCTTAACCATGGAGCTGCATTTGAAACTGTAATTCTTGAGAGTGGGAGAGGTAAGCGGAATTCCCGGTGTAGCGGTGAAATGCGTAGAGATGGGGAGGAACACCAGTGGCGAAGGCGGCCTGCTGGGCTTTAACTGACGCTGAGGCACGAAAGCGTGGGTAGCAAACA	d__Bacteria; p__Firmicutes; c__Clostridia; o__Oscillospirales	0.97545	0	0	0	0	4	0	0	0	0	0	0
b777a0f52c76f8fccc09518237b27caf	TACGTAGGTGGCAAGCGTTGTCCGGAATTACTGGGTGTAAAGGGAGCGTAGGCGGGAAGCCAAGTCAGCTGTGAAAACTACGGGCTTAACTTGTAGACTGCAGTTGAAACTGGTTTTCTTGAGTGAAGTAGAGGTTGGCGGAATTCCGAGTGTAGCGGTGAAATGCGTAGATATTCGGAGGAACACCGGTGGCGAAGGCGGCCAACTGGGCTTTAACTGACGCTGAGGCTCGAAAGTGTGGGGAGCAAACA	d__Bacteria; p__Firmicutes; c__Clostridia; o__Oscillospirales; f__[Eubacterium]_coprostanoligenes_group; g__[Eubacterium]_coprostanoligenes_group	0.999899	0	0	0	0	70	0	0	0	0	0	0
15fd415b39c6b606e7789cd5422dcfc3	TACGTAGGTGGCAAGCGTTGTCCGGATTTACTGGGTGTAAAGGGAGCGTAGACGGAGCAGCAAGTCTGATGTGAAAACTACGGGCTTAACTTGTAGACTGCAGTTGAAACTGGTTTTCTTGAGTGAAGTAGAGGTTGGCGGAATTCCGAGTGTAGCGGTGAAATGCGTAGATATTCGGAGGAACACCGGTGGCGAAGGCGGCCAACTGGGCTTTAACTGACGCTGAGGCTCGAAAGTGTGGGGAGCAAACA	d__Bacteria; p__Firmicutes; c__Clostridia; o__Oscillospirales; f__[Eubacterium]_coprostanoligenes_group; g__[Eubacterium]_coprostanoligenes_group	0.998803	0	0	0	0	3	0	0	0	0	0	0
79e0ede0083edf949015ba741dbb65ee	TACGTAGGATGCGAGCGTTATCCGGAATTACTGGGTGTAAAGGGAGCGCAGGCGGGACTGCAAGTTGGATGTGAAATACCGCAGCTTAACTGCGGAGCTGCATCCAAAACTGTAGTTCTTGAGTGGAGTAGAGGCAAGCGGAATTCCGAGTGTAGCGGTGAAATGCGTAGATATTCGGAGGAACACCAGTGGCGAAGGCGGCTTGCTGGGCTCTAACTGACGCTGAGGCTCGAAAGTGTGGGGAGCAAACA	d__Bacteria; p__Firmicutes; c__Clostridia; o__Oscillospirales; f__[Eubacterium]_coprostanoligenes_group; g__[Eubacterium]_coprostanoligenes_group; s__uncultured_bacterium	0.717457	0	0	0	0	147	0	0	0	0	0	0
19e85788bc6847df0a21785429bbb9d8	TACGTAGGATGCGAGCGTTATCCGGAATTACTGGGTGTAAAGGGAGCGCAGGCGGGACTGCAAGTTGGATGTGAAATACCGCAGCTTAACTGCGGAGCTGCATCCAAAACTGTAGTTCTTGAGTGGAGTAGAGGCAAGCGGAATTCCGAGTGTAGCGGTGAAATGCGTAGATATTCGGAGGAACACCAGTGGCGAAGGCGGCTTGCTGGGCTCTAACTGACGCTGAGGCTCGAAAGCATGGGTAGCAAACA	d__Bacteria; p__Firmicutes; c__Clostridia; o__Oscillospirales; f__[Eubacterium]_coprostanoligenes_group; g__[Eubacterium]_coprostanoligenes_group; s__uncultured_bacterium	0.759723	3	0	0	0	0	0	0	0	0	0	0
fa2e0a036300535e4132414f070f8c18	TACGTAGGTGGCAAGCGTTGTCCGGAATTACTGGGTGTAAAGGGTGCGCAGGCGGGACTGCAAGTTGGATGTGAAATACCGGGGCTTAACCCCGGGGCTGCATCCAAAACTGTGGTTCTTGAGTGGAGTAGAGGTAAGCGGAATTCCGAGTGTAGCGGTGAAATGCGTAGATATTCGGAGGAACACCAGTGGCGAAGGCGGCTTACTGGGCTCTAACTGACGCTGAGGCACGAAAGCATGGGTAGCAAACA	d__Bacteria; p__Firmicutes; c__Clostridia; o__Oscillospirales; f__[Eubacterium]_coprostanoligenes_group; g__[Eubacterium]_coprostanoligenes_group; s__uncultured_Clostridium	0.76185	0	0	0	0	24	0	0	0	0	0	0
43f835ac7fc3dab95ed13a8a37cd8454	TACGTAGGTGGCGAGCGTTGTCCGGAATTACTGGGTGTAAAGGGTGCGCAGGCGGGTCATCAAGTTGGGTGTGAAAACTCCGTGCTTAACACGGAGCCTGCATTCAAAACTGGTGATCTTGAGTGAGGTAGAGGTAGGCGGAATTCCCGGTGTAGCGGTGAAATGCGTAGAGATCGGGAGGAACACCAGTGGCGAAGGCGGCCTACTGGGCCTTAACTGACGCTGAGGCACGAAAGCATGGGTAGCAAACA	d__Bacteria; p__Firmicutes; c__Clostridia; o__Oscillospirales; f__Ethanoligenenaceae; g__Incertae_Sedis; s__uncultured_Clostridiales	0.819765	0	0	0	0	0	2	0	0	0	0	0
fba9630c8a2d307098670d776bad6b19	TACGGAGGATCCGAGCGTTATCCGGATTTACTGGGTGTAAAGGGCGTGTAGCCGGGTTGACAAGTCAGATGTGAAATCCTGCGGCTTAACCGCAGAACTGCATTTGAAACTGTTGATCTTGAGTACTGGAGAGGCAGACGGAATTCCTAGTGTAGCGGTGAAATGCGTAGATATTAGGAGGAACACCAGTGGCGAAGGCGGTCTGCTGGACAGCAACTGACGGTGAGGCGCGAAAGCGTGGGGAGCAAACA	d__Bacteria; p__Firmicutes; c__Clostridia; o__Oscillospirales; f__Oscillospiraceae	0.993272	0	0	0	0	5	0	0	0	0	0	0
dc42750a29cb8d6956790e407a4ceff4	TACGTAGGTGGCAAGCGTTATCCGGATTTACTGGGTGTAAAGGGCGTGTAGGCGGGACTGCAAGTCAGATGTGAAAACCATGGGCTCAACCTGTGGCCTGCATTTGAAACTGTAGTTCTTGAGTACTGGAGAGGCAGACGGAATTCCTAGTGTAGCGGTGAAATGCGTAGATATTAGGAGGAACACCAGTGGCGAAGGCGGTCTGCTGGACAGCAACTGACGCTGAGGCGCGAAAGCGTGGGGAGCAAACA	d__Bacteria; p__Firmicutes; c__Clostridia; o__Oscillospirales; f__Oscillospiraceae; g__Colidextribacter	0.889114	0	0	0	0	35	0	0	0	0	0	0
6601f5a7407162f9eff15f66f9e305c3	TACGTAGGTGGCAAGCGTTATCCGGATTTACTGGGTGTAAAGGGCGTGTAGGCGGGAAAGCAAGTCAGATGTGAAAACCATGGGCTCAACCCATGGCCTGCATTTGAAACTGTTTTTCTTGAGTACTGGAGAGGCAGACGGAATTCCTAGTGTAGCGGTGAAATGCGTAGATATTAGGAGGAACACCAGTGGCGAAGGCGGTCTGCTGGACAGCAACTGACGCTGAGGCGCGAAAGCGTGGGGAGCAAACA	d__Bacteria; p__Firmicutes; c__Clostridia; o__Oscillospirales; f__Oscillospiraceae; g__Colidextribacter	0.853484	0	0	0	0	17	0	0	0	0	0	0
a033d13f0f20b5a9847c0d750f9b257b	TACGTAGGTGGCAAGCGTTATCCGGATTTACTGGGTGTAAAGGGCGTGTAGGCGGGAGTGCAAGTCAGATGTGAAAACTATGGGCTCAACCCATAGCCTGCATTTGAAACTGTACTTCTTGAGTGATGGAGAGGCAGGCGGAATTCCCTGTGTAGCGGTGAAATGCGTAGATATAGGGAGGAACACCAGTGGCGAAGGCGGCCTGCTGGACATTAACTGACGCTGAGGCGCGAAAGCGTGGGGAGCAAACA	d__Bacteria; p__Firmicutes; c__Clostridia; o__Oscillospirales; f__Oscillospiraceae; g__Intestinimonas; s__Intestinimonas_butyriciproducens	0.987962	0	0	0	0	22	0	0	0	0	0	0
f9838f8e5911ee87c95d73f22b9ec9bb	TACGTAGGTGGCAAGCGTTATCCGGATTTACTGGGTGTAAAGGGCGCGTAGGCGGGGATGCAAGTCAGATGTGAAATCTATGGGCTTAACTCATAAACTGCATTTGAAACTGTATCTCTTGAGTGCTGGAGAGGTAGGCGGAATTCCCGGTGTAGCGGTGGAATGCGTAGATATCGGGAGGAACACCAGTGGCGAAGGCGGCCTACTGGGCACTAACTGACGCTGAGGCTCGAAAGCGTGGGGAGCAAACA	d__Bacteria; p__Firmicutes; c__Clostridia; o__Oscillospirales; f__Oscillospiraceae; g__NK4A214_group	0.788985	0	0	0	0	4	0	0	0	0	0	0
1e11d9ed0bbd666b6ae0815e40bd4f52	TACGTAGGTGGCAAGCGTTATCCGGATTTACTGGGTGTAAAGGGCGCGTAGGCGGGGATGCAAGTCAGATGTGAAATCTATGGGCTTAACTCATAAACTGCATTTGAAACTGTATCTCTTGAGTGCTGGAGAGGTAGACGGAATTCCTTGTGTAGCGGTGAAATGCGTAGATATAAGGAAGAACACCAGTGGCGAAGGCGGTCTACTGGACAGTAACTGACGCTGAGGCGCGAAAGCGTGGGGAGCAAACA	d__Bacteria; p__Firmicutes; c__Clostridia; o__Oscillospirales; f__Oscillospiraceae; g__NK4A214_group; s__uncultured_rumen	0.782188	0	0	0	0	64	0	0	0	0	0	0
97bb297fbbab45137cf6a5825e3b9fcd	TACGTAGGTTGCGAGCGTTGTCCGGATTTACTGGGTGTAAAGGGCGTGCAGCCGGGCTGACAAGTCAGATGTGAAAATCCAGGGCTCAACTCTGGACGTGCATTTGAAACTATTGGTCTTGAGTACCGGAGAGGTTATCGGAATTCCTTGTGTAGCGGTGAAATGCGTAGATATAAGGAAGAACACCAGTGGCGAAGGCGGATAACTGGACGGCAACTGACGGTGAGGCGCGAAAGCGTGGGGAGCAAACA	d__Bacteria; p__Firmicutes; c__Clostridia; o__Oscillospirales; f__Oscillospiraceae; g__Oscillibacter	0.950771	0	0	0	0	7	0	0	0	0	0	0
e43d7a48a6b89bc882ad5ddb9afc55b8	TACGTAGGTGGCAAGCGTTGTCCGGATTTACTGGGTGTAAAGGGCGTGCAGCCGGAGAGACAAGTCAGATGTGAAATCCACGGGCTCAACCCGTGAACTGCATTTGAAACTGTTTCCCTTGAGTGTCGGAGAGGTAATCGGAATTCCTAGTGTAGCGGTGAAATGCGTAGATATTAGGAAGAACACCAGTGGCGAAGGCGGATTACTGGACGATAACTGACGGTGAGGCGCGAAAGCGTGGGGAGCAAACA	d__Bacteria; p__Firmicutes; c__Clostridia; o__Oscillospirales; f__Oscillospiraceae; g__Oscillibacter	0.882424	3	0	0	0	0	0	0	0	0	0	0
9466d1ee30ac6a9b587d0820f961e3ee	TACGTAGGTGGCAAGCGTTGTCCGGATTTACTGGGTGTAAAGGGCGTGTAGCCGGGTGTGCAAGTCAGATGTGAAATCTGGAGGCTCAACCTCCAAACTGCATTTGAAACTGTGCATCTTGAGTATCGGAGAGGTAACCGGAATTCCTAGTGTAGCGGTGAAATGCGTAGATATTAGGAAGAACACCAGTGGCGAAGGCGGGTTACTGGACGACAACTGACGGTGAGGCGCGAAAGCGTGGGGAGCAAACA	d__Bacteria; p__Firmicutes; c__Clostridia; o__Oscillospirales; f__Oscillospiraceae; g__Oscillospira	0.918234	0	0	0	0	37	0	0	0	0	0	0
16ccdbd1f4db321edb24e4c79e83e88a	TACGTAGGTGGCAAGCGTTGTCCGGATTTACTGGGTGTAAAGGGCGTGCAGCCGGAGAGACAAGTCAGATGTGAAATCCGCGGGCTTAACCCGCGAACTGCATTTGAAACTGTTTCCCTTGAGTATCGGAGAGGTAACCGGAATTCCTAGTGTAGCGGTGAAATGCGTAGATATTAGGAAGAACACCAGTGGCGAAGGCGGGTTACTGGACGACAACTGACGGTGAGGCGCGAAAGCGTGGGGAGCAAACA	d__Bacteria; p__Firmicutes; c__Clostridia; o__Oscillospirales; f__Oscillospiraceae; g__Oscillospira	0.877893	0	0	0	0	10	0	0	0	0	0	0
2a727e27b5ff471bae5dd26028e65e02	TACGTAGGTGGCAAGCGTTGTCCGGATTTACTGGGTGTAAAGGGCGTGTAGGCGGAGCTGCAAGTCAGATGTGAAATCTCTGGGCTCAACCCAGAAACTGCATTTGAAACTGTAGCCCTTGAGTATCGGAGAGGCAAGCGGAATTCCTAGTGTAGCGGTGAAATGCGTAGATATTAGGAGGAACACCAGTGGCGAAGGCGGCTTGCTGGACGACAACTGACGCTGAGGCGCGAAAGCGTGGGGAGCAAACA	d__Bacteria; p__Firmicutes; c__Clostridia; o__Oscillospirales; f__Oscillospiraceae; g__UCG-005; s__gut_metagenome	0.713576	0	0	0	0	22	0	0	0	0	0	0
f5a18c0014c0c662610ca9e0f925c968	TACGTAGGTTGCAAGCGTTGTCCGGATTTACTGGGTGTAAAGGGCGTGTAGGCGGAGGCGCAAGTTGGGAGTGAAATCTATGGGCTCAACCCATAAACTGCTCTCAAAACTGTGTCCCTTGAGTATCGGAGAGGCAAGCGGAATTCCTAGTGTAGCGGTGAAATGCGTAGATATTAGGAGGAACACCAGTGGCGAAGGCGGCTTGCTGGACGACAACTGACGCTGAGGCGCGAAAGCGTGGGGAGCAAACA	d__Bacteria; p__Firmicutes; c__Clostridia; o__Oscillospirales; f__Oscillospiraceae; g__UCG-005; s__uncultured_bacterium	0.72248	52	0	0	0	408	0	0	0	0	0	0
d3d55cab9ee2776b22d3f5cbc2f78c57	TACGTAGGTTGCGAGCGTTGTCCGGAATTACTGGGTGTAAAGGGCGTGTAGGCGGAGCTGCAAGTCAGATGTGAAATGTCATGGCTCAACCATGGAACTGCATTTGAAACTGTGGCCCTTGAGTATCGGAGAGGCAAGCGGAATTCCTAGTGTAGCGGTGAAATGCGTAGATATTAGGAGGAACACCAGTGGCGAAGGCGGCTTGCTGGACGACAACTGACGCTGAGGCGCGAAAGCGTGGGGAGCAAACA	d__Bacteria; p__Firmicutes; c__Clostridia; o__Oscillospirales; f__Oscillospiraceae; g__UCG-005; s__uncultured_prokaryote	0.930652	15	0	0	0	491	0	0	0	0	0	0
a573e0e5cd07839bf04f73efeb94edc6	TACGTAGGTGGCAAGCGTTGTCCGGATTTACTGGGTGTAAAGGGCGTGTAGGCGGAGCTGCAAGTCAGATGTGAAATCCCGGGGCTCAACCCCGGAACTGCATTTGAAACTGTAGCCCTTGAGTATCGGAGAGGCAGGCGGAATTCCTAGTGTAGCGGTGAAATGCGTAGATATTAGGAGGAACACCAGTGGCGAAGGCGGCCTGCTGGACGACAACTGACGCTGAGGCGCGAAAGCGTGGGGAGCAAACA	d__Bacteria; p__Firmicutes; c__Clostridia; o__Oscillospirales; f__Oscillospiraceae; g__UCG-005; s__unidentified	0.76227	0	0	0	0	19	0	0	0	0	0	0
f9130f059b9380b9961aef118b3a529e	TACGTAGGTGGCAAGCGTTATCCGGATTTATTGGGTGTAAAGGGCGTGTAGGCGGGAATGCAAGTCAGATGTGAAAACTATGGGCTCAACCCATAGCCTGCATTTGAAACTGTATTTCTTGAGTGCTGGAGAGGCAATCGGAATTCCGTGTGTAGCGGTGAAATGCGTAGATATACGGAGGAACACCAGTGGCGAAGGCGGATTGCTGGACAGTAACTGACGCTGAGGCGCGAAAGCGTGGGGAGCAAACA	d__Bacteria; p__Firmicutes; c__Clostridia; o__Oscillospirales; f__Oscillospiraceae; g__uncultured	0.970812	0	0	0	0	30	0	0	0	0	0	0
6329ca5c001620ef8cc84d51860efb18	TACGTAGGGAGCAAGCGTTGTCCGGAATTACTGGGTGTAAAGGGAGCGTAGGCGGGAAAGCAAGTTGAATGTTTAATCTATGGGCTCAACCCATATCCGCGTTCAAAACTGCTTTTCTTGAGTGAAGTAGAGGTTGGCGGAATTCCTAGTGTAGCGGTGAAATGCGTAGATATTAGGAGGAACACCAGTGGCGAAGGCGGCCAGCTGGGCTTTTACTGACGCTGAGGCTCGAAAGCGTGGGGAGCAAACA	d__Bacteria; p__Firmicutes; c__Clostridia; o__Oscillospirales; f__Oscillospirales; g__Hydrogenoanaerobacterium	0.965056	0	3410	1089	694	130	0	1874	0	1422	0	459
c12432c2b08177c56353eb7b9ae407ff	TACGTAGGGAGCAAGCGTTGTCCGGATTTACTGGGTGTAAAGGGTGCGTAGGCGGCAATGCAAGTCAGATGTGAAATCTATGGGCTCAACCCATAAACTGCATTTGAAACTGCGTTGCTTGAGTGAAGTAGAGGCAGGCGGAATTCCCCGTGTAGCGGTGAAATGCGTAGAGATGGGGAGGAACACCAGTGGCGAAGGCGGCCTGCTGGGCTTTAACTGACGCTGAGGCACGAAAGCGTGGGTAGCAAACA	d__Bacteria; p__Firmicutes; c__Clostridia; o__Oscillospirales; f__Ruminococcaceae	0.948867	39	0	0	0	526	0	0	0	0	0	0
7e69e9a08b0282a84b947a71c79dc192	TACGTAGGGAGCAAGCGTTGTCCGGATTTACTGGGTGTAAAGGGTGCGTAGGCGGCAATGCAAGTCAGATGTGAAATCTATGGGCTCAACCCATAAACTGCATTTGAAACTGCGTTGCTTGAGTGAAGTAGAGGCAGGCGGAATTCCCCGTGTAGCGGTGAAATGCGTAGAGATGGGGAGGAACACCAGTGGCGAAGGCGGTCTGCTGGGCTTTAACTGACGCTGAGGCACGAAAGCGTGGGTAGCAAACA	d__Bacteria; p__Firmicutes; c__Clostridia; o__Oscillospirales; f__Ruminococcaceae	0.960206	0	0	0	0	87	0	0	0	0	0	0
6c166a914f00bf4c5901a0a7c41da177	TACGTAGGTGGCAAGCGTTGTCCGGAATTACTGGGTGTAAAGGGAGCGTAGGCGGGAAGACAAGTTGGGAGTGAAATGTATGGGCTTAACCCATAAACTGCTTTCAAAACTGTTTTTCTTGAGTGAAGTAGAGGCAGGCGGAATTCCTAGTGTAGCGGTGAAATGCGTAAATATTAGGAGGAACACCAGTGGCGAAGGCGGCCTGCTGGGCTTTAACTGACGCTGAGGCTCGAAAGCGTGGGTAGCAAACA	d__Bacteria; p__Firmicutes; c__Clostridia; o__Oscillospirales; f__Ruminococcaceae	0.891158	0	0	0	0	17	0	0	0	0	0	0
6be7c1afdd690efab2c28453f0d304da	TACGTAGGGAGCAAGCGTTGTCCGGATTTACTGGGTGTAAAGGGTGCGTAGGCGGCTTTGCAAGTCAGATGTGAAATCTATGGGCTCAACCCATAAACTGCATTTGAAACTGTAGAGCTTGAGTGAAGTAGAGGCAGGCGGAATTCCCCGTGTAGCGGTGAAATGCGTAGAGATGGGGAGGAACACCAGTGGCGAAGGCGGCCTGCTGGGCTTTAACTGACGCTGAGGCACGAAAGCGTGGGTAGCAAACA	d__Bacteria; p__Firmicutes; c__Clostridia; o__Oscillospirales; f__Ruminococcaceae	0.973585	0	0	0	0	11	0	0	0	0	0	0
05c754475f894ecf4a94aadf2a13d877	TACGTAGGTTGCGAGCGTTGTCCGGAATTACTGGGTGTAAAGGGCGTGTAGGCGGAGCTGCAAGTCAGATGTGAAATGTCATGGCTCAACCATGGAACTGCATTTGAAACTGTGGTTCTTGAGTGAAGTAGAGGCAGGCGGAATTCCCGGTGTAGCGGTGGAATGCGTAGATATCGGGAGGAACACCAGTGGCGAAGGCGGCCTGCTGGGCTTTTACTGACGCTGAGGCTCGAAAGCATGGGGAGCAAACA	d__Bacteria; p__Firmicutes; c__Clostridia; o__Oscillospirales; f__Ruminococcaceae	0.839854	0	0	0	0	4	0	0	0	0	0	0
02c7e18f72e8c223e2037b7aabdb7dc3	TACGTAGGGAGCAAGCGTTGTCCGGATTTACTGGGTGTAAAGGGTGCGTAGGCGGCACTGCAAGTCAGGCGTGAAAGCCGGAGGCTTAACCTCCGAACTGCGTTTGAAACTGTGGTGCTTGAGTGAAGTAGAGGTAGGCGGAATTCCCGGTGTAGCGGTGAAATGCGTAGAGATCGGGAGGAACACCAGTGGCGAAGGCGGCTTACTGGGCTTTAACTGACGCTGAGGCACGAAAGCATGGGTAGCAAACA	d__Bacteria; p__Firmicutes; c__Clostridia; o__Oscillospirales; f__Ruminococcaceae; g__Caproiciproducens	0.99649	0	0	0	0	0	0	0	0	0	29	2
96c7cedbae877361d087a8b39206d408	AACGTAGGTCACAAGCGTTGTCCGGAATTACTGGGTGTAAAGGGAGCGCAGGCGGGAAGACAAGTTGGAAGTGAAATCTATGGGCTCAACCCATAAACTGCTTTCAAAACTGTTTTTCTTGAGTAGTGCAGAGGTAGGCGGAATTCCCGGTGTAGCGGTGGAATGCGTAGATATCGGGAGGAACACCAGTGGCGAAGGCGGCCTACTGGGCACCAACTGACGCTGAGGCTCGAAAGTGTGGGTAGCAAACA	d__Bacteria; p__Firmicutes; c__Clostridia; o__Oscillospirales; f__Ruminococcaceae; g__Faecalibacterium	0.997691	0	0	0	0	0	8	0	0	0	0	0
75aafe5140d19fdcc26000661f7c945c	TACGTAGGGAGCGAGCGTTGTCCGGATTTACTGGGTGTAAAGGGTGCGTAGGCGGAAGAGCAAGTCAGTAGTGAAATCCATGGGCTTAACCCGTGAACTGCTATTGAAACTGTTCTTCTTGAGTGAAGTAGAGGTAGGCGGAATTCCCGGTGTAGCGGTGAAATGCGTAGAGATCGGGAGGAACACCAGTGGCGAAGGCGGCCTACTGGGCTTTAACTGACGCTGAGGCACGAAAGCATGGGTAGCAAACA	d__Bacteria; p__Firmicutes; c__Clostridia; o__Oscillospirales; f__Ruminococcaceae; g__Incertae_Sedis	0.932899	0	0	0	0	59	0	0	0	0	0	0
ebd619e4db5ff1c0895da9074c498c79	TACGTAGGGAGCAAGCGTTGTCCGGATTTACTGGGTGTAAAGGGTGCGTAGGCGGTTCGGCAAGTCAGAAGTGAAATCCATGGGCTTAACCCATGAACTGCTTTTGAAACTGTCGAACTTGAGTGAAGTAGAGGTAGGCGGAATTCCCGGTGTAGCGGTGAAATGCGTAGAGATCGGGAGGAACACCAGTGGCGAAGGCGGCCTACTGGGCTTTAACTGACGCTGAGGCACGAAAGCATGGGTAGCAAACA	d__Bacteria; p__Firmicutes; c__Clostridia; o__Oscillospirales; f__Ruminococcaceae; g__Incertae_Sedis	0.995015	0	0	0	0	9	0	0	0	0	0	0
d42de31580b0ea1ef8ec6184e263ff58	TACGTAGGGAGCGAGCGTTGTCCGGATTTACTGGGTGTAAAGGGTGCGTAGGCGGCCGTGCAAGTCAGAAGTGAAATCCATGGGCTTAACCCGTGAACTGCTTTTGAAACTGCAGGGCTTGAGTGAAGTAGAGGCAGGCGGAATTCCCGGTGTAGCGGTGAAATGCGTAGAGATCGGGAGGAACACCAGTGGCGAAGGCGGCCTGCTGGGCTTTAACTGACGCTGAAGCACGAAAGCGTGGGTAGCAAACA	d__Bacteria; p__Firmicutes; c__Clostridia; o__Oscillospirales; f__Ruminococcaceae; g__Incertae_Sedis; s__uncultured_bacterium	0.768531	0	0	0	0	12	0	0	0	0	0	0
2778f2c7e9979d30b95112c7ae778340	TACGTAGGGAGCAAGCGTTGTCCGGATTTACTGGGTGTAAAGGGTGCGTAGGCGGCTAGGCAAGTCAGACGTGAAAACCATGGGCTCAACCTGTGGACTGCGTTTGAAACTGTTTAGCTTGAGTGAAGTAGAGGTAGGCGGAATTCCCGGTGTAGCGGTGAAATGCGTAGAGATCGGGAGGAACACCAGTGGCGAAGGCGGCCTACTGGGCTTTAACTGACGCTGAGGCACGAAAGCATGGGTAGCAAACA	d__Bacteria; p__Firmicutes; c__Clostridia; o__Oscillospirales; f__Ruminococcaceae; g__Incertae_Sedis; s__uncultured_organism	0.97665	0	0	0	0	8	0	0	0	0	0	0
281438e10b1752d4129387361a5419ce	TACGTAGGGAGCAAGCGTTGTCCGGAATTACTGGGTGTAAAGGGAGCGTAGGCGGAATGGAAAGTTGAATGTTAAATCCATCGGCTCAACCGGTGGCTGCGTTCAAAACTTCCGTTCTTGAGTGAAGTAGAGGCAGGCGGAATTCCTAGTGTAGCGGTGAAATGCGTAGATATTAGGAGGAACACCAGTGGCGAAGGCGGCCTGCTGGGCTTTAACTGACGCTGAGGCTCGAAAGCGTGGGGAGCAAACA	d__Bacteria; p__Firmicutes; c__Clostridia; o__Oscillospirales; f__Ruminococcaceae; g__Negativibacillus; s__uncultured_Anaerotruncus	0.827367	0	5	0	16	116	0	26	0	81	0	280
c2963509869877ca44feb35211c8bb86	TACGTAGGTGGCAAGCGTTGTCCGGAATTACTGGGTGTAAAGGGAGCGTAGGCGGGGAGACAAGTTGAATGTTTAAACTATCGGCTTAACTGATAGTCGCGTTCAAAACTATCACTCTTGAGTGCAGTAGAGGCAGGCGGAATTCCTAGTGTAGCGGTGAAATGCGTAGATATTAGGAGGAACACCAGTGGCGAAGGCGGCCTGCTGGGCTGTAACTGACGCTGAGGCTCGAAAGCGTGGGTAGCAAACA	d__Bacteria; p__Firmicutes; c__Clostridia; o__Oscillospirales; f__Ruminococcaceae; g__Negativibacillus; s__uncultured_bacterium	0.954013	0	0	0	0	13	0	0	0	0	0	0
932d91010c62bd01c06f5e1af89dbec2	TACGTAGGTGGCAAGCGTTGTCCGGAATTACTGGGTGTAAAGGGAGCGTAGGCGGGGTTTCAAGTCAGAAGTGAAAATTACGGGCTCAACTCGTAACCTGCTTTTGAAACTGAAACTCTTGAGTGAAGTAGAGGCAAGCGGAATTCCTAGTGTAGCGGTGAAATGCGTAGATATTAGGAAGAACACCAGTGGCGAAGGCGGCTTTCTGGACTGAAACTGACGCTGAGGCTCGAAAGCGTGGGGAGCAAACA	d__Bacteria; p__Firmicutes; c__Clostridia; o__Oscillospirales; f__Ruminococcaceae; g__Ruminococcaceae; s__uncultured_bacterium	0.80921	0	0	0	0	3	0	0	0	0	0	0
fba29b76f34d8f316eac75ee33782134	TACGTAGGGAGCGAGCGTTGTCCGGAATTACTGGGTGTAAAGGGAGCGTAGGCGGGATTGCAAGTCAGATGTGAAATGCAGGGGCTCAACCCCTGAGCTGCATTTGAAACTGTAGTTCTTGAGTGAAGTAGAGGTAAGCGGAATTCCTGGTGTAGCGGTGAAATGCGTAGATATCAGGAGGAACATCGGTGGCGAAGGCGGCTTACTGGGCTTTTACTGACGCTGAGGCTCGAAAGCGTGGGGAGCAAACA	d__Bacteria; p__Firmicutes; c__Clostridia; o__Oscillospirales; f__Ruminococcaceae; g__Ruminococcus	0.999761	0	0	0	0	125	0	0	0	0	0	0
355ff4dbdcce9d135867d3bc3116f204	TACGTAGGGAGCGAGCGTTGTCCGGAATTACTGGGTGTAAAGGGAGCGTAGGCGGGATTGCAAGTCAGATGTGAAATGCAGAGGCTTAACCTCTGAGCTGCATTTGAAACTGTAGTTCTTGAGTGAAGTAGAGGTAAGCGGAATTCCTGGTGTAGCGGTGAAATGCGTAGATATCAGGAGGAACACCGGTGGCGAAGGCGGCTTACTGGGCTTTTACTGACGCTGAGGCTCGAAAGCGTGGGTAGCAAACA	d__Bacteria; p__Firmicutes; c__Clostridia; o__Oscillospirales; f__Ruminococcaceae; g__Ruminococcus	0.999135	19	0	0	0	0	0	0	0	0	0	0
dd23f0c9d7f696dd70268928437bf7d3	TACGTAGGGAGCGAGCGTTGTCCGGAATTACTGGGTGTAAAGGGAGCGTAGGCGGGATTGCAAGTCAGATGTGAAATGCAGGGGCTCAACCCCTGAGCTGCATTTGAAACTGTAGTTCTTGAGTGAAGTAGAGGTAAGCGGAATTCCTGGTGTAGCGGTGAAATGCGTAGATATCAGGAGGAACATCGGTGGCGAAGGCGGTTTACTGGACCACAACTGACGCTGAGACACGAAAGCGTGGGGAGCAAACA	d__Bacteria; p__Firmicutes; c__Clostridia; o__Oscillospirales; f__Ruminococcaceae; g__Ruminococcus	0.987274	0	0	0	0	3	0	0	0	0	0	0
2027880fee035d8818d225cc8f053b2f	AACGTAGGTGGCAAGCGTTGTCCGGAATTACTGGGTGTAAAGGGAGCGCAGGCGGACCGGCAAGTTGGAAGTGAAATCTATGGGCTCAACCCATAAATTGCTTTCAAAACTGCTGGCCTTGAGTAGTGCAGAGGTAGGCGGAATTCCCGGTGTAGCGGTGGAATGCGTAGATATCGGGAGGAACACCAGTGGCGAAGGCGGCCTGCTGGGCACCAACTGACGCTGAGGCTCGAAAGCATGGGTAGCAAACA	d__Bacteria; p__Firmicutes; c__Clostridia; o__Oscillospirales; f__Ruminococcaceae; g__Subdoligranulum	0.988158	0	0	0	0	9	0	0	0	0	0	0
c43bbd203d077ba15c26090580d64d32	AACGTAGGGTGCAAGCGTTGTCCGGAATTACTGGGTGTAAAGGGAGCGCAGGCGGATTGGCAAGTTGGGAGTGAAATCTATGGGCTCAACCCATAAATTGCTTTCAAAACTGTCAGTCTTGAGTGGTGTAGAGGTAGGCGGAATTCCCGGTGTAGCGGTGGAATGCGTAGATATCGGGAGGAACACCAGTGGCGAAGGCGGCCTACTGGGCACTAACTGACGCTGAGGCTCGAAAGCATGGGTAGCAAACA	d__Bacteria; p__Firmicutes; c__Clostridia; o__Oscillospirales; f__Ruminococcaceae; g__UBA1819	0.997661	0	0	0	0	22	0	0	0	0	0	0
c1d31cdcde3987aebb9fc469ac5346e3	TACGTAGGGGGCAAGCGTTATCCGGATTTACTGGGTGTAAAGGGAGCGCAGGCGGATTGGCAAGTTGGGAGTGAAATCTATGGGCTCAACCCATAAATTGCTTTCAAAACTGTCAGTCTTGAGTGGTGTAGAGGTAGGCGGAATTCCCAGTGTAGCGGTGAAATGCGTAGATATTGGGAGGAACACCAGTGGCGAAGGCGCCTTTCTGGACTGTGTCTGACGCTGAGATGCGAAAGCCAGGGTAGCGAACG	d__Bacteria; p__Firmicutes; c__Clostridia; o__Oscillospirales; f__Ruminococcaceae; g__UBA1819	0.877007	0	0	0	0	8	0	0	0	0	0	0
8e9f9e092ae30efba70de8aa8c21bb0f	TACGTAGATGGCGAGCGTTGTCCGGAATTACTGGGTGTAAAGGGAGCGCAGGCGGATTGGCAAGTTGGGAGTGAAATCTATGGGCTCAACCCATAAATTGCTTTCAAAACTGTCAGTCTTGAGTGGTGTAGAGGTAGGCGGAATTCCCGGTGTAGCGGTGGAATGCGTAGATATCGGGAGGAACACCAGTGGCGAAGGCGGCTCTCTGGTCTGCAACTGACGCTGAGGCTCGAAAGCATGGGTAGCGAACA	d__Bacteria; p__Firmicutes; c__Clostridia; o__Oscillospirales; f__Ruminococcaceae; g__UBA1819	0.985008	0	0	0	0	4	0	0	0	0	0	0
0d74412afe2e86335e2bea0b149f82b7	TACGTAGGTGGCAAGCGTTGTCCGGATTTACTGGGTGTAAAGGGAGCGTAGGCGGGATAGCAAGTCAGGAGTGAAATCCATCGGCTTAACCGATGAACTGCTTTTGAAACTGTTATTCTTGAGTGAAGCAGAGGCAGGCGGAATTCCCGGTGTAGCGGTGAAATGCGTAGATATCGGGAGGAACACCAGTGGCGAAGGCGGCCTGCTGGGCTTTTACTGACGCTGAGGCTCGAAAGCATGGGTAGCAAACA	d__Bacteria; p__Firmicutes; c__Clostridia; o__Oscillospirales; f__Ruminococcaceae; g__uncultured	0.884503	0	0	0	0	4	0	0	0	0	0	0
0d1615a5b01983d1a3c259fc74d478a5	TACGTAGGGAGCGAGCGTTGTCCGGAATTACTGGGCGTAAAGGGCGCGTAGGCGGGATTTTAAGTCAGTTGTGAAAACTCCGGGCTCAACCTGGAGATAGCAGTTGAAACTGAAATTCTTGAGGACAGGAGAGGAAAGTGGAATTCCTAGTGTAGCGGTGAAATGCGTAGATATTAGGAGGAACACCAGTGGCGAAGGCGACTTTCTGGACTGTAACTGACGCTGAGGCGCGAAAGCGTGGGGAGTGAACG	d__Bacteria; p__Firmicutes; c__Clostridia; o__Peptococcales; f__Peptococcaceae; g__Dehalobacterium; s__uncultured_bacterium	0.844676	0	1202	30	165	203	0	688	0	935	0	219
875a2cad3423c1db2558aaa418336751	AACATAGGGGGCAAGCGTTGTCCGGAATCACTGGGCGTAAAGGGCGCGCAGGCGGTAAATTAAGTCAGGTGTGAAAGTTCGGGGCTCAACCCCGTGATTGCACCTGATACTGATAAACTAGAGTGTTGGAGAGGTAAGTGGAATTCCTAGTGTAGCGGTGGAATGCGTAGACATTAGGAGGAACACCAGTGGCGAAGGCGACTTACTGGCCAATAACTGACGCTGAGGCGCGAAAGCGTGGGGAGCAAACA	d__Bacteria; p__Firmicutes; c__Clostridia; o__Peptococcales; f__Peptococcaceae; g__Peptococcus	0.999999	0	0	0	0	4	0	0	0	0	0	0
72d761076c37a3b152816bbb222e80fc	TACGTAGGGGGCAAGCGTTGTCCGGAATTACTGGGCGTAAAGGGCGTGTAGGTGGGTATTTAAGTCATGGGTGAAAACTGCAGGCTCAACCTGGAGGCTGCCTATGAAACTGGATGTCTTGAGGGCAGGAGAGGAAAGTGGAATTCCTAGTGTAGCGGTGAAATGCGTAGATATTAGGAGGAACACCAGTGGCGAAGGCGACTTTCTGGACTGACCCTGACACTGAGGCGCGAAAGCTAGGGGAGCGAACG	d__Bacteria; p__Firmicutes; c__Clostridia; o__Peptococcales; f__Peptococcaceae; g__uncultured	0.775261	0	1083	0	0	0	0	0	0	0	0	0
b9eab5007360605c8dc37ecc521f718e	TACGTAGGTTGCAAGCGTTGTCCGGATTTACTGGGCGTAAAGGGCGCGTAGGCGGATTGTTAAGTCAGATGTGAAATCTCCGGGCTCAACCCGGAGCGTGCATTTGAAACTGGCTATCTTGAGGGCAGGAGAGGAAAGTGGAATTCCTAGTGTAGCGGTGAAATGCGTAGATATTAGGAGGAACACCAGTGGCGAAGGCGACTTTCTGGACTGAACCTGACGCTGAGGCGCGAAAGCATGGGTAGCGAACG	d__Bacteria; p__Firmicutes; c__Clostridia; o__Peptococcales; f__Peptococcaceae; g__uncultured	0.760685	0	0	0	0	3	0	0	0	0	0	0
dc3fa616f12b56a0e43f5d2a7c7cf132	TACGTAGGGGGCAAGCGTTGTCCGGAATCACTGGGCGTAAAGCGCATGTAGGCGGGATATTAAGTCAGGTGTGAAAACTATGGGCTCAACCTGTAGATTGCATCTGAAACTGGTATTCTTGAGTATTGGAGAGGAAAGTGGAATTCCTAGTGTAGCGGTGAAATGCGTAGATATTAGGAGGAACACCAGTGGCGAAGGCGACTTTCTGGCCAAAAACTGACGCTGAGATGCGAAAGCGTGGGGAGCAAACA	d__Bacteria; p__Firmicutes; c__Clostridia; o__Peptococcales; f__Peptococcaceae; g__uncultured; s__uncultured_Firmicutes	0.714923	0	331	405	903	144	0	423	0	198	0	20
3dfbadf2902998438c5748a541309e30	TACGTAGGGGGCGAGCGTTGTCCGGAATCACTGGGCGTAAAGGGCGCGTAGGCGGTTTAATAAGTCAGTGGTGAAAACTGAGGGCTCAACCCTCAGCCTGCCACTGATACTGTTAGACTTGAGTATGGAAGAGGAGAATGGAATTCCTAGTGTAGCGGTGAAATGCGTAGATATTAGGAGGAACACCAGTGGCGAAGGCGATTCTCTGGGCCAAGACTGACGCTGAGGCGCGAAAGCGTGGGGAGCAAACA	d__Bacteria; p__Firmicutes; c__Clostridia; o__Peptococcales; f__Peptococcaceae; g__uncultured; s__unidentified	0.988907	0	0	0	0	54	0	0	0	0	0	0
c4b174b16c827c7ea10cefa19e7fd92c	TACGTAGGGGGCAAGCGTTATCCGGAATTATTGGGCGTAAAGAGTGCGTAGGTGGCTTTTTAAGCGCAGGGTTTAAGGCAATGGCCCAACCATTGTTCGCCCTGCGAACTGAATAGCTTGAGTGCAGGAGAGGAAAGCGGAATTCCTAGTGTAGCGGTGAAATGCGTAGATATTAGGAGGAACACCAGTGGCGAAGGCGGCTTTCTGGACTGTAACTGACACTGAGGCACGAAAGTGTGGGGAGCAAACA	d__Bacteria; p__Firmicutes; c__Clostridia; o__Peptostreptococcales-Tissierellales; f__Anaerovoracaceae; g__[Eubacterium]_nodatum_group; s__uncultured_bacterium	0.776994	0	0	0	0	26	0	0	0	0	0	0
05f8e733cfec3ffc08e05e64009ce24b	TACGTAGGGGGCAAGCGTTATCCGGAATTATTGGGCGTAAAGAGTGCGTAGGTGGTCTTGTAAGCGTGGGGTGAAAGGCAGTGGCTTAACCATTGTAAGCCCTGCGAACTGTGAGACTTGAGTGCAGGAGAGGAAAGCGGAATTCCTAGTGTAGCGGTGAAATGCGTAGATATTAGGAGGAACACCAGTGGCGAAGGCGGCTTTCTGGACTGTAACTGACACTGAGGCACGAAAGCGTGGGGAGCAAACA	d__Bacteria; p__Firmicutes; c__Clostridia; o__Peptostreptococcales-Tissierellales; f__Anaerovoracaceae; g__Amnipila	0.766524	0	538	428	235	0	0	847	0	550	0	99
a0be1ca9bfa755f62b57a07f3a7d391b	TACGTAGGGGGCAAGCGTTATCCGGAATTATTGGGCGTAAAGAGTGCGTAGGTGGTTTTGTAAGCGCGGGGTGAAAGGCAATGGCTCAACCATTGTAAGCCTTGCGAACTGCAAGACTTGAGTGCAGGAGAGGAAAGTGGAATTCCTAGTGTAGCGGTGAAATGCGTAGATATTAGGAGGAACACCAGTGGCGAAGGCGACTTTCTGGACTGTAACTGACACTGAGGCACGAAAGCGTGGGGAGCAAACA	d__Bacteria; p__Firmicutes; c__Clostridia; o__Peptostreptococcales-Tissierellales; f__Anaerovoracaceae; g__Anaerovorax	0.985064	0	443	61	134	33	0	478	0	397	0	33
bafe3d71101189d3f609ea3529645b15	TACGTAGGGGGCAAGCGTTATCCGGAATTATTGGGCGTAAAGAGTGCGTAGGTGGTTTTGTAAGCGCGGGGTGAAAGGCAATGGCTCAACTATTGTAAGCCCTGCGAACTGTAAGACTTGAGTGCAGGAGAGGAAAGCGGAATTCCTAGTGTAGCGGTGAAATGCGTAGATATTAGGAGGAACACCAGTGGCGAAGGCGGCTTTCTGGACTGTTACTGACACTGAGGCACGAAAGCGTGGGGAGCAAACA	d__Bacteria; p__Firmicutes; c__Clostridia; o__Peptostreptococcales-Tissierellales; f__Anaerovoracaceae; g__Anaerovorax	0.737547	58	0	0	0	0	0	0	0	0	0	0
951be8845281c1d47880037963cea105	TACGTAGGGGGCGAGCGTTGTCCGGAATTACTGGGCGTAAAGGGTACGCAGGCGGTTTCATAAGTCAGGTGTAAAAGGCATTGGCTCAACCAATGTAAGCATTTGAAACTGTGAGGCTTGAGTATAGGAGAGGTAAGTGGAATTCCTAGTGTAGCGGTGAAATGCGTAGATATTAGGAGGAACACCAGTGGCGAAGGCGACTTACTGGACTATAACTGACGCTGAGGTACGAAAGCGTGGGGAGCAAACA	d__Bacteria; p__Firmicutes; c__Clostridia; o__Peptostreptococcales-Tissierellales; f__Dethiosulfatibacteraceae; g__Dethiosulfatibacter; s__uncultured_bacterium	0.756573	0	0	0	0	10	0	0	0	0	0	0
a72186979a4a01019f281fcfba9e6f14	TACGTAGGGGGCAAGCGTTATCCGGAATCACTGGGCGTAAAGGGTGCGTAGGTGGCTTATCAAGCCAGGGGTGAAAGGCATTGGCTCAACCAATGTAAGCCTTTGGAACTGATAAGCTTGAGTGCAGGAGAGGTAAGTGGAATTCCTAGTGTAGAGGTGAAATTCGTAGATATTAGGAGGAACACCAGTGGCGAAGGCGACTTACTGGACTGTAACTGACACTGAGGCACGAAAGCGTGGGGAGCGAACA	d__Bacteria; p__Firmicutes; c__Clostridia; o__Peptostreptococcales-Tissierellales; f__Fusibacteraceae; g__Fusibacter; s__Fusibacter_fontis	0.793697	0	0	0	0	25	0	0	0	0	0	0
e9c9f2b834816a54ab9c59628a905c2d	TACGTAGGGGGCTAGCGTTATCCGGAATTACTGGGCGTAAAGGGTGCGTAGGTGGTTTCTTAAGTCAGAGGTGAAAGGCTACGGCTCAACCGTAGTAAGCCTTTGAAACTGGGGAACTTGAGTGCAGGAGAGGAGAGTGGAATTCCTAGTGTAGCGGTGAAATGCGTAGATATATGGAAGAACACCAGTGGCGAAGGCGGCCGCCTGGCCTGTTGCTGACGCTGAGGCACGAAAGCGTGGGGAGCGAACA	d__Bacteria; p__Firmicutes; c__Clostridia; o__Peptostreptococcales-Tissierellales; f__Peptostreptococcaceae	0.89294	0	0	0	0	9	0	0	0	0	0	0
9244dfd9a167be2a99a8b77f6297dbf6	TACGTAGGGGGCTAGCGTTATCCGGAATTACTGGGCGTAAAGGGTGCGTAGGTGGTTTTTTAAGTCAGAAGTGAAAGGCTACGGCTCAACCGTAGTAAGCTTTTGAAACTAGAGAACTTGAGTGCAGGAGAGGAGAGTAGAATTCCTAGTGTAGCGGTGAAATGCGTAGATATTAGGAGGAATACCAGTAGCGAAGGCGGCTCTCTGGACTGTAACTGACACTGAGGCACGAAAGCGTGGGGAGCAAACA	d__Bacteria; p__Firmicutes; c__Clostridia; o__Peptostreptococcales-Tissierellales; f__Peptostreptococcaceae; g__Paraclostridium	0.98152	0	0	0	0	6	0	0	0	0	0	0
2d79a0f0dfbccfd07a0509a4623bb1db	TACGTAGGGGGCTAGCGTTATCCGGATTTACTGGGCGTAAAGGGTGCGTAGGTGGTCTTTCAAGTCGGTGGTTAAAGGCTACGGCTCAACCGTAGTTAGCCTCCGAAACTGGAAGACTTGAGTGCAGGAGAGGAAAGTGGAATTCCCAGTGTAGCGGTGAAATGCGTAGATATTGGGAGGAACACCAGTAGCGAAGGCGGCTTTCTGGACTGCAACTGACACTGAGGCACGAAAGCGTGGGTAGCAAACA	d__Bacteria; p__Firmicutes; c__Clostridia; o__Peptostreptococcales-Tissierellales; f__Peptostreptococcaceae; g__Peptostreptococcus; s__Peptostreptococcus_anaerobius	0.835644	0	0	0	0	22	0	0	0	0	0	0
f92cd0973ff85c4fac46db90e3464954	TACGTAGGGGGCTAGCGTTATCCGGAATTACTGGGCGTAAAGGGTGCGTAGGTGGTTTCTTAAGTCAGAGGTGAAAGGCTACGGCTCAACCGTAGTAAGCCTTTGAAACTGGGGAACTTGAGTGCAGGAGAGGAGAGTGGAATTCCTAGTGTAGCGGTGAAATGCGTAGATATTAGGAGGAACACCAGTTGCGAAGGCGGCTCTCTGGACTGTAACTGACACTGAGGCACGAAAGCGTGGGGAGCAAACA	d__Bacteria; p__Firmicutes; c__Clostridia; o__Peptostreptococcales-Tissierellales; f__Peptostreptococcaceae; g__Romboutsia	0.916933	26	0	0	0	190	0	0	0	0	0	0
464a52deb6e8c4e2b57d980a8d18f04c	TACGTAGGGGGCTAGCGTTATCCGGAATTACTGGGCGTAAAGGGTGCGTAGGTGGTTTCTTAAGTCAGAGGTGAAAGGCTACGGCTCAACCGTAGTAAGCCTTTGAAACTGGGAAACTTGAGTGCAGGAGAGGAGAGTGGAATTCCTAGTGTAGCGGTGAAATGCGTAGATATTAGGAGGAACACCAGTTGCGAAGGCGGCTCTCTGGACTGTAACTGACACTGAGGCACGAAAGCGTGGGGAGCAAACA	d__Bacteria; p__Firmicutes; c__Clostridia; o__Peptostreptococcales-Tissierellales; f__Peptostreptococcaceae; g__Romboutsia	0.890545	0	0	0	0	102	0	0	0	0	0	0
c0cb1d833a29b8df1ae8dad0e3777bf7	TGATGAAGGCCTTCGGGTTGTAAAGTTCTGTCCTTGGGGAAGATAATGACGGTACCCGAGGAGGAAGCCCCGGCTAACTACGTGCCAGCAGCCGCGGTAATACGTAGGGGGCGAGCGTTGTCCGGAATTATTGGGCGTAAAGGGTTCGCAGGCGGTCTGATAAGTCAGATGTGAAAGGCGTAGGCTTAACCTACGTAAGCATTTGAAACTGTCAGACTTGAGTTAAGGAGAGGAAAGTGGAATTCCTAGTGTAGCGGTGAAATGCGTAGATATGTGGAGGAACACCAGTGGCGAAGGCGACTTTCTGGACTGTAACTGACGCTGAGGCGCGAAAGCGTGGGGAGCAAACA	d__Bacteria; p__Firmicutes; c__Clostridia; o__Peptostreptococcales-Tissierellales; f__Peptostreptococcales-Tissierellales	0.998599	0	0	0	0	0	0	0	0	2	0	0
d0f93438083cb1b836510a4d3437928d	TACGTATGGACCGAGCGTTGTCCGGAATCATTGGGCGTAAAGGGTACGTAGGCGGCCTAGTAAGTTAGAAGTGAAATAATATAGCTCAACTATATAAAGCTTTTAAAACTGCTAGGCTTGAGAGATGGAAGGGAAAGTGGAATTCCTAGTGTAGCGGTGAAATGCGCAGATATTAGGAAGAATACCGGTGGCGAAGGCGACTTTCTGGTCATCATCTGACGCTGAGGTACGAAAGCGTGGGTAGCAAACA	d__Bacteria; p__Firmicutes; c__Clostridia; o__Peptostreptococcales-Tissierellales; f__Peptostreptococcales-Tissierellales; g__Anaerococcus	1	0	0	0	0	42	0	0	0	0	0	0
c7692af2d4dc792f75475e21de175998	TACGTAAGGTCCGAGCGTTGTCCGGAATCATTGGGCGTAAAGGGTACGTAGGCGGGTAAGCAAGTTAGAAGTGAAATCCTATAGCTCAACTATAGTAAGCTTTTAAAACTGCTCATCTTGAGGTATGGAAGGGAAAGTGGAATTCCTAGTGTAGCGGTGAAATGCGCAGATATTAGGAGGAATACCGGTGGCGAAGGCGACTTTCTGGCCATAACCTGACGCTGAGGTACGAAAGCGTGGGTAGCAAACA	d__Bacteria; p__Firmicutes; c__Clostridia; o__Peptostreptococcales-Tissierellales; f__Peptostreptococcales-Tissierellales; g__Anaerococcus	1	0	0	0	0	25	0	0	0	0	0	0
85a873c8401956cad358f789ab853cce	TACGTAAGGACCGAGCGTTGTCCGGAATCATTGGGCGTAAAGGGTACGTAGGCGGGTCATTAAGTTAGAAGTCAAAGGCTATAGCTCAACTATAGTAAGCTTCTAAAACTGGCGACCTTGAGTAATGGAAGGGAAAGTGGAATTCCTAGTGTAGCGGTGGAATGCGCAGATATTAGGAGGAATACCGGTGGCGAAGGCGACTTTCTGGCCATTAACTGACGCTGAGGTACGAAAGCGTGGGTAGCAAACA	d__Bacteria; p__Firmicutes; c__Clostridia; o__Peptostreptococcales-Tissierellales; f__Peptostreptococcales-Tissierellales; g__Anaerococcus; s__Anaerococcus_octavius	0.844631	0	0	0	0	10	0	0	0	0	0	0
5a3a601a1eb46ee2f21e8fb509c0720c	TACGTATGGAGCGAGCGTTGTCCGGAATTATTGGGCGTAAAGGGTGCGCAGGCGGCTTTACAAGTTGGATGTGAAATATTGTGGCTCAACCACAAACGTGCATCCAAAACTGCAAAGCTTGAGTTAAGGAGAGGTAAGTGGAATTCCTGGTGTAGCGGTGGAATGCGTAGATATCAGGAGGAATACCGGTGGCGAAGGCGACTTACTGGACTTAAACTGACGCTCAGGCACGAAAGCGTGGGGAGCAAACA	d__Bacteria; p__Firmicutes; c__Clostridia; o__Peptostreptococcales-Tissierellales; f__Peptostreptococcales-Tissierellales; g__Ezakiella	1	0	0	0	0	4	0	0	0	0	0	0
6ba7d4f61fd8143e8aa856596c09b9dd	TACGTATGGAGCGAGCGTTGTCCGGAATTATTGGGCGTAAAGGGTACGCAGGCGGTTTAATAAGTCGAATGTTAAAGATCGGGGCTCAACCCCGTAAAGCATTGGAAACTGATAAACTTGAGTAGTGGAGAGGAAAGTGGAATTCCTAGTGTAGTGGTGAAATACGTAGATATTAGGAGGAATACCAGTAGCGAAGGCGACTTTCTGGACACAAACTGACGCTGAGGTACGAAAGCGTGGGGAGCAAACA	d__Bacteria; p__Firmicutes; c__Clostridia; o__Peptostreptococcales-Tissierellales; f__Peptostreptococcales-Tissierellales; g__Finegoldia; s__uncultured_bacterium	0.704271	11	0	0	0	131	0	0	0	0	0	0
2aab0c408ab7e997e07d713b70cc5824	TACGTAGGGGGCTAGCGTTGTCCGGAATCACTGGGCGTAAAGGGTTCGCAGGCGGAAATGCAAGTCAGGTGTAAAAGGCAGTAGCTTAACTACTGTAAGCATTTGAAACTGCATATCTTGAGAAGAGTAGAGGTAAGTGGAATTTTTAGTGTAGCGGTGAAATGCGTAGATATTAAAAAGAATACCGGTGGCGAAGGCGACTTACTGGGCTCATTCTGACGCTGAGGAACGAAAGCGTGGGTAGCAAACA	d__Bacteria; p__Firmicutes; c__Clostridia; o__Peptostreptococcales-Tissierellales; f__Peptostreptococcales-Tissierellales; g__Peptoniphilus	1	13	0	0	0	50	0	0	0	0	0	0
95fde0cfeeeedb9a45417f869638a76f	TACGTAGGGGGCGAGCGTTGTCCGGAATTACTGGGCGTAAAGGGTTCGCAGGCGGCATGACAAGTCCGATGTAAAAGGCGAAAGCTCAACTTTCGTAAGCATCGGAAACTGTCAAGCTTGAGTGAAGGAGAGGCAAGTGGAATTCCTAGTGTAGCGGTGGAATGCGTAGATATTAGGAGGAATACCGGTGGCGAAGGCGACTTGCTGGACTTCAACTGACGCTGAGGAACGAAAGCGTGGGTAGCAAACA	d__Bacteria; p__Firmicutes; c__Clostridia; o__Peptostreptococcales-Tissierellales; f__Peptostreptococcales-Tissierellales; g__Peptoniphilus; s__Peptoniphilus_coxii	0.945553	3	0	0	0	13	0	0	0	0	0	0
e7c99b871fdca2118601594c091e4013	TGATGAAGGCCTTCGGGTTGTAAAGTTCTGTCCTTGGGGAAGATAATGACGGTACCCGAGGAGGAAGCCCCGGCTAACTACGTGCCAGCAGCCGCGGTAATACGTAGGGGGCGAGCGTTGTCCGGAATTATTGGGCGTAAAGGGTTCGCAGGCGGTCTGATAAGTCAGATGTGAAAGGCGTAGGCTTAACCTACGTAAGCATTTGAAACTGTCAGACTTGAGTTAAGGAGAGGAAAGTGGAATTCCTAGTGTAGCGGTGAAATGCGTAGATATTAGGAGGAATACCAGTGGCGAAGGCGACTTTCTGGACTTATACTGACGCTGAGGAACGAAAGCGTGGGGAGCAAACA	d__Bacteria; p__Firmicutes; c__Clostridia; o__Peptostreptococcales-Tissierellales; f__Peptostreptococcales-Tissierellales; g__Soehngenia	0.873749	0	0	8	12	0	0	3	0	1	0	0
c280d72388683591dd349a7873469eae	TACGTAGGGGGCGAGCGTTGTCCGGAATTATTGGGCGTAAAGGGTTCGCAGGCGGTCTGATAAGTCAGATGTGAAAGGCGTAGGCTTAACCTACGTAAGCATTTGAAACTGTCAGACTTGAGTTAAGGAGAGGAAAGTGGAATTCCTAGTGTAGCGGTGAAATGCGTAGATATTAGGAGGAATACCAGTGGCGAAGGCGACTTTCTGGACTTATACTGACGCTGAGGAACGAAAGCGTGGGGAGCAAACA	d__Bacteria; p__Firmicutes; c__Clostridia; o__Peptostreptococcales-Tissierellales; f__Peptostreptococcales-Tissierellales; g__Soehngenia; s__uncultured_bacterium	0.710641	0	18182	51043	28730	7612	0	25563	6	29918	6	27819
70e5fa5c9a352267689ea915ab103dd0	TACGTAGGGGGCAAGCGTTGTCCGGATTTATTGGGCGTAAAGGGTTCGCAGGTGGTCCTTTAAGTCAGATGTGAAAGATCACAGCTCAACTGTGGTAAGCATTTGAAACTGAAGGACTTGAGTTAAGGAGAGGAAAGTGGAATTCCTAGTGTAGCGGTGAAATGCGTAGATATTAGGAGGAATACCAGTGGCGAAGGCGACTTTCTGGACTTATACTGACACTGAGGAACGAAAGCGTGGGGAGCAAACA	d__Bacteria; p__Firmicutes; c__Clostridia; o__Peptostreptococcales-Tissierellales; f__Peptostreptococcales-Tissierellales; g__Tissierella	0.972704	3	0	0	0	20	0	0	0	0	0	0
a0932e990cb7056f975c9e3b57613c13	TACGTAGGGGGCGAGCGTTGTCCGGATTTACTGGGCGTAAAGGGTGAGTAGGCGGTAATATGTGTCAGATGTAAAAGGCTATGGCTTAACCATAGTTGGCATTTGAAACTGTATTACTTGAGTGCAGGAGAGGTAAGTGGAATTCCTAGTGTAGCGGTGAAATGCGTAGATATTAGGAGGAACACCAGTGGCGAAGGCGACTTACTGGACTGTAACTGACGCTGAGTCACGAAAGCGTGGGTAGCAAACA	d__Bacteria; p__Firmicutes; c__Clostridia; o__Peptostreptococcales-Tissierellales; f__Sedimentibacteraceae; g__Sedimentibacter	0.999949	0	2082	1735	1743	1842	0	2798	0	1385	0	2503
8a155f4f3dfa8d194f2e4dec06492a5c	TACGTAGGGGGCGAGCGTTGTCCGGATTTACTGGGCGTAAAGGGTGAGTAGGCGGTAATATGTGTCAGATGTAAAAGGCTATGGCTTAACCATAGTTAGCATTTGAAACTGTATTACTTGAGTGCAGGAGAGGTAAGTGGAATTCCTAGTGTAGCGGTGAAATGCGTAGATATTAGGAGGAACACCAGTGGCGAAGGCGACTTACTGGACTGTAACTGACGCTGAGTCACGAAAGCGTGGGTAGCAAACA	d__Bacteria; p__Firmicutes; c__Clostridia; o__Peptostreptococcales-Tissierellales; f__Sedimentibacteraceae; g__Sedimentibacter	0.999907	0	1112	709	1052	1461	0	1555	0	792	0	1456
45af9ac895b352f2f0fd032fe2c45954	TACGTAGGGGGCGAGCGTTGTCCGGATTTACTGGGCGTAAAGGGTGAGTAGGCGGTTGTATATGTCAGGTGTAAAAGGCACAGGCTTAACTTGTGTTAGCACTTGAAACTGTACGACTTGAGTGCAGGAGAGGTAAGCGGAATTCCTAGTGTAGCGGTGAAATGCGTAGATATTAGGAGGAACACCAGTGGCGAAGGCGGCTTACTGGACTGTAACTGACGCTGAGTCACGAAAGCGTGGGTAGCAAACA	d__Bacteria; p__Firmicutes; c__Clostridia; o__Peptostreptococcales-Tissierellales; f__Sedimentibacteraceae; g__Sedimentibacter	0.999845	0	0	0	0	23	0	0	0	0	0	0
7b416cb05c7f8d4485589132491ee8e9	TACGTAGGTGGCAAGCGTTGTCCGGAATTACTGGGCGTAAAGAGCGCGTAGGCGGGGATTTAAGTCAGGAGTGAAAACTACCGGCTCAACCGGTAGCCTGCTCATGAAACTGGATTTCTTGAGGGTATGAGAGGAAAGCGGAATTCCCAGTGTAGCGGTGAAATGCGTAGATATTGGGAGGAACACCAGTGGCGAAGGCGGCTTTCTGGCATACAACTGACGCTGAGGCGCGAAAGCGTGGGGAGCAAACG	d__Bacteria; p__Firmicutes; c__Clostridia; o__Thermincolales; f__Thermincolaceae; g__Thermincola	0.999888	0	221	0	0	0	0	0	0	0	0	0
cc5850362721feb6ea119412cf9a72d9	TACGTAGGTGGCAAGCGTTGTCCGGAATTACTGGGCGTAAAGAGCGCGTAGGCGGGAATTTAAGTCAGGAGTGAAAACTACCGGCTCAACCGGTAGCCTGCTCTTGAAACTGGATTTCTTGAGGGTATGAGAGGAAAGCGGAATTCCCAGTGTAGCGGTGAAATGCGTAGATATTGGGAGGAACACCAGTGGCGAAGGCGGCTTTCTGGCATACAACTGACGCTGAGGCGCGAAAGCGTGGGGAGCAAACG	d__Bacteria; p__Firmicutes; c__Clostridia; o__Thermincolales; f__Thermincolaceae; g__Thermincola	0.999982	136	0	0	0	0	0	0	0	0	0	0
288b111fe80bb701bdce4f7cc0550734	TACGTAGGTGGCAAGCGTTGTCCGGAATTACTGGGCGTAAAGAGCGCGTAGGCGGGGATTTAAGTCAGGAGTGAAAACTGGGGGCTCAACCTCCAGCCTGCTCTTGAAACTGAATCTCTTGAGGGTATGAGAGGAAAGCGGAATTCCCAGTGTAGCGGTGAAATGCGTAGATATTGGGAGGAACACCAGTGGCGAAGGCGGCTTTCTGGCATACAACTGACGCTGAGGCGCGAAAGCGTGGGGAGCAAACG	d__Bacteria; p__Firmicutes; c__Clostridia; o__Thermincolales; f__Thermincolaceae; g__Thermincola	0.999396	0	0	0	0	0	0	44	0	0	0	0
be0fe70a17ad33ee60a099ac242b7a0e	TACGTAGGTGGCAAGCGTTGTCCGGAATTACTGGGCGTAAAGAGCGCGTAGGCGGGAATTTAAGTCAGGAGTGAAAACTACCGGCTCAACCGGTAGCCTGCTCTTGAAACTGGATTTCTTGAGGGTATGAGAGGAAAGCGGAATTCCCAGTGTAGCGGTGAAATGCGTAGATATTGGGAGGAACACCAGTGGCGAAGGCGGCTTTCTGGCATACATCTGACGCTGAGGCGCGAAAGCGTGGGGAGCAAACG	d__Bacteria; p__Firmicutes; c__Clostridia; o__Thermincolales; f__Thermincolaceae; g__Thermincola	0.999929	0	24	0	0	0	0	0	0	0	0	0
10c94c53d81c2d622d4f37d1767079c6	TACGTAGGGGGCAAGCGTTGTCCGGAATTACTGGGCGTAAAGAGCGTGTAGGCGGAGATTTAAGTCAGATGTGAAACCTTCGGGCTCAACCTGAAGCATGCATCTGAAACTGGATTTCTTGAGGGTATGAGAGGAAAACGGTATTCCTAGTGTAGCGGTGAAATGCGTAGATATTAGGAGGAACACCAGTGGCGAAGGCGGTTTTCTGGCATACAACTGACGCTGAGACGCGAAAGCGTGGGGAGCAAACA	d__Bacteria; p__Firmicutes; c__Clostridia; o__Thermincolales; f__Thermincolaceae; g__Thermincola	0.998705	14	0	0	0	0	0	0	0	0	0	0
98e4e489b89e7cfdc3a160edd9340809	TACGTAGGTGGCAAGCGTTGTCCGGAATTACTGGGCGTAAAGCGCGCGCAGGCGGGAATTTAAGTCAGGAGTGAAAACTGAGGGCTCAACCCTCAGCCTGCTTCTGAAACTGAGTTTCTTGAGGGTATGAGAGGAAAGCGGAATTCCTAGTGTAGCGGTGAAATGCGTAGATATTAGGAGGAACACCAGTGGCGAAGGCGGCTTTCTGGCATACAACTGACGCTGAGGCGCGAAAGCGTGGGGAGCAAACG	d__Bacteria; p__Firmicutes; c__Clostridia; o__Thermincolales; f__Thermincolaceae; g__Thermincola	0.985639	0	3	0	0	0	0	0	0	0	0	0
30dcadc4f9ac914e04b3030a33b62645	TACGTAGGGGGCGAGCGTTGTCCGGAATTACTGGGCGTAAAGAGCATGTAGGCGGATATTTAAGTCAGCTGTGAAAACTATCGGCTCAACCGGTAGACTGCAGTTGATACTGGATGTCTTGAGGGTATGAGAGGGCAGTGGAATTCCTAGTGTAGCGGTGAAATGCGTAGATATTAGGAGGAACACCAGTGGCGAAGGCGACTGCCTGGCATACAACTGACGCTGAGATGCGAAAGCGTGGGGAGCAAACA	d__Bacteria; p__Firmicutes; c__Clostridia; o__Thermincolales; f__Thermincolaceae; g__Thermincola; s__uncultured_bacterium	0.992166	0	159	0	0	0	0	0	0	0	0	0
a39b54ec64312f245996d26f3b3a5038	TACGTAGGTGGCAAGCGTTGTCCGGAATTACTGGGCGTAAAGAGCGCGTAGGCGGGAATTTAAGTCAGGAGTGAAAACTGGCGGCTCAACCGCCAGCCTGCTCTTGAAACTGGATTTCTTGAGGGTATGAGAGGAAAGCGGAATTCCCAGTGTAGCGGTGAAATGCGTAGATATTGGGAGGAACACCAGTGGCGAAGGCGGCTTTCTGGCATACAACTGACGCTGAGGCGCGAAAGCGTGGGGAGCAAACG	d__Bacteria; p__Firmicutes; c__Clostridia; o__Thermincolales; f__Thermincolaceae; g__Thermincola; s__uncultured_Peptococcaceae	0.949118	0	679	0	0	0	0	0	0	522	0	0
bd181fbd97f3eb2338014d3af38e290e	TACGTAGGTGGCAAGCGTTGTCCGGAATTACTGGGCGTAAAGAGCGCGTAGGCGGGAATTTAAGTCAGGAGTGAAAACTGCCGGCTCAACCGGCAGCCTGCTCTTGAAACTGGATTTCTTGAGGGTATGAGAGGAAAGCGGAATTCCCAGTGTAGCGGTGAAATGCGTAGATATTGGGAGGAACACCAGTGGCGAAGGCGGCTTTCTGGCATACATCTGACGCTGAGGCGCGAAAGCGTGGGGAGCAAACG	d__Bacteria; p__Firmicutes; c__Clostridia; o__Thermincolales; f__Thermincolaceae; g__Thermincola; s__uncultured_Peptococcaceae	0.925738	0	0	0	0	0	0	0	0	18	0	0
1e0f2c7aa673d1bc667880b3a321f640	TACGTAGGTGGCAAGCGTTGTCCGGAATTACTGGGCGTAAAGAGCGCGTAGGCGGGAATTTAAGTCAGGAGTGAAAACTGTGGGCTCAACCCACAGCCTGCTCTTGAAACTGGATTTCTTGAGGGTATGAGAGGAAAGCGGAATTCCCAGTGTAGCGGTGAAATGCGTAGATATTGGGAGGAACACCAGTGGCGAAGGCGGCTTTCTGGCATACAACTGACGCTGAGGCGCGAAAGCGTGGGGAGCAAACG	d__Bacteria; p__Firmicutes; c__Clostridia; o__Thermincolales; f__Thermincolaceae; g__Thermincola; s__uncultured_Peptococcaceae	0.710568	0	17	0	0	0	0	0	0	0	0	0
862f6040e42604512b2d56f1bef1b81d	TACGTAGGGGGCAAGCGTTGTCCGGAATTACTGGGCGTAAAGAGCATGTAGGCGGGTATTTAAGTCAGGAGTGAAAACTATGGGCTCAACCCATAGCCTGCTTCTGAAACTGGATACCTTGAGGGTATGAGAGGAAAGCGGAATTCCCAGTGTAGCGGTGAAATGCGTAGATATTGGGAGGAACACCAGTGGCGAAGGCGGCTTTCTGGCATACAACTGACGCTGAGATGCGAAAGCGTGGGGAGCAAACG	d__Bacteria; p__Firmicutes; c__Clostridia; o__Thermincolales; f__Thermincolaceae; g__Thermincola; s__unidentified_eubacterium	0.981924	8051	105	0	0	0	0	0	0	0	0	19
f895bafdc45557d86001b8b171853a8d	TACGTAGGGGGCAAGCGTTGTCCGGAATTACTGGGCGTAAAGAGCATGTAGGCGGGTATTTAAGTCAGGAGTGAAAACTATGGGCTCAACCCATAGCCTGCTCATGAAACTGGATACCTTGAGGGTATGAGAGGAAAGCGGAATTCCCAGTGTAGCGGTGAAATGCGTAGATATTGGGAGGAACACCAGTGGCGAAGGCGGCTTTCTGGCATACAACTGACGCTGAGATGCGAAAGCGTGGGGAGCAAACG	d__Bacteria; p__Firmicutes; c__Clostridia; o__Thermincolales; f__Thermincolaceae; g__Thermincola; s__unidentified_eubacterium	0.991682	0	0	0	0	0	0	0	0	1312	0	0
d6105c66a3b65e6c40c250abf1c784bc	TACGTAGGGGGCGAGCGTTGTCCGGAATTACTGGGCGTAAAGAGCATGTAGGCGGGTATTTAAGTCAAGAGTGAAAACTATGGGCTCAACCCATAGCCTGCTCATGAAACTGGATACCTTGAGGGTATGAGAGGAAAGCGGAATTCCCAGTGTAGCGGTGAAATGCGTAGATATTGGGAGGAACACCAGTGGCGAAGGCGGCTTTCTGGCATACAACTGACGCTGAGATGCGAAAGCGTGGGGAGCAAACG	d__Bacteria; p__Firmicutes; c__Clostridia; o__Thermincolales; f__Thermincolaceae; g__Thermincola; s__unidentified_eubacterium	0.998685	68	21	0	0	0	0	0	0	0	0	0
8899067e7a937490dd7a3ddc86e886c8	TACGTAGGGGGCAAGCGTTGTCCGGAATTACTGGGCGTAAAGAGCATGTAGGCGGGTATCTAAGTCAGGAGTGAAAACTATGGGCTCAACCCATAGCCTGCTTCTGAAACTGGATACCTTGAGGGTATGAGAGGAAAGCGGAATTCCCAGTGTAGCGGTGAAATGCGTAGATATTGGGAGGAACACCAGTGGCGAAGGCGGCTTTCTGGCATACAACTGACGCTGAGATGCGAAAGCGTGGGGAGCAAACG	d__Bacteria; p__Firmicutes; c__Clostridia; o__Thermincolales; f__Thermincolaceae; g__Thermincola; s__unidentified_eubacterium	0.986823	0	57	0	0	0	0	0	0	0	0	0
6c2362cf2d91da575b221f4e4aeb418b	TACGTAGGTGGCGAGCGTTGTCCGGAATTATTGGGCGTAAAGGGCGCGTAGGTGGGATAGTCGGTCTGTCTTAAAAGTGCGGGGCTCAACCCCGTGATGGGGCGGAAACTGGGTGCCTTGAGGACAGGAGAGGAAAGTGGAATTCCACGTGTAGCGGTGAAATGCGTAGATATGTGGAGGAACACCAGTGGCGAAGGCGACTTTCTGGACTGTAACTGACGCTGAGGCGCGAAAGCGTGGGGAGCAAACA	d__Bacteria; p__Firmicutes; c__Desulfitobacteriia; o__Desulfitobacteriales	0.833923	0	0	0	0	0	0	0	0	0	0	3
e4324bac0035c023235d5bc64150e356	TACGTAGGGGGCAAGCGTTGTCCGGAATCATTGGGCGTAAAGGGCGCGTAGGCGGATAATTAAGTCTGGTGTGAAAACTCAGGGCTCAACCCTGAGAGTGCATCGGAAACTGGTTATCTTGAGGACAGGAGAGGAAAGTGGAATTCCACGTGTAGCGGTGAAATGCGTAGATATGTGGAGGAACACCAGTGGCGAAGGCGACTTTCTGGACTGTAACTGACGCTGAGGCGCGAAAGCGTGGGGAGCAAACA	d__Bacteria; p__Firmicutes; c__Desulfitobacteriia; o__Desulfitobacteriales; f__Desulfitobacteriaceae	0.998186	749	0	0	0	0	0	0	0	0	0	0
bd21065a3f7ebb210a05e1a313daf303	TACGTAGGGGGCAAGCGTTGTCCGGAATCATTGGGCGTAAAGGGCGCGTAGGCGGATAGTTAAGTCCGATGTGAAAGACCAGGGCTCAACCCTGGGGCGGCATCGGAAACTGGTTATCTTGAGGACAGGAGAGGAAAGTGGAATTCCACGTGTAGCGGTGAAATGCGTAGATATGTGGAGGAACACCAGTGGCGAAGGCGACTTTCTGGACTGTAACTGACGCTGAGGCGCGAAAGCGTGGGGAGCAAACA	d__Bacteria; p__Firmicutes; c__Desulfitobacteriia; o__Desulfitobacteriales; f__Desulfitobacteriaceae	0.998167	0	28	0	0	0	0	0	0	267	0	0
472fc8281e3b44358b29c9ace8aecfe4	TACGTAGGGGGCAAGCGTTGTCCGGAATCATTGGGCGTAAAGGGCGCGTAGGCGGATAATTAAGTCTGGTGTGAAAACCTAGGGCTCAACCCTGGGAGTGCATCGGAAACTGGTTATCTTGAGGACAGGAGAGGAAAGTGGAATTCCACGTGTAGCGGTGAAATGCGTAGATATGTGGAGGAACACCAGTGGCGAAGGCGACTTTCTGGACTGTAACTGACGCTGAGGCGCGAAAGCGTGGGGAGCAAACA	d__Bacteria; p__Firmicutes; c__Desulfitobacteriia; o__Desulfitobacteriales; f__Desulfitobacteriaceae; g__Desulfitobacterium	0.976186	1428	0	0	0	0	0	0	0	0	0	0
5d6cbd49e9f23fcbf13c181662a5f37a	TACGTAGGGGGCAAGCGTTGTCCGGAATCATTGGGCGTAAAGGGCGCGTAGGCGGATATTTAAGTCTGGTGTGAAAACTTGGGGCTCAACCCCAAGCCTGCATCGGAAACTGGATATCTTGAGGACAGGAGAGGAAAGTGGAATTCCACGTGTAGCGGTGAAATGCGTAGAGATGTGGAGGAACACCAGTGGCGAAGGCGACTTTCTGGACTGTAACTGACGCTGAGGCGCGAAAGCGTGGGGAGCAAACA	d__Bacteria; p__Firmicutes; c__Desulfitobacteriia; o__Desulfitobacteriales; f__Desulfitobacteriaceae; g__Desulfitobacterium	0.993082	0	0	0	0	0	473	0	118	265	189	0
929a3a248d6c1f9ae27bb07f2049c42f	TACGTAGGGGGCAAGCGTTGTCCGGAATCATTGGGCGTAAAGGGCGCGTAGGCGGATATTTAAGTCTGGTGTGAAAACCTAGGGCTCAACCCTGGGAGTGCATCGGAAACTGGGTATCTTGAGGACAGGAGAGGAAAGTGGAATTCCACGTGTAGCGGTGAAATGCGTAGATATGTGGAGGAACACCAGTGGCGAAGGCGACTTTCTGGACTGTAACTGACGCTGAGGCGCGAAAGCGTGGGGAGCAAACA	d__Bacteria; p__Firmicutes; c__Desulfitobacteriia; o__Desulfitobacteriales; f__Desulfitobacteriaceae; g__Desulfitobacterium	0.949974	0	0	0	0	0	0	0	0	977	0	0
ee7f452e547c3ce1aa375682a87e64f9	TACGTAGGGGGCAAGCGTTGTCCGGAATCATTGGGCGTAAAGGGCGCGTAGGCGGATCATTAAGTCTGGTGTGAAAACTTGGGGCTCAACCCCAAGCCTGCATTGGAAACTGGAGATCTTGAGGACAGGAGAGGAAAGTGGAATTCCACGTGTAGCGGTGAAATGCGTAGAGATGTGGAGGAACACCAGTGGCGAAGGCGACTTTCTGGACTGTAACTGACGCTGAGGCGCGAAAGCGTGGGGAGCAAACA	d__Bacteria; p__Firmicutes; c__Desulfitobacteriia; o__Desulfitobacteriales; f__Desulfitobacteriaceae; g__Desulfitobacterium	0.965713	81	363	0	0	0	0	0	0	0	20	0
9704dfb1c3f811f2c9687bce59c6217f	TACGTAGGGGGCAAGCGTTGTCCGGAATCATTGGGCGTAAAGGGCGCGTAGGCGGATAATTAAGTCTGGTGTGAAATCTTGGGGCTCAACCCCAAGACTGCATCGGAAACTGGTTATCTTGAGGACAGGAGAGGAAAGTGGAATTCCACGTGTAGCGGTGAAATGCGTAGAGATGTGGAGGAACACCAGTGGCGAAGGCGACTTTCTGGACTGTAACTGACGCTGAGGCGCGAAAGCGTGGGGAGCAAACA	d__Bacteria; p__Firmicutes; c__Desulfitobacteriia; o__Desulfitobacteriales; f__Desulfitobacteriaceae; g__Desulfitobacterium	0.975137	0	0	0	0	0	0	341	0	0	0	0
2334e85ad0b9e52c1a8074f82a876050	TACGTAGGGGGCAAGCGTTGTCCGGAATCATTGGGCGTAAAGGGCGCGTAGGCGGATCATTAAGTCTGGTGTGAAAACTTGGGGCTCAACCCCAAGCCTGCATCGGAAACTGTTGATCTTGAGGACAGGAGAGGAAAGTGGAATTCCACGTGTAGCGGTGAAATGCGTAGAGATGTGGAGGAACACCAGTGGCGAAGGCGACTTTCTGGACTGTAACTGACGCTGAGGCGCGAAAGCGTGGGGAGCAAACA	d__Bacteria; p__Firmicutes; c__Desulfitobacteriia; o__Desulfitobacteriales; f__Desulfitobacteriaceae; g__Desulfitobacterium	0.989361	0	0	0	0	0	186	0	29	0	0	0
c1f0eeccbe88e02c9542e471ebe8f08f	TACGTAGGGGGCAAGCGTTGTCCGGAATCATTGGGCGTAAAGGGCGCGTAGGCGGATTTTTAAGTCTGGTGTGAAAACTTGGGGCTCAACCCCAAGCCTGCATCGGAAACTGGGAATCTTGAGGACAGGAGAGGAAAGTGGAATTCCACGTGTAGCGGTGAAATGCGTAGAGATGTGGAGGAACACCAGTGGCGAAGGCGACTTTCTGGACTGTAACTGACGCTGAGGCGCGAAAGCGTGGGGAGCAAACA	d__Bacteria; p__Firmicutes; c__Desulfitobacteriia; o__Desulfitobacteriales; f__Desulfitobacteriaceae; g__Desulfitobacterium; s__Desulfitobacterium_sp.	0.855001	0	0	0	0	0	11069	0	0	0	0	439
0cc449812190df3b1b812aff30df4b2c	TACGTAGGGGGCAAGCGTTGTCCGGAATCATTGGGCGTAAAGGGCGCGTAGGCGGATTTTTAAGTCTGGTGTGAAAACTTGGGGCTCAACCCCAAGCCTGCATCGGAAACTGGGGATCTTGAGGACAGGAGAGGAAAGTGGAATTCCACGTGTAGCGGTGAAATGCGTAGAGATGTGGAGGAACACCAGTGGCGAAGGCGACTTTCTGGACTGTAACTGACGCTGAGGCGCGAAAGCGTGGGGAGCAAACA	d__Bacteria; p__Firmicutes; c__Desulfitobacteriia; o__Desulfitobacteriales; f__Desulfitobacteriaceae; g__Desulfitobacterium; s__Desulfitobacterium_sp.	0.734391	0	0	0	0	0	0	0	0	0	0	173
9c7d084d913932a7438e100dfe1e0e72	TACGTAGGGGGCGAGCGTTGTCCGGAATTATTGGGCGTAAAGGGCGCGTAGGCGGGTGCTTAAGTCCGGTGTGAAAGATCAGGGCTCAACCCTGAGAGTGCATCGGAAACTGGGTGCCTTGAGGACAGGAGAGGAAAGTGGAATTCCACGTGTAGCGGTGAAATGCGTAGATATGTGGAGGAACACCAGTGGCGAAGGCGACTTTCTGGACTGTAACTGACGCTGAGGCGCGAAAGCGTGGGGAGCAAACA	d__Bacteria; p__Firmicutes; c__Desulfitobacteriia; o__Desulfitobacteriales; f__Desulfitobacteriaceae; g__Desulfosporosinus	0.998182	0	0	0	0	4	70748	2706	50819	3945	14990	2025
da0a518dcfa2d33b7a7a209ef94e0a4b	TACGTAGGGGGCAAGCGTTGTCCGGAATTATTGGGCGTAAAGGGCGCGTAGGCGGATAGTTAAGTCCGGTGTGAAAGATCAGGGCTCAACCCTGAGAGTGCATCGGAAACTGGGTATCTTGAGGACAGGAGAGGAAAGTGGAATTCCACGTGTAGCGGTGAAATGCGTAGATATGTGGAGGAACACCAGTGGCGAAGGCGACTTTCTGGACTGTAACTGACGCTGAGGCGCGAAAGCGTGGGGAGCAAACA	d__Bacteria; p__Firmicutes; c__Desulfitobacteriia; o__Desulfitobacteriales; f__Desulfitobacteriaceae; g__Desulfosporosinus	0.996652	10944	148	0	0	0	0	0	0	0	0	0
dfc7bba27feb41d36af750d772186c52	TACGTAGGGGGCAAGCGTTGTCCGGAATTATTGGGCGTAAAGGGCGCGTAGGCGGATGCTTAAGTCCGGTGTGAAAGATCAGGGCTCAACCCTGAGAGTGCATCGGAAACTGGGTATCTTGAGGACAGGAGAGGAAAGTGGAATTCCACGTGTAGCGGTGAAATGCGTAGATATGTGGAGGAACACCAGTGGCGAAGGCGACTTTCTGGACTGTAACTGACGCTGAGGCGCGAAAGCGTGGGGAGCAAACA	d__Bacteria; p__Firmicutes; c__Desulfitobacteriia; o__Desulfitobacteriales; f__Desulfitobacteriaceae; g__Desulfosporosinus	0.997053	1530	0	0	0	0	0	0	0	0	0	0
fd376cae9dbfbc1bcc62f69d51bc157d	TACGTAGGGGGCAAGCGTTGTCCGGAATCATTGGGCGTAAAGGGCGCGTAGGCGGGCATATAAGTCTGATGTGAAAGTGCGGAGCTTAACTCCGTAAAGCATTGGAAACTGTAAGTCTTGAGGACAGGAGAGGAAAGTGGAATTCCACGTGTAGCGGTGAAATGCGTAGAGATGTGGAGGAACACCAGTGGCGAAGGCGACTTTCTGGACTGTAACTGACGCTGAGGCGCGAAAGCGTGGGGAGCAAACA	d__Bacteria; p__Firmicutes; c__Desulfitobacteriia; o__Desulfitobacteriales; f__Syntrophobotulaceae; g__Dehalobacter	0.963872	0	0	0	0	0	0	0	1154	339	0	0
db90ad40c717be836e10ce66f9668c2c	TACGTAGGGGGCAAGCGTTGTCCGGAATCATTGGGCGTAAAGGGCGCGTAGGCGGGTTTATAAGTCTGATGTGAAAGTGCGGAGCTTAACTCCGTAAAGCATTGGAAACTGTAAGTCTTGAGGACAGGAGAGGAAAGTGGAATTCCACGTGTAGCGGTGAAATGCGTAGAGATGTGGAGGAACACCAGTGGCGAAGGCGACTTTCTGGACTGTAACTGACGCTGAGGCGCGAAAGCGTGGGGAGCAAACA	d__Bacteria; p__Firmicutes; c__Desulfitobacteriia; o__Desulfitobacteriales; f__Syntrophobotulaceae; g__Dehalobacter	0.98908	0	0	0	0	0	0	0	326	113	0	0
368d6f3e69c80cc7361fa77625366e19	AACGTAGGGGGCGAGCGTTGTCCGGAATTACTGGGCGTAAAGGGCGCGTAGGCGGTTTCTTAAGTCAGAGGTGAAAACTGTGGGCTCAACCCACAGCCTGCCTTTGAAACTGGGAGACTTGAGGGCAGGAGAGGGGAGTGGAATTCCCAGTGTAGCGGTGAAATGCGTAGATATTGGGAGGAACACCAGTGGCGAAGGCGGCTCTCTGGCCTGTTTCTGACGCTGAGGCGCGAAAGCGTGGGGAGCAAACG	d__Bacteria; p__Firmicutes; c__Desulfotomaculia; o__Desulfotomaculales; f__Desulfotomaculales; g__Cryptanaerobacter	0.93912	0	34	0	0	0	0	0	0	0	0	0
baeecb1731d097999803fb53bf41fad6	AACGTAGGGGGCAAGCGTTGTCCGGAATTACTGGGCGTAAAGGGCGTGTAGGCGGCTCGTGAAGTCAGGAGTGAAAGCCCGGGGCTCAACCCCGGGACTGCTTTTGAAACCAGCGGGCTTGAGTACAGGAGAGGGAAGTGGAATTCCCAGTGTAGCGGTGAAATGCGTAGATATTGGGAGGAACACCAGTGGCGAAAGCGGCTTCCTGGCCTGTAACTGACGCTGAGGCGCGAAAGCGTGGGGAGCAAACA	d__Bacteria; p__Firmicutes; c__Desulfotomaculia; o__Desulfotomaculales; f__Desulfotomaculales; g__Desulfurispora	0.995877	0	11	0	0	0	0	0	0	0	0	0
0189d8fc33bb5074a790f66898c6ee15	TACGTAGGGGGCGAGCGTTGTCCGGAATTACTGGGCGTAAAGGGCGCGTAGGCGGTTTCTTTAGTCAGAGGTGAAAACTGTGGGCTCAACCCACAGCCTGCCTTTGAAACTGGGAGACTTGAGGGCAGGAGAGGGGAGTGGAATTCCCGGTGTAGCGGTGAAATGCGTAGATATCGGGAGGAACACCAGTGGCGAAGGCGGCTCTCTGGCCTGTTACTGACGCTGAGGCGCGAAAGCGTGGGGATCAAACA	d__Bacteria; p__Firmicutes; c__Desulfotomaculia; o__Desulfotomaculales; f__Desulfotomaculales; g__Pelotomaculum	0.821583	0	0	0	0	0	139	137	0	0	0	0
55cb57ccbdfc2ff0bcc5c11391deffc4	TACGTAGGGGGCAAGCGTTGTCCGGAATTACTGGGCGTAAAGGGCGCGTAGGCGGTTTCCTTAGTCAGAGGTGAAAACTGTGGGCTCAACCCACAGCCTGCCTTTGAAACTGGGAGACTTGAGGGCAGGAGAGGGGAGTGGAATTCCCGGTGTAGCGGTGAAATGCGTAGATATCGGGAGGAACACCAGTGGCGAAGGCGGCTCTCTGGCCTGTTACTGACGCTGAGGCGCGAAAGCGTGGGGATCAAACA	d__Bacteria; p__Firmicutes; c__Desulfotomaculia; o__Desulfotomaculales; f__Desulfotomaculales; g__Pelotomaculum; s__uncultured_bacterium	0.788706	0	0	0	0	0	0	36	0	0	0	0
1e20345cd8d338365ce634ca5a5c9f56	TACGTAGGGGGCGAGCGTTGTCCGGAATTACTGGGCGTAAAGGGCGTGTAGGCGGGAAACTAAGTCAGAGGTGAAAACCATCGGCTCAACCGGTGGATTGCCTATGAAACTGGTATTCTTGAGGGCAGTAGAGGTAAGCGGAATTCCCGGTGTAGCGGTGAAATGCGTAGATATCGGGAGGAACACCAGTGGCGAAGGCGGCTTACTGGGCTGGCCCTGACGCTGAGGCGCGAAAGCGTGGGGAGCAAACA	d__Bacteria; p__Firmicutes; c__Moorellia; o__NRB23; f__NRB23; g__NRB23	0.811938	0	0	0	0	0	0	0	268	0	0	0
99d5d393189b3239f361a9be5b960392	TACGTAGGGGGCAAGCGTTATCCGGATTTATTGGGTGTAAAGGGCGTGTAGGCGGGAATGCAAGTCAGATGTGAAATCTATGGGCTCAACCCATAAACTGCATTTGAAACTGTTAGGCTTGAGTGCAGGAGAGGAAAGGGGAATTCCCAGTGTAGCGGTGAAATGCGTAGATATTGGGAGGAACACCAGTGGCGAAGGCGCCTTTCTGGACTGTGTCTGACGCTGAGATGCGAAAGCCAGGGTAGCGAACG	d__Bacteria; p__Firmicutes; c__Negativicutes; o__Acidaminococcales; f__Acidaminococcaceae	0.815744	0	0	0	0	4	0	0	0	0	0	0
e5413f67faa6b8c0c3e63e48836c0b42	TACGTAGGTGGCGAGCGTTGTCCGGAATTATTGGGCGTAAAGAGCATGTAGGCGGCTTAATAAGTCGAGCGTGAAAATGCGGGGCTCAACCCCGTATGGCGCTGGAAACTGTTAGGCTTGAGTGCAGGAGAGGAAAGGGGAATTCCCAGTGTAGCGGTGAAATGCGTAGATATTGGGAGGAACACCAGTGGCGAAGGCGCCTTTCTGGACTGTGTCTGACGCTGAGATGCGAAAGCCAGGGTAGCGAACG	d__Bacteria; p__Firmicutes; c__Negativicutes; o__Acidaminococcales; f__Acidaminococcaceae; g__Phascolarctobacterium	0.999841	6	0	0	0	188	0	0	0	0	0	0
cc5e57a3344a4f383f02423252259245	TACGTAGGTGGCAAGCGTTGTCCGGAATTATTGGGCGTAAAGAGCATGTAGGCGGGAATCTAAGTCTGTTGTGAAAATGCGGGGCTCAACCCCGTATTGCGATGGAAACTGGGTTTCTTGAGTGCAGGAGAGGAAAGGGGAATTCCCAGTGTAGCGGTGAAATGCGTAGATATTGGGAGGAACACCAGTGGCGAAGGCGCCTTTCTGGACTGTGTCTGACGCTGAGATGCGAAAGCCAGGGTAGCGAACG	d__Bacteria; p__Firmicutes; c__Negativicutes; o__Acidaminococcales; f__Acidaminococcaceae; g__uncultured; s__uncultured_compost	0.735361	0	0	0	0	5	0	0	0	0	0	0
19da081d11bf5c3d3aa9541209faf469	TACGTAGGGGGCAAGCGTTGTCCGGAATTATTGGGCGTAAAGAGCGCGCAGGCGGTATGTTAAGTCTACCGTGAAAGCTTACGGCTCAACCGTAACGGGTCGGTGGATACTGGCATACTTGAGGGCAGGAGAGGAAAGTGGAATTCCCAGTGTAGCGGTGAAATGCGTAGATATTGGGAGGAACACCAGTGGCGAAGGCGACTTTCTGGACTGTTACTGACGCTGAGGCGCGAAAGCTGGGGGAGTGAACG	d__Bacteria; p__Firmicutes; c__Negativicutes; o__uncultured; f__uncultured; g__uncultured	0.99991	5	0	0	0	0	0	0	0	0	0	0
674c3574570b1cfee80bcb1c9eb8a10a	TACGTAGGTGGCGAGCGTTGTCCGGAATTATTGGGCGTAAAGGGCGCGTAGGTGGGATAGTCAGTCTGTCTTAAAAGTGCGGGGCTCAACCCCGTGATGGGGCGGAAACTGCTATTCTTGAGTGCAGGAGAGGAAAGCGGAATTCCCAGTGTAGCGGTGAAATGCGTAGATATTGGGAGGAACACCAGTGGCGAAGGCGGCTTTCTGGACTGTGTCTGACACTGAGGCGCGAAAGCTAGGGGAGCGAACG	d__Bacteria; p__Firmicutes; c__Negativicutes; o__Veillonellales-Selenomonadales	0.993674	3863	8	0	0	0	0	0	0	0	48694	778
b3c2aa7aaa1929c282c5c5e5f08810e9	TACGTAGGTGGCAAGCGTTGTCCGGAATTATTGGGCGTAAAGCGCGCGCAGGTGGGATACTAAGTCTGTCTTAAAAGTGCGGGGCTCAACCCCGTGATGGGATGGAAACTGGTATTCTTGAGTGCAGGAGAGGAAAGCGGAATTCCCAGTGTAGCGGTGAAATGCGTAGATATTGGGAGGAACACCAGTGGCGAAGGCGGCTTTCTGGACTGTGTCTGACACTGAGGCGCGAAAGCCAGGGTAGTGAACG	d__Bacteria; p__Firmicutes; c__Negativicutes; o__Veillonellales-Selenomonadales	0.998677	0	0	0	0	0	0	0	14693	0	0	0
d3a526edf31a7a77a41f06d6b55b0503	TACGTAGGTGGCAAGCGTTGTCCGGAATTATTGGGCGTAAAGCGCGCGCAGGTGGGATACTAAGTCTGTCTTAAAAGTGCGGGGCTCAACCCCGTGATGGGATGGAAACTGGTATTCTTGAGTGCAGGAGAGGAAAGCGGAATTCCCAGTGTAGCGGTGAAATGCGTAGATATTGGGAGGAACACCAGTGGCGAAGGCGGCTTTCTGGACTGCGTCTGACACTGAGGCGCGAAAGCCAGGGTAGTGAACG	d__Bacteria; p__Firmicutes; c__Negativicutes; o__Veillonellales-Selenomonadales	0.998856	0	0	0	0	0	0	0	1608	0	0	0
f824a8524aa66ba23f0863482fe2b92c	TACGTAGGTGGCAAGCGTTGTCCGGAATTATTGGGCGTAAAGCGCGCGCAGGCGGGATACTAAGTCTGTCGTAAAAGATCGGGGCTCAACCCCGTTAGGCGATGGAAACTGTTATTCTTGAGTGCAGGAGAGGAAAGTGGAATTCCCAGTGTAGCGGTGAAATGCGTAGATATTGGGAGGAACACCAGTGGCGAAGGCGACTTTCTGGACTGTGTCTGACGCTGAGGCGCGAAAGCTAGGGTAGTGAACG	d__Bacteria; p__Firmicutes; c__Negativicutes; o__Veillonellales-Selenomonadales	0.990176	8	0	0	0	0	0	0	0	0	0	0
3c0dd4c372b90f7e9ec729924a3c02a7	TACGTAGGTGGCAAGCGTTGTCCGGAATTATTGGGCGTAAAGGGAGCGCAGGTGGGCGTGTAAGTCTTTCTTAAAAGTGCGGGGCTCAACCCCGTGATGGGAAAGAAACTATGTGCCTTGAGTGCAGGAGAGGAAAGCGGAATTCCTAGTGTAGCGGTGAAATGCGTAGATATTAGGAGGAACACCAGTGGCGAAGGCGGCTTTCTGGACTGTAACTGACACTGAGGCTCGAAAGCCAGGGGAGCGAACG	d__Bacteria; p__Firmicutes; c__Negativicutes; o__Veillonellales-Selenomonadales; f__Selenomonadaceae	0.986065	0	0	0	0	8	0	0	0	0	0	0
3df3f3507535f086e675753cc4e7e7b5	TACGTAGGCGGCAAGCGTTGTCCGGAATTATTGGGCGTAAAGGGAGCGCAGGCGGGAAACTAAGCGGATCTTAAAAGTGCGGGGCTCAACCCCGTGATGGGGTCCGAACTGGTTTTCTTGAGTGCAGGAGAGGAAAGCGGAATTCCCAGTGTAGCGGTGAAATGCGTAGATATTGGGAAGAACACCAGTGGCGAAGGCGGCTTTCTGGACTGTAACTGACGCTGAGGCTCGAAAGCTAGGGTAGCGAACG	d__Bacteria; p__Firmicutes; c__Negativicutes; o__Veillonellales-Selenomonadales; f__Selenomonadaceae; g__Megamonas	0.998254	0	0	0	0	12	0	0	0	0	0	0
e25219aad9cba4312983875da5992dea	TACGTAGGTGGCAAGCGTTGTCCGGAATTATTGGGCGTAAAGCGCGCGCAGGCGGAATAATAAGTCTGTCGTGAAAGTGCGGGGCTCAACCCCGTGATGGCAATGGAAACTGTTATTCTTGAGTGCAGGAGAGGAAAGTGGAATTCCCAGTGTAGCGGTGAAATGCGTAGATATTGGGAGGAACACCAGTGGCGAAGGCGACTTTCTGGACTGTGTCTGACGCTGAGGCGCGAAAGCCAGGGTAGTGAACG	d__Bacteria; p__Firmicutes; c__Negativicutes; o__Veillonellales-Selenomonadales; f__Sporomusaceae	0.753319	0	22	0	0	0	0	0	0	0	0	0
84135eab67eb8698a27fe1122b2bd2a9	TACGTAGGTGGCGAGCGTTGTCCGGAATTATTGGGCGTAAAGAGCGCGTAGGCGGGTAAATAAGTCTGTTTTAAAAGTGCGGGGCTCAACCCCGTGATGGAATGGAAACTGTTTATCTTGAGTACCGGAGAGGAAAGTGGAATTCCCAGTGTAGCGGTGAAATGCGTAGATATTGGGAGGAACACCAGTGGCGAAGGCGACTTTCTGGACGGTGTCTGACGCTGAGGCGCGAAAGCCAGGGAAGTGAACG	d__Bacteria; p__Firmicutes; c__Negativicutes; o__Veillonellales-Selenomonadales; f__Sporomusaceae; g__Anaerospora	0.999691	0	0	0	0	0	1591	0	0	0	0	359
a5f7ab6e30ef2f01db9903f4c417de2f	TACGTAGGTGGCGAGCGTTGTCCGGAATTATTGGGCGTAAAGAGCGCGTAGGCGGGTAAATAAGTCTGTTTTAAAAGTGCGGAGCTCAACTCCGTGATGGAATGGAAACTGTTTATCTTGAGTACCGGAGAGGAAAGTGGAATTCCCAGTGTAGCGGTGAAATGCGTAGATATTGGGAGGAACACCAGTGGCGAAGGCGACTTTCTGGACGGTGTCTGACGCTGAGGCGCGAAAGCCAGGGAAGTGAACG	d__Bacteria; p__Firmicutes; c__Negativicutes; o__Veillonellales-Selenomonadales; f__Sporomusaceae; g__Anaerospora	0.998863	0	0	0	0	0	1083	0	0	0	0	784
664bd19a09c9cfcaad1d8747fe5b4cbe	TACGTAGGTGGCAAGCGTTGTCCGGAATTATTGGGCGTAAAGCGCGCGCAGGCGGAAATTTAAGTCTATCTTAAAAGTGCGGGGCTCAACCCCGTGATGGGATAGAAACTGGGTTTCTTGAGTGCAGGAGAGGACAGTGGAATTCCCAGTGTAGCGGTGAAATGCGTAGATATTGGGAGGAACACCAGTGGCGAAGGCGACTGTCTGGACTGTGTCTGACGCTGAGGCGCGAAAGCCAGGGTAGTGAACG	d__Bacteria; p__Firmicutes; c__Negativicutes; o__Veillonellales-Selenomonadales; f__Sporomusaceae; g__Anaerosporomusa; s__uncultured_bacterium	0.985544	70	0	0	0	0	0	0	0	0	0	0
83c46218c5786999bef479b420235370	TACGTAGGTGGCAAGCGTTGTCCGGAATTATTGGGCGTAAAGGGCGTGTAGGTGGGATAATCAGTCTGCTGTGAAAGTGCGGGGCTCAACCCCGTGATTGCAGTGGAAACTATTATTCTTGAGTGCAGGAGAGGAAAGTGGAATTCCTAGTGTAGCGGTGAAATGCGTAGATATTAGGAGGAACACCAGTGGCGAAGGCGACTTTCTGGACTGTGTCTGACACTGAGGCGCGAAAGCCAGGGTAGTGAACG	d__Bacteria; p__Firmicutes; c__Negativicutes; o__Veillonellales-Selenomonadales; f__Sporomusaceae; g__Dendrosporobacter; s__uncultured_Veillonellaceae	0.932643	0	0	0	0	2	0	0	0	0	0	0
0b87635233f67cd7de7e012784219577	TACGTAGGTGGCAAGCGTTGTCCGGAATTATTGGGCGTAAAGCGCGCGCAGGTGGGATAATCAGTCTGATGTTAAAGTTCGGGGCTTAACCCCGTGAAGCATTGGATACTGTTATTCTTGAGTGCAGGAGAGGAAAGTGGAATTCCTAGTGTAGCGGTGAAATGCGTAGATATTAGGAGGAACACCAGTGGCGAAGGCGACTTTCTGGACTGTGTCTGACACTGAGGCGCGAAAGCCAGGGTAGTGAACG	d__Bacteria; p__Firmicutes; c__Negativicutes; o__Veillonellales-Selenomonadales; f__Sporomusaceae; g__Pelosinus	0.999992	0	0	0	0	0	0	0	0	0	2432	0
51bfc2261b6160b113ab3f8904f198b0	TACGTAGGTGGCAAGCGTTGTCCGGAATTATTGGGCGTAAAGCGCGCGCAGGTGGGATAATCAGTCTGATGTGAAAGTTCGGGGCTTAACCCCGTGAAGCATTGGAAACTATTATTCTTGAGTGCAGGAGAGGAAAGTGGAATTCCTAGTGTAGCGGTGAAATGCGTAGATATTAGGAGGAACACCAGTGGCGAAGGCGACTTTCTGGACTGTGTCTGACACTGAGGCGCGAAAGCCAGGGTAGTGAACG	d__Bacteria; p__Firmicutes; c__Negativicutes; o__Veillonellales-Selenomonadales; f__Sporomusaceae; g__Pelosinus	0.99972	0	0	0	0	0	12	0	74	0	0	0
9a573c6fd65b875b24760f341f00cb3a	TACGTAGGTGGCAAGCGTTGTCCGGAATTATTGGGCGTAAAGGGCGTGTAGGTGGACTCATAAGTCGTGTGTCTAAGTGCGAAGCTCAACTTCGTATAGGCGCAGGAAACTGTGAGCCTTGAGTGCAGGAGAGGAAAGTGGAATTCCCAGTGTAGCGGTGAAATGCGTAGATATTGGGAGGAACACCAGTGGCGAAGGCGACTTTCTGGACTGTGTCTGACACTGAGGCGCGAAAGCTAGGGGAGCGAACG	d__Bacteria; p__Firmicutes; c__Negativicutes; o__Veillonellales-Selenomonadales; f__Sporomusaceae; g__Sporomusa	0.999757	2933	0	0	0	0	0	0	0	0	0	0
eb736865d160c6ef0bee6dcccd576c37	TACGTAGGTGGCAAGCGTTGTCCGGAATTATTGGGCGTAAAGCGCGCGTAGGTGGGATAATAAGTCTTTTGTAAAAGTGCGGGGCTCAGCCCCGTAATGCGGAAGAAACTGTTATTCTTGAGTGCAGGAGAGGAAAGCGGAATTCCCAGTGTAGCGGTGAAATGCGTAGATATTGGGAGGAACACCAGTGGCGAAGGCGGCTTTCTGGACTGTGTCTGACACTGAGGCGCGAAAGCCAGGGGAGCGAACG	d__Bacteria; p__Firmicutes; c__Negativicutes; o__Veillonellales-Selenomonadales; f__Sporomusaceae; g__uncultured; s__uncultured_bacterium	0.838701	470	481	0	0	0	0	292	0	1115	0	1496
8b9b62877de040829c2e84131d2d61c8	TACGTAGGTGGCAAGCGTTGTCCGGAATTATTGGGCGTAAAGCGCGCGTAGGTGGGATAATAAGTCTTTTGTAAAAGTGCGGGGCTCAGCCCCGTAATGCGGAAGAAACTGTTATTCTTGAGTGCAGGAGAGGAAAGCGGAATTCCCAGTGTAGCAGTGAAATGCGTAGATATTGGGAGGAACACCAGTGGCGAAGGCGGCTTTCTGGACTGTGTCTGACACTGAGGCGCGAAAGCCAGGGGAGCGAACG	d__Bacteria; p__Firmicutes; c__Negativicutes; o__Veillonellales-Selenomonadales; f__Sporomusaceae; g__uncultured; s__uncultured_bacterium	0.865051	1386	99	0	0	0	0	0	0	0	0	0
51e6478858105e18ec2140a8cb7b7f0c	TACGTAGGTGGCGAGCGTTGTCCGGAATTATTGGGCGTAAAGAGCGTGTAGGTGGGATAGTAAGTCTTATGTAAAAGTGCGGGGCTCAACCCCGTAAAGCGTGAGAAACTGTTATTCTTGAGTGCCGGAGAGGAAAGCGGAATTCCCAGTGTAGCGGTGAAATGCGTAGATATTGGGAGGAACACCAGTGGCGAAGGCGGCTTTCTGGACGGTGTCTGACACTGAGGCGCGAAAGCTAGGGGAGCGAACG	d__Bacteria; p__Firmicutes; c__Negativicutes; o__Veillonellales-Selenomonadales; f__Sporomusaceae; g__uncultured; s__uncultured_bacterium	0.906583	0	0	0	0	0	0	404	0	0	0	0
a19da2b41613cb183abc1477d9a5ec74	TACGTAGGTGGCGAGCGTTGTCCGGAATTATTGGGCGTAAAGAGCGTGTAGGTGGGATAGTAAGTCTTATGTAAAAGTGCGGGGCTCAACCCCGTAAAGCGTGAGAAACTGCTATTCTTGAGTGCCGGAGAGGAAAGCGGAATTCCCAGTGTAGCGGTGAAATGCGTAGATATTGGGAGGAACACCAGTGGCGAAGGCGGCTTTCTGGACGGTGTCTGACACTGAGGCGCGAAAGCTAGGGGAGCGAACG	d__Bacteria; p__Firmicutes; c__Negativicutes; o__Veillonellales-Selenomonadales; f__Sporomusaceae; g__uncultured; s__uncultured_bacterium	0.857111	0	0	0	0	0	0	303	0	0	0	0
4b0736229cdac178f7a4f77aa6646006	TACGTAGGTGGCAAGCGTTATCCGGAATTATTGGGCGTAAAGCGCGCGCAGGCGGGAATATTAGTCTATCTTCAAAGTGCGGAGCTCAACTCCGTGATGGGGTAGAAACTGTATTTCTTGAGTGCAGGAGAGGAAAGTGGAATTCCCAGTGTAGCGGTGAAATGCGTAGAGATTGGGAGGAACACCAGTGGCGAAGGCGACTTTCTGGACTGTGTCTGACGCTGAGGCGCGAAAGCCAGGGGAGTGAACG	d__Bacteria; p__Firmicutes; c__Negativicutes; o__Veillonellales-Selenomonadales; f__uncultured; g__uncultured; s__low_GC	0.999065	0	0	0	0	0	0	0	0	4	0	0
7aa55291042b0dc85bf66204aeec5f3f	TACGTAGGTGGCAAGCGTTGTCCGGAATTATTGGGCGTAAAGCGCGCGCAGGCGGTCACTTAAGTCCATCTTAGAAGTGCGGGGCTTAACCCCGTGATGGGATGGAAACTGGGAGACTGGAGTATCGGAGAGGAAAGTGGAATTCCTAGTGTAGCGGTGAAATGCGTAGATATTAGGAAGAACACCGGTGGCGAAGGCGACTTTCTGGACGAAAACTGACGCTGAGGCGCGAAAGCGTGGGGAGCAAACA	d__Bacteria; p__Firmicutes; c__Negativicutes; o__Veillonellales-Selenomonadales; f__Veillonellaceae; g__Dialister; s__Dialister_micraerophilus	0.98756	0	0	0	0	16	0	0	0	0	0	0
41af0da102448d2fdcaf579308afd865	TACGTAGGCGGCAAGCGTTGTCCGGAATTATTGGGCGTAAAGGGCGCGCAGGCGGCCTGCCAAGTCAGTCTTAAAAGTGCGGGGCTTAACCCCGTGAGGGGATTGAAACTGGCAGGCTGGAGTATCGGAGAGGAAAGCAGAATTCCTAGTGTAGCGGTGAAATGCGTAGATATTAGGAAGAACACCAGTGGCGAAAGCGGCTTTCTGTACGACAACTGACGCTGAGGCGCGAAAGCCAGGGGAGCAAACGG	d__Bacteria; p__Firmicutes; c__Negativicutes; o__Veillonellales-Selenomonadales; f__Veillonellaceae; g__Megasphaera	0.977511	0	0	0	2	0	0	0	0	0	0	0
5f2b6696771fd9a4371f3c229e6b137e	TACGTAGGTGGCAAGCGTTGTCCGGAATTATTGGGCGTAAAGCGCGCGCAGGCGGGTTTTTAAGTCTGTCTTAAAAGTTCGGGGCTTAACCCCGTGAGGGGATGGAAACTGGAAACCTAGAGTATCGGAGAGGAAAGCGGAATTCCTAGTGTAGCGGTGAAATGCGTAGATATTAGGAAGAACACCAGTGGCGAAGGCGGCTTTCTGGACGAAAACTGACGCTGAGGCGCGAAAGCCAGGGGAGCAAACG	d__Bacteria; p__Firmicutes; c__Negativicutes; o__Veillonellales-Selenomonadales; f__Veillonellaceae; g__Veillonella	0.99196	0	0	0	0	9	0	0	0	0	0	0
d9b63af3f26ccda4e5b46ca7395a490c	TACGTAGGTGGCAAGCGTTGTCCGGAATTATTGGGCGTAAAGCGCGCGCAGGCGGATCTGTAAGTCTGTCTTAAAAGTTCGGGGCTCAACCCCGTGAGGGGATAGAAACTGCAGATCTTGAGTATCGGAGAGGAAAGTGGAATTCCTAGTGTAGCGGTGAAATGCGTAGAGATTAGGAAGAACACCAGTGGCGAAGGCGACTTTCTGGACGAACACTGACGCTGAGGCGCGAAAGCCAGGGGAGCGAACG	d__Bacteria; p__Firmicutes; c__Negativicutes; o__Veillonellales-Selenomonadales; f__Veillonellaceae; g__Veillonella	0.970923	0	0	0	0	4	0	0	0	0	0	0
333906f5b153792e6dbef8690178d808	GACGTAGGGGGCGAGCGTTGTCCGGAATTACTGGGCGTAAAGAGCACGTAGGCGGGAATTTAAGTCAGATGTGAAAGACCGGGGCTCAACCCCGGGGTTGCATTTGAAACTGGATTTCTTGAGGGCAGGAGAGGAAAGCAGAATTCCTGGTGTAGCGGTGAAATGCGTAGAAATCAGGAGGAATACCAGTGGCGAAGGCGGCTTTCTGGACTGACCCTGACGCTGAGGTGCGAAAGCGTGGGTAGCAAACA	d__Bacteria; p__Firmicutes; c__Syntrophomonadia; o__Syntrophomonadales; f__Syntrophomonadaceae	0.999997	0	84	0	0	0	0	0	0	0	0	0
28c1f8a3e1e7d7251fe80bee05cbf4e9	GACGTAGGGGGCGAGCGTTGTCCGGAATTACTGGGCGTAAAGAGCACGTAGGCGGATGCTTAAGTCAGGTGTGAAAGACCGCAGCTTAACTGCGGGGTTGCACTTGAAACTGGGTATCTTGAGGGCAGGAGAGGTCAGTAGAATTCCTGGTGTAGCGGTGAAATGCGTAGAAATCAGGAGGAATACCAGTGGCGAAGGCGGCTGACTGGACTGACCCTGACGCTGAGGTGCGAAAGCGTGGGTAGCAAACA	d__Bacteria; p__Firmicutes; c__Syntrophomonadia; o__Syntrophomonadales; f__Syntrophomonadaceae; g__Syntrophomonas	0.975743	0	51	98	195	396	0	112	0	326	0	256
f53483238ed84684a330c44c4ec99ee9	TACGTATGTCGCAAGCGTTATCCGGATTTATTGGGCGTAAAGCGCGTCTAGGTGGTTTGGTAAGTCTGATGTGAAAATGCGGGGCTCAACTCCGTATTGCGTTGGAAACTGCCTAACTAGAGTATCGGAGAGGTGGGCGGAACTACAAGTGTAGAGGTGAAATTCGTAGATATTTGTAGGAATGCCGATAGAGAAGTCAGCTCACTGGACGAATACTGACACTGAAGCGCGAAAGCATGGGGAGCAAACA	d__Bacteria; p__Fusobacteriota; c__Fusobacteriia; o__Fusobacteriales; f__Fusobacteriaceae; g__Fusobacterium	0.999894	8	0	0	0	21	0	0	0	0	0	0
f3a9e69bd296dd5d39ffecc544b36f25	TACGTATGTCACAAGCGTTATCCGGATTTATTGGGCGTAAAGCGCGTCTAGGTGGTTATGTAAGTCTGATGTGAAAATGCAGGGCTCAACTCTGTATTGCGTTGGAAACTGCATGACTAGAGTACTGGAGAGGTAAGCGGAACTACAAGTGTAGAGGTGAAATTCGTAGATATTTGTAGGAATGCCGATGGGGAAGCCAGCTTACTGGACAGATACTGACGCTAAAGCGCGAAAGCGTGGGTAGCAAACA	d__Bacteria; p__Fusobacteriota; c__Fusobacteriia; o__Fusobacteriales; f__Fusobacteriaceae; g__Fusobacterium	1	0	0	0	0	11	0	0	0	0	0	0
8c062d8286bd577617ce283c8819691c	TACGTATGTCGCAAGCGTTATCCGGATTTATTGGGCGTAAAGCGCGTCTAGGCGGTTTGGTAAGTCTGATGTGAAAATGCGGGGCTCAACTCCGTATTGCGTTGGAAACTGCCAAACTAGAGTACTGGAGAGGTAGGCGGAACTACAAGTGTAGAGGTGAAATTCGTAGATATTTGTAGGAATGCCGATGGGGAAGCCAGCCTACTGGACAGATACTGACGCTAAAGCGCGAAAGCGTGGGTAGCAAACAG	d__Bacteria; p__Fusobacteriota; c__Fusobacteriia; o__Fusobacteriales; f__Fusobacteriaceae; g__Fusobacterium	0.999811	0	2	0	0	0	0	0	0	0	0	0
f0800da92a028fba1d0f3adc9866f4eb	TACGTATGTCGCAAGCGTTATCCGGAATTATTGGGCATAAAGGGCATCTAGGCGGCCAGACAAGTCTGGGGTGAAAACTTGCGGCTCAACCGCAAGCCTGCCCTGGAAACTGTTTGGCTAGAGTGCTGGAGAGGTGGACGGAACTGCACGAGTAGAGGTGAAATTCGTAGATATGTGCAGGAATGCCGATGATGAAGATAGTTCACTGGACGGTAACTGACGCTGAAGTGCGAAAGCTGGGGGAGCGAACA	d__Bacteria; p__Fusobacteriota; c__Fusobacteriia; o__Fusobacteriales; f__Leptotrichiaceae; g__Leptotrichia; s__Leptotrichia_buccalis	0.868598	5	0	0	0	0	0	0	0	0	0	0
02528ab13e717cf181e70a547413a981	TACGGGGGGTGCGAGCGTTGTCCGGAATCACTGGGCGTAAAGGGCGCGTAGGTGGTCTTATAAGGGTGTGGTGAAAGCCCGGGGCTCAACCCCGGGTCGGCCGTGCCGACTGTAAGACTAGAGTGCTGTAGGGGCAGGCGGAATTCCGGGTGTAGCGGTGGAATGCGTAGAGATCCGGAGGAAGACCGGTGGCGAAGGCGGCCTGCTGGGCAGATACTGACACTGAGGCGCGACAGCGTGGGGAGCAAACA	d__Bacteria; p__Gemmatimonadota; c__Gemmatimonadetes; o__Gemmatimonadales; f__Gemmatimonadaceae; g__uncultured	0.962848	0	0	0	0	0	145	0	0	0	0	0
73d60392fa78e00ea331884fecf3e714	TACAGAGGGTGCGAGCGTTGTCCGGAATCACTGGGCGTAAAGGGCGCGTAGGCGGTCGGGTAAGCGTGTGGTGAAAGTCCGGGGCTCAACCCCGGATCGGCCATGCGAACTGTCCGACTGGAGCACGGTAGAGGCACATGGAATTCCGGGTGTAGCGGTGGAATGCGTAGAGATCCGGAAGAACACCGGTGGCGAAGGCGGTGTGCTGGGCCTTACCTGACGTTCAGGCACGAAAGCGTGGGTAGCAAACA	d__Bacteria; p__Gemmatimonadota; c__Gemmatimonadetes; o__Gemmatimonadales; f__Gemmatimonadaceae; g__uncultured	0.943748	0	0	0	0	4	0	0	0	0	0	0
70844bb05c651e451ba6061bf89511e2	TACAGAGGGTGCGAGCGTTGTCCGGAATCACTGGGCGTAAAGGGCGCGTAGGCGGCCTGATAAGTAGGGGGTGAAATCCTGCGGCTTAACTGCAGGGCTGCCTCCTAGACTGTCGGGCTCGAGCACGGTAGAGGCAGATGGAATTCCCGGTGTAGCGGTGGAATGCGTAGAGATCGGGAAGAACATCGGTGGCGAAGGCGGTCTGCTGGGCCGTTGCTGACGCTGAGGCGCGACAGCGTGGGGAGCAAACA	d__Bacteria; p__Gemmatimonadota; c__Gemmatimonadetes; o__Gemmatimonadales; f__Gemmatimonadaceae; g__uncultured	0.999517	2	0	0	0	0	0	0	0	0	0	0
258ea0bad1879abc0d3abbb2f184bb68	TACGGAGGTTCCAAGCGTTGTTCGGAATTACTGGGCGTAAAGGGAGCGCAGGCGGACAGGTCAGTTTAAAGTGGAATCCCAGGGCTCAACCCTGGACGTGCTTTGGATACTGCCTGTCTTGAGTTCGTGAGAGGAAAGTGGAATTCAGGGTGTAGCGGTGAAATGCTTAGATATCCTGAGGAACACCAGTGGCGAAAGCGACTTTCTGGCACGAAACTGACGCTGAGGCTCGAAAGCATGGGTAGCGAACG	d__Bacteria; p__Hydrogenedentes; c__Hydrogenedentia; o__Hydrogenedentiales; f__Hydrogenedensaceae; g__Hydrogenedensaceae; s__metagenome	0.885686	0	0	0	0	3	0	0	0	0	0	0
0b9127503616c6a0a01294fe8130495a	TACGGAGGGTGCGAGCGTTGTTCGGAATCACTGGGCGTAAAGCGCGTGTAGGCGGCCTCCTCAGTCTGGTGTGAAAGCCCGGGGCTCACCCCCGGAAGTGCATTGGATACTGGGAGGCTGGAGTACCGGAGAGGAGGGTGGAATTCCTGGTGTAGCGGTGAAATGCGTAGATATCAGGAGGAACACCGGTGGCGAAGGCGGCCCTCTGGACGGATACTGACGCTGAGACGCGAAAGCGTGGGGAGCAAACA	d__Bacteria; p__MBNT15; c__MBNT15; o__MBNT15; f__MBNT15; g__MBNT15	0.979284	0	0	0	0	6	0	0	0	0	0	0
21214bdde8e50f17e75717506ff4e8d6	TACAGAGGGTGCAAGCGTTGTTCGGAATTATTGGGCGTAAAGCGCGTGTAGGCGGCTTAGTAAGTTGGGTGTGAAAGCCCTCGGCTTAACCGAGGAAGAGCGCCCAAAACTGCTTGGCTTGAGTACCGGAGAGGGTGGCGGAATTCCCGGTGTAGAGGTGAAATTCGTAGATATCGGGAGGAACACCAGCGGCGAAGGCGGCCACCTGGACGGATACTGACGCTGAGACGCGAAAGCGTGGGGAGCAAACA	d__Bacteria; p__Myxococcota; c__Myxococcia; o__Myxococcales; f__Anaeromyxobacteraceae; g__Anaeromyxobacter	0.963095	20205	609	0	0	0	0	0	7684	0	15003	7
639057f831dd0f94801c808b7dca54a6	TACAGAGGGTGCAAGCGTTGTTCGGAATTATTGGGCGTAAAGCGCGTGTAGGCGGCCTTGCAAGTTGGGTGTGAAAGCCCTCGGCTTAACCGAGGAAGTGCGCCCAAAACTACAGGGCTTGAGTACCGGAGAGGGTGGCGGAATTCCCGGTGTAGAGGTGAAATTCGTAGATATCGGGAGGAACACCAGTGGCGAAGGCGGCCACCTGGACGGATACTGACGCTGAGACGCGAAAGCGTGGGTAGCAAACA	d__Bacteria; p__Myxococcota; c__Myxococcia; o__Myxococcales; f__Anaeromyxobacteraceae; g__Anaeromyxobacter	0.969175	0	0	0	0	0	0	0	0	0	0	153
4bb0a147e3f2dabdb45ffc4d327e50fd	TACAGAGGGTGCAAGCGTTGTTCGGAATTATTGGGCGTAAAGCGCGTGTAGGCGGCTTAGTAAGTTGGGTGTGAAAGCCCTCGGCTTAACCGAGGAAGTGCGCCCAAAACTGCTTGGCTTGAGTACCGGAGAGGGTGGCGGAATTCCCGGTGTAGAGGTGAAATTCGTAGATATCGGGAGGAACACCAGTGGCGAAGGCGGCCACCTGGACGGTCACTGACGCTGAGACGCGAAAGCGTGGGGAGCAAACA	d__Bacteria; p__Myxococcota; c__Myxococcia; o__Myxococcales; f__Anaeromyxobacteraceae; g__Anaeromyxobacter	0.960839	0	0	0	0	0	0	0	0	37	0	0
c6fa3113dd0d5acad0c56d7e4e9e3459	TACAGAGGGTGCAAGCGTTGTTCGGAATTATTGGGCGTAAAGCGCGTGTAGGCGGCTTTGTAAGTTGGGTGTGAAAGCCCTCGGCTTAACCGAGGAAGTGCGCCCAAAACTGCATGGCTTGAGTACCGGAGAGGGTGGCGGAATTCCCGGTGTAGAGGTGAAATTCGTAGATATCGGGAGGAACACCAGCGGCGAAGGCGGCCACCTGGACGGATACTGACGCTGAGACGCGAAAGCGTGGGGAGCAAACA	d__Bacteria; p__Myxococcota; c__Myxococcia; o__Myxococcales; f__Anaeromyxobacteraceae; g__Anaeromyxobacter; s__uncultured_bacterium	0.739434	0	0	0	0	0	5988	115	0	0	0	0
f78dcc88bf9bd613f37f1f9037eaccd2	GACAGAGGATGCAAACGTTGCTCGGAATTACTGGGCGTAAAGCGCGCGCAGGCGGTCCTGTAAGTCGGGTGTGAAAGCCCCGGGCTCAACCCGGGAAGTGCACTCGATACTGCAAGACTGGAGTACTGGAGAGGAGAGCGGAATTCTCGGTGTAGAGGTGAAATTCGTAGATATCGGGAGGAACACCAGCGGCGAAGGCGGCTCTCTGGACAGATACTGACGCTGAGGCGCGAAAGCGTGGGGAGCAAACA	d__Bacteria; p__Myxococcota; c__Polyangia; o__mle1-27; f__mle1-27; g__mle1-27	0.997675	0	0	0	0	4	0	0	0	0	0	0
6e82850ee1836e74c8d70d0b2a61704f	GACAGAGGGTGCAAACGTTGTTCGGAATTACTGGGCGTAAAGCGCGTGTAGGCTGTTGCGGAAGTCGGGTGTGAAAGCCCTGGGCTCAACCCAGGAAGTGCACTCGAAACTCCGCGACTAGAGTCTCGGAGAGGGAAGCGGAATTCTGGGTGTAGAGGTGAAATTCGTAGATATCCAGAGGAACACCAGTGGCGAAGGCGGCTTCCTGGACGATCACTGACGCTGAGACGCGAAAGCGTGGGTAGCGAACA	d__Bacteria; p__Myxococcota; c__Polyangia; o__Polyangiales; f__Eel-36e1D6; g__Eel-36e1D6; s__uncultured_Polyangiaceae	0.895301	3	0	0	0	0	0	0	0	0	0	0
6b3cc10d69c0837782ea4f2fcf7ec285	GACAGAGGGTGCGAACGTTGTTCGGAATTACTGGGCGTAAAGCGCGTGTAGGCGGCTATGCAAGTCGGATGTGAAAGCCCTGGGCTTAACCTAGGAAGTGCACTCGAAACTGCATAGCTCGAGTCCCGGAGAGGATGGTGGAATTCTGAGTGTAGAGGTGAAATTCGTAGATATTCAGAGGAACACCGGTGGCGAAGGCGGCCATCTGGACGGGTACTGACGCTGAGACGCGAAAGCGTGGGTAGCAAACA	d__Bacteria; p__Myxococcota; c__Polyangia; o__Polyangiales; f__Phaselicystidaceae; g__Phaselicystis	0.973116	0	0	0	0	2	0	0	0	0	0	0
3a95e5e69d1f32e03a35434bd459649c	GACAGAGGGTGCAAACGTTGTTCGGAATTACTGGGCGTAAAGCGCGTGTAGGCTGCTCCGCAAGTCGGATGTGAAAGCCCTGGGCTCAACCTAGGAAGTGCATTCGATACTGCAGAGCTTGAGTCCTGGAGAGGAAGGCGGAATTCTCGGTGTAGAGGTGAAATTCGTAGATATCGAGAGGAACACCGGTGGCGAAGGCGGCCTTCTGGACAGTGACTGACGCTGAGACGCGAAAGCGTGGGGAGCAAACA	d__Bacteria; p__Myxococcota; c__Polyangia; o__Polyangiales; f__Polyangiaceae; g__Minicystis; s__uncultured_bacterium	0.910442	8	0	0	0	0	6	0	0	0	0	0
4c6d9dc5f4fac1c39e753e359c3f2b13	GACAGAGGGTGCAAACGTTGCTCGGAATCACTGGGCGTAAAGGGCGTGTAGGCGGGACAGTAAGTCGGGCGTGAAATCCCTGGGCTCAACCCAGGAACTGCACTCGAAACTACTATTCTTGAGTGTCGGAGAGGAAAGCGGAATTCCTGGTGTAGAGGTGAAATTCGTAGATATCAGGAGGAACACCAGTGGCGAAGGCGGCTTTCTGGACGATAACTGACGCTGAGACGCGAAAGCGTGGGGAGCAAACA	d__Bacteria; p__Myxococcota; c__Polyangia; o__Polyangiales; f__Sandaracinaceae; g__uncultured	0.998725	0	0	0	0	0	17	0	0	0	0	0
4a55b74a6d90a5c634cb3790d76df5bf	GACAGAGGGTGCAAACGTTGCTCGGAATCACTGGGCGTAAAGGGCGTGTAGGCGGGACAGTAAGTCGGGCGTGAAATCCCTGGGCTCAACCCAGGAACTGCACTCGAAACTACTATTCTTGAGTGTCGGAGAGGAAGGCGGAATTCCTGGTGTAGAGGTGAAATTCGTAGATATCAGGAGGAACACCAGTGGCGAAGGCGGCTTTCTGGACGATAACTGACGCTGAGACGCGAAAGCGTGGGGAGCAAACA	d__Bacteria; p__Myxococcota; c__Polyangia; o__Polyangiales; f__Sandaracinaceae; g__uncultured	0.997615	0	2	0	0	0	0	0	0	0	0	0
2a41ba9307c2652bd2b9babc8684e7b6	TACGGAGGGCGCAAGCGTTGTTCGGAATCACTGGGCGTAAAGCGCGTGTAGGCGGCCGGGCAAGTCGGATGTGAAATCCCGAGGCTCAACCTCGGAACTGCACTCGAAACTGCTCGGCTCGAGTCTCGGAGAGGGTGGCGGAATTCCCGGTGTAGGGGTGAAATCCGTAGATATCGGGAGGAACACCAGTGGCGAAGGCGGCCACCTGGACGATGACTGACGCTGAGACGCGAAAGCGTGGGGAGCAAACA	d__Bacteria; p__NB1-j; c__NB1-j; o__NB1-j; f__NB1-j; g__NB1-j	0.994452	0	0	0	0	5	0	0	0	0	0	0
fc45e508310880c350fe7c05a4b79ff1	TACGGAGGGTGCAAGCGTTGTTCGGAATTACTGGGCGTAAAGCGCGTGTAGGCGGCTTGGCAAGTCGGTTGTGAAATCCCTGGGCTTAACCCGGGAACTGCGACCGAAACTACCTGGCTAGAGTCTCGGAGAGGAAGGCAGAATTCCCAGTGTAGGGGTGAAATCCGTAGATACTGGGAGGAATACCGGTAGCGAAGGCGGCCTTCTGGACGATGACTGACGCTCAGACGCGAAAGCGTGGGGAGCAAACA	d__Bacteria; p__NB1-j; c__NB1-j; o__NB1-j; f__NB1-j; g__NB1-j; s__metagenome	0.722365	0	3	0	0	0	0	0	0	0	0	0
5b5a8f1afbab226be8d2d45521688bbe	TACGAAGGTGGCAAGCGTTGTTCGGATTTACTGGGCGTACAGGGAGCGTAGGCGGTTGGGTAAGCCCTCCGTGAAATCTCCGGGCCTAACCCGGAAAGTGCGGAGGGGACTGCTCGGCTAGAGGATGGGAGAGGAGCGCGGAATTCCCGGTGTAGCGGTGAAATGCGTAGAGATCGGGAGGAAGGCCGGTGGCGAAGGCGGCGCTCTGGAACATTTCTGACGCTGAGGCTCGAAAGCGTGGGGAGCAAACA	d__Bacteria; p__Nitrospirota; c__Nitrospiria; o__Nitrospirales; f__Nitrospiraceae; g__Nitrospira	1	0	0	0	0	25	0	0	0	0	0	0
445f0674cec4a45337eae12b637a4151	TACGAAGGTGGCAAGCGTTGTTCGGATTCACTGGGCGTACAGGGAGCGTAGGCGGTTAGGTAAGCCCTCCGTGAAATCTCCGGGCCTAACCCGGAAAGTGCAGAGGGGACTGCTTGGCTAGAGGATGGGAGAGGAGCGCGGAATTCCCGGTGTAGCGGTGAAATGCGTAGAGATCGGGAGGAAGGCCGGTGGCGAAGGCGGCGCTCTGGAACATTACTGACGCTGAGGCTCGAAAGCGTGGGGAGCAAACA	d__Bacteria; p__Nitrospirota; c__Nitrospiria; o__Nitrospirales; f__Nitrospiraceae; g__Nitrospira	0.999997	0	0	0	0	10	0	0	0	0	0	0
2d22c98a1095ebfbc4b41fdf61f0e0c0	TACGAAGGTGGCAAGCGTTATTCGGATTTACTGGGCGTACAGGGAGCGTAGGCGGTTCGGTAAGCCCTCTGTGAAATCTTCAGGCTTAACCTGGAAAAGTCGGAGGGGACTGCCGGGCTAGAGGACGGGAGAGGAGCGCGGAATTCCCGGTGTAGCGGTGAAATGCGTAGAGATCGGGAGGAAGGCCGGTGGCGAAGGCGGCGCTCTGGAACGTTTCTGACGCTGAGGCTCGAAAGCGTGGGGAGCAAACA	d__Bacteria; p__Nitrospirota; c__Nitrospiria; o__Nitrospirales; f__Nitrospiraceae; g__Nitrospira	0.999999	0	0	0	0	0	8	0	0	0	0	0
99446a0d5dd461434d2d151d670731c7	TACGAAGGTGGCAAGCGTTATTCGGATTTACTGGGCGTACAGGGAGCGTAGGCGGTTCGGTAAGCCCTCTGTGAAATCTCCAGGCTTAACCTGGAAAAGTCGGGGGGGACTGCTGGGCTAGAGGACGGGAGAGGAGCGCGGAATTCCCGGTGTAGCGGTGAAATGCGTAGAGATCGGGAGGAAGGCCGGTGGCGAAGGCGGCGCTCTGGAACGTATCTGACGCTGAGGCTCGAAAGCGTGGGGAGCAAACA	d__Bacteria; p__Nitrospirota; c__Nitrospiria; o__Nitrospirales; f__Nitrospiraceae; g__Nitrospira	0.999999	4	0	0	0	0	0	0	0	0	0	0
c7a3a2d35534fcfe5a90861e059f5bdb	GACAGAGGTGGCAAGCGTTGCTCGGATTCACTGGGCTTAAAGGGCGCGTAGGCGGCTTTGTAAGTCCGAGGTGGAATTCCACAGCTTAACTGTGGAACTGCCTTGGAAACTGCAAGGCTTGAGTCAGGTAGAGGGAGGCGGAATTCCCGGTGTAGCGGTGAAATGCGTAGATATCGGGAGGAAGGCCGGTGGCGAAGGCGGCCTCCTGGGCCTGCACTGACGCTGAGGCGCGAAAGCGTGGGGAGCAAACA	d__Bacteria; p__Nitrospirota; c__Thermodesulfovibrionia; o__Thermodesulfovibrionales; f__Thermodesulfovibrionaceae; g__Thermodesulfovibrio; s__uncultured_Thermodesulfovibrio	0.906806	5	0	0	0	0	0	0	0	0	0	0
d3e7acfca364f8f3022ca3b443405261	GACAGAGGTGGCGAGCGTTGTTCGGAATTACTGGGCTTAAAGGGCGCGTAGGTGTCCTGATAAGTCAAATGTGGAATCTTTTCGCTTAACGAAAAAAATGCATTTGAAACTGTTGGGATTGAGTCAGCGAGGGGATGGCGGAATTCCAGGTGTAGCGGTGAAATGCGTAGATATCTGGAGGAAGGCCGGTGGCGAAGGCGGCCATCTGGCGCTGAACTGACACTGAGGCGCGAAAGCGTGGGGAGCAAACA	d__Bacteria; p__Nitrospirota; c__Thermodesulfovibrionia; o__uncultured; f__uncultured; g__uncultured	0.999519	0	0	0	0	41	0	0	0	0	0	0
03c91e2fc03e664b3584a3897bdcb6c3	GACAGAGGTGGCGAGCGTTGTTCGGAATTACTGGGCTTAGAGGGCGCGTAGGTGTCCTGATAAGTCAAATGTGGAATCTTTTCGCTTAACGAAAAAAATGCATTTGAAACTGTTGGGATTGAGTCAGCGAGGGGATGGCGGAATTCCAGGTGTAGCGGTGAAATGCGTAGATATCTGGAGGAAGGCCGGTGGCGAAGGCGGCCATCTGGCGCTGAACTGACACTGAGGCGCGAAAGCGTGGGGAGCAAACA	d__Bacteria; p__Nitrospirota; c__Thermodesulfovibrionia; o__uncultured; f__uncultured; g__uncultured	0.999198	9	0	0	0	0	0	0	0	0	0	0
5c0018956d9b1b5b197f9b7d5b08b3be	TACAGAGACCCCGAGCGTTATCCGGATTTATTGGGCGTAAAGAGTCTGTAGGCGTTTTGTTAAGTCCTTGGTTAAATCCCACCGCTCAACGGTGGACCAGCTGAGGAAACTGGCAAAATAGAGGTTGGGAGAGGTATGCGGAATTGCCGGTGTAGTAGTAAAATGCGTTAATATCGGCAAGAACACCAAAGGCGAAGGCAGCATACTGGAACACACCTGACGCTGAGAGACGAAAGCGTGGGGAGCGAATG	d__Bacteria; p__Patescibacteria; c__ABY1; o__Candidatus_Kerfeldbacteria; f__Candidatus_Kerfeldbacteria; g__Candidatus_Kerfeldbacteria; s__Parcubacteria_group	0.791058	0	0	0	0	6	0	0	0	0	0	0
a948416af0cf65058e298e44f0d78ccb	TACAGAGACCTCAAGCGATATCCGGATTTATTGGGCGTAAAGGGTCCGCAGGTGGCCGTTCACGTCGGTGGTCAAATGTACGGGCTCAACTCGTACACTGCCATCGATACGGTTCGGCTAGAGGCTGGGAGAGGTAAGCGGAATTGCCGGTGTAGTAGTAATATGCGTTGATATCGGCAAGAACACCAAATGCGAAGGCAGCTTACTGGAACAGTTCTGACACTCAGGGACGAAAGCGTGGGGAGCGAAAG	d__Bacteria; p__Patescibacteria; c__ABY1; o__Candidatus_Magasanikbacteria; f__Candidatus_Magasanikbacteria; g__Candidatus_Magasanikbacteria; s__uncultured_bacterium	0.925412	0	0	0	0	3	0	0	0	0	0	0
6a79dc4c69b3055465637802644dc1af	TACGGAGGGTGCAAGCGTTACCCGGAATCATTGGGCGTAAAGCGTCCGCAGGCGGCTACTTAAGTCAAATATTAAATCTCGAGGCCCAACTTCGAGGCTGTGTTTGAAACTGGGTGGCTAGAGTATCACAGAGGCATGTGGAATTCTGTGTGTAGGGGTAAAATCCGTAGATACACAGAGGAACACCAAAAGCGAAGGCAGCATGCTGGGTGATTACTGACGCTCATGGACGAGAGCGTGGGGAGCAAACG	d__Bacteria; p__Patescibacteria; c__Gracilibacteria; o__Candidatus_Peregrinibacteria; f__Candidatus_Peregrinibacteria; g__Candidatus_Peregrinibacteria; s__uncultured_bacterium	0.952137	0	0	0	0	24	0	0	0	0	0	0
0940d12bab85ec6a849798b0f9837560	TACAGAGGCCCCAAGCATTACCCGGAATCACTGGGCGTAAAGGGTGTGTCGGTGGTTGTGTTAGTCGTTTGTGAAAGACCGGGGCTCAACTCCGGAAACGCGGGCGAAACGGCACAACTCGAGGGCGCGAGAGGTACATGGAACTCATGGTGTAGGGGTGAAATCCGTTGATATCATGGGGAACACCGAAAGCGAAAGCAATGTACTGGCGCGTTCCTGACACTCAAACACGAAAGCGTGGGTAGCGAACG	d__Bacteria; p__Patescibacteria; c__Parcubacteria; o__Candidatus_Kaiserbacteria; f__Candidatus_Kaiserbacteria; g__Candidatus_Kaiserbacteria	0.859198	0	0	0	0	5	0	0	0	0	0	0
6dd76e5ef3f7ed03d375c14831c052d9	TACAGAGACCTCAAGCGTTATCCGGAATCATTGGGCGTAAAGCGTTCCGACAGGTGGTTTTACAAGTCAGAAGTGAAATCTCTCAGCTTAACTGGGAGACTGTCTTTTGAAACTGTAAAACTAGAGGGGCAAAGAGGAAGCTGGAACAAGCGGTGTAGTAGTGAAATGCGTTGATATCGCTTGGAACACCAATAGCGTAGGCAGGCTTCTGGGTGCCACCTGACACTGCTAGGACGAAAGCGTGGGGAGCGAATG	d__Bacteria; p__Patescibacteria; c__Parcubacteria; o__Parcubacteria; f__Parcubacteria; g__Parcubacteria; s__uncultured_bacterium	0.998982	0	0	0	0	0	0	0	2	0	0	0
54a9ba48a5090662cbec615bea0be4b3	TACGGAGGATCCAAGCGTTATCCGGAATTACTGGGCGTAAAGAGTTGCGTAGGCGGCATAGTAAGCAGGTCGTGAAAGCGTGTGGCTCAACCATACTCACATTATCTGAACTGCTAAGCTAGAGGACGAGAGAGGTCACTGGAATTCCTAGTGTAGGAGTGAAATCCGTAGATATTAGGAGGAACACCAATGGCGTAGGCAGGTGACTGGCTCGTTCCTGACGCTCAGGCACGAAAGCGTGGGGAGCAAACG	d__Bacteria; p__Patescibacteria; c__Saccharimonadia; o__Saccharimonadales	0.999979	0	0	0	0	7	0	0	0	0	0	0
b706e694ea68ca09fde805c74aefe165	AACGTAGGAGGCGAGCGTTACTCGGAATCACTGGGCTTAAAGGGCGCGTAGGCGGCGAGCAAAGTCGGGTGTGAAATCCTTCGGCTCAACCGAAGAACCGCATTCGATACTGGCTTGCTGGAGTGCGGGAGGGGAGAGTGGAACTCCAGGTGTAGCGGTGAAATGCGTAGATATCTGGAGGAACGCCGGTGGCGAAAGCGACTTTCTGGACTGTAACTGACGCTGAGGCTCGAAAGCCAGGGGAGCGAACG	d__Bacteria; p__Planctomycetota	0.94571	0	0	0	0	5	0	0	0	0	0	0
6c3400626283e2731d2fa0b3e7252d0c	GACAGAGGAGGCAAGCGTTGTTCGGAATCATTGGGCTTAAAGCGCGTGTAGGCGGCTCCGTAAGTGTCTTGTGAAAGCCCACGGCTCAACCGTGGAACTGCTGGGCATACTGCGGAGCTTGAGGTTGGTAGAGGTGCCTGGAACTCTTGGTGGAGCGGTGAAATGTGTAGATATCAAGAGGAACGCCGGAGGCGAAAGCGGGGCACTGGGCCAAATCTGACGCTGAGACGCGAAAGCGTGGGGATCAAACA	d__Bacteria; p__Planctomycetota; c__Phycisphaerae; o__mle1-8; f__mle1-8; g__mle1-8	0.980609	0	0	0	0	5	0	0	0	0	0	0
a41a5952a306cc347965f7ed1bff295d	GACAGAGGAGGCAAGCGTTGTTCGGAATTACTGGGCTTAAAGCGCGTGTAGGCGGCTGCGCAAGCGTCTTGTGAAATCCTGCCGCTCAACGGTAGAACTGCAGGGCGAACTGCGCAGCTTGAGGTTGGTAGAGGCGCCTGGAACTCTAGGTGGAGCGGTGAAATGCGTAGATATCTAGAGGAACGCCAGAAGCGAAAGCGGGGCGCTGGGCCAAATCTGACGCTGAGACGCGAAAGCGTGGGGAGCAAACA	d__Bacteria; p__Planctomycetota; c__Phycisphaerae; o__mle1-8; f__mle1-8; g__mle1-8; s__uncultured_bacterium	0.930602	0	0	0	0	5	0	0	0	0	0	0
f1ab91e7d01e0b86ac79eb3575a8548b	GACGGAGGTGGCGAGCGTTACTCGGATTCACTGGGCTTAGAGCGGGTGCAGGCGGCTGCGCAAGTCTGGAGTGAAAGCCCTCGGCTCAACCGAGGAATTGCTTTGGATACTGCGCGGCTTGAGGCAGGTAGGGGCAAGTGGAACGTTTGGTGTAGCGGTGAAATGCGTAGATATCAAACGGAACGCCGGTGGTGAAGACGGCTTGCTGGACCTGTCCTGACGCTCAGACCCGAAAGCGTGGGGAGTGAACC	d__Bacteria; p__Planctomycetota; c__Phycisphaerae; o__mle1-8; f__mle1-8; g__mle1-8; s__uncultured_Schlesneria	0.999991	0	0	0	0	0	0	2	0	0	0	0
5875de021b3003d06aa7cc0e56cc1e41	TACAGAGGCCACGAGCGTTAATCGGAATCACTGGGCTTAAAGGGTGCGTAGGCGGGTTTGCAAGCGTTTTGTGAAAGCCCCCGGCTCAACCGGGGAACAGCAGAGCGAACTGCAAATCTTGAGGCAAGTAGGCGCGGGAAGAACAGTCGGTGGAGCGGTGAAATGCGTAGATATCGACTGGAATGCCGATGGTGAAGACGTCCCGCTGGGCTTGTCCTGACGCTGAGGCACGAAAGCGTGGGGAGCAAACA	d__Bacteria; p__Planctomycetota; c__Phycisphaerae; o__Phycisphaerales; f__Phycisphaeraceae; g__SM1A02	0.99316	0	0	0	0	6	0	0	0	0	0	0
961e6cf18abef9e682083141cc68d889	TACGAGTGGTCCAAGCGTTAGTCGGAATCACTGGGCTTAAAGGGTGCGTAGGCGGGCTTGTAAGTGCTTTGTGAAATCCCCGGGCTCAACCCGGGAATTGCAGGGCATACTGCGAGCCTTGAGGAATCTAGAGGCCGGCGGAACGATAGGTGGAGCGGTGGAATGCGTAGATATCTATCGGAACGCCAAAGGTGAAGACAGCCGGCTGGGGATTTCCTGACGCTGAGGCACGAAAGCGTGGGGATCAAACA	d__Bacteria; p__Planctomycetota; c__Phycisphaerae; o__Phycisphaerales; f__Phycisphaeraceae; g__SM1A02	0.973512	0	0	0	0	6	0	0	0	0	0	0
cb1d1da4674c78340fd557da17a1820a	GACAGGGGTCTCGAGCGTTAATCGGAATTACTGGGCTTAAAGGGTGCGTAGGCCGGCCCGCAAGTGCTTTGTGAAATCCCCCGGCTCAACCGGGGAACAGCTCGGCATACTGCGGGTCTTGAGGAAGGTAGGGGTCGCCAGAACTGTAGGTGGAGCGGTGAAATGCGTAGATATCTACAGGAATGCCGATGGTGAAGGCGGGCGACTGGGCCTTTCCTGACGCTGAGGCACGAAAGCGTGGGGAGCAAACA	d__Bacteria; p__Planctomycetota; c__Phycisphaerae; o__Phycisphaerales; f__Phycisphaeraceae; g__SM1A02; s__uncultured_prokaryote	0.985585	2	0	0	0	0	0	0	0	0	0	0
ad360edd9296093c451eb888d8d9028a	GACGAACCGTGCGAACGTTGTTCGGGATCACTGGGCTTAAAGGGCGCGTAGGCGGGCCGCAAAGTCAGGGGTGAAATCCTCCAGCTCAACTGGAGAACTGCCTTTGATACTGGCGGTCTGGAGTAAGGTAGGGGCATGCGGAACTGATGGTGGAGCGGTGAAATGTGTTGATATCATCAGGAACTCCGGTGGCGAAAGCGGCGTGCTGGACCTTTACTGACGCTGAGGCGCGAAAGCCAGGGGAGCAAACG	d__Bacteria; p__Planctomycetota; c__Planctomycetes; o__Gemmatales; f__Gemmataceae	0.995505	0	0	0	0	5	0	0	0	0	0	0
f9c1be61d23b34bacea024f0929f1f2e	GACGAACCGTGCGAACGTTGTTCGGAATCACTGGGCTTAAAGGGCGCGTAGGCGGTCTGTCAAGTCTGGGGTGAAATCTTTCGGCTTAACCGGAAAATGGCCTTAGATACTGATGGGCTAGAGGGAGATAGAGGTGGCTGGAACTACCAGTGGAGCGGTGAAATGCGTTGATATTGGTAGGAACGCCAGAGGCGAAGGCGAGCCGCTGGATCTCTTCTGACGCTGATGCGCGAAAGCTAGGGGAGCGAACG	d__Bacteria; p__Planctomycetota; c__Planctomycetes; o__Gemmatales; f__Gemmataceae; g__uncultured	0.980819	0	0	0	0	3	0	0	0	0	0	0
148163b176aacf27e6cab452f9fac008	GACGAACCGTGCAAACGTTGTTCGGAATCACTGGGCTTAAAGGGCGCGTAGGCGGGTGAGCAAGTCTGGGGTGAAATCTTTCGGCTTAACCGGAAAATGGCCCTGGATACTGCTTGTCTCGAGGAAGGTAGGGGCAGATGGAACTTCCGGTGGAGCGGTGAAATGCGTAGATATCGGAAGGAACGCCGGTGGCGAAAGCGATCTGCTGGACCTTTTCTGACGCTGAGGCGCGAAAGCCAGGGTAGCGAACG	d__Bacteria; p__Planctomycetota; c__Planctomycetes; o__Gemmatales; f__Gemmataceae; g__uncultured	0.969916	0	0	0	0	3	0	0	0	0	0	0
bff959773ed8a3a9f3724a0bda1b60ae	GACGAACCGTACGAACGTTATTCGGAATCACTGGGCTTAAAGGGTGCGTAGGCGGTGCGGAAAGTTGGGTGTGAAATCCCTCGGCTCAACCGAGGAATTGCGCCCAAAACTGCCGTGCTAGAGGAAGACAGAGGTGAGCGGAACTTAGGGTGGAGCGGTGAAATGCGTTGATATCCTAAGGAACACCAGTGGCGAAGGCAGCTTGCTGGGCTATTGCTGACGCTCAGGTACGAAAGCGTGGGGAGCGAACG	d__Bacteria; p__Planctomycetota; c__Planctomycetes; o__Pirellulales; f__Pirellulaceae	0.999705	0	0	0	0	5	0	0	0	0	0	0
ecb6c5a8eef7540dfff388b9f18dcd7f	TACGGAATGTGCAAACGTTATTCGGAATCACTGGGCTTAAAGAGTCCGTAGGCGGCTCGTTAGTTGAGGTGTGAAATCCCACGGCTCAACCGTGGAATTGCGCTTCAAACCGGCGAGCTAGAGGAAGATAGAGGTGGGCGGAACTGATGGTGGAGCGGTGAAATGCGTTGATATCATCAGGAACACCGGAGGCGAAAGCGGTCCACTGGGTCTTTTCTGACGCTGAGGGACGAAAGCTAGGGGAGCGAACG	d__Bacteria; p__Planctomycetota; c__Planctomycetes; o__Pirellulales; f__Pirellulaceae; g__Pirellula	0.772025	0	0	0	0	3	0	0	0	0	0	0
9e0458975c484ac0cae8929e8dc8e92b	TACGAACTGTGCAAACGTTATTCGGAATCACTGGGCTTAAAGGGTGCGTAGGCGGTCGCACAAGTCAGGTGTGAAATCCCCCGGCTCAACCGGGGAACAGCGCTTGAAACTAGGTGACTGGAGTGAGGTAAGGGTACGCGGAACTTCTGGTGGAGCGGTGAAATGTGTAGATATCAGAAGGAACGCCGGTGGCGAAAGCGGCGTACTGGGCCTTGTCTGACGCTGAGGCACGAAAGCTAGGGAAGTGAACG	d__Bacteria; p__Planctomycetota; c__Planctomycetes; o__Planctomycetales; f__Schlesneriaceae; g__Planctopirus	0.999984	0	0	0	0	5	0	0	0	0	0	0
628f8e4ca0287522a4063d19ec14b997	TACGAACTGTGCGAACGTTATTCGGAATCACTGGGCTTAAAGGGTGCGTAGGCGGTTATCTAAGTCAGGTGTGAAATCTCTCGGCTCAACCGGGAAACTGCGCTTGAAACTGGGTGACTGGAGGGATGCAGGGGTGTGTGGAACTTCCGGTGGAGCGGTGAAATGTGTAGATATCGGAAGGAACGCCAGCAGCGAAAGCGGCACACTGGGCATTTACTGACGCTGAGGCACGAAAGCTAGGGGAGTGAACG	d__Bacteria; p__Planctomycetota; c__Planctomycetes; o__Planctomycetales; f__Schlesneriaceae; g__Schlesneria	0.999913	0	0	0	0	15	0	0	0	0	0	0
2185d1d00c0b978d7071a1cc96b401bf	TACATACTGTGCGAACGTTATTCGGATTCACTGGGCTTAGAGGGTGCGTAGGCGGCTTGTTAAGTAGGGTGTGAAAGCCCCCAGCTCAACTGGGGAACTGCACTCTATACTGGCGAGCTAGGGTGAGATAGGGGTGTGTGGAACTGCCAGTGGAGCGGTGAAATGTGTTGATATTGGCAGGAACGCCGGTGGCGAAAGCGACACACTGGGTCTCAACTGACGCTGAGGCACGAAAGCCAGGGGAGCGAACG	d__Bacteria; p__Planctomycetota; c__Planctomycetes; o__Planctomycetales; f__uncultured; g__uncultured	0.999181	0	0	0	0	4	0	0	0	0	0	0
2eb2c764d7027117e23ac1808aea0080	GACGAACCGTGCGAACGTTACTCGGAATCACTGGGCTTAAAGCGCACGTAGGCGGCGACATAAGTTAGAGGTGAAATCCCATCGGCTCAACCGTGGAACTGCCTCTAATACTGTGTTGCTTGAGGGAGAACGGGGCATTCGGAACTTCCGGTGGAGCGGTGAAATGTGTTGATATCGGAAGGAACGCCGGTGGCGAAAGCGGAATGCTGGGTCTCTTCTGACGCTCAGGTGCGAAAGCTAGGGTAGCGAACG	d__Bacteria; p__Planctomycetota; c__Planctomycetes; o__uncultured; f__uncultured; g__uncultured; s__uncultured_Planctomycetaceae	0.828777	0	0	0	0	4	0	0	0	0	0	0
8761c421814595778aadae1d3395de35	TACGAAGGGGACTAGCGTTGTTCGGATTTACTGGGCGTAAAGCGCATGTAGGCGGTTTATCAAGTTAGAGGTGAAATCCTTGGGCTCAACCCGAGAATTGCCTTTGGTACTGATAAGCTAGAGTATGATAGAGGATAATGGAACTCCCAGTGTAGAGGTGGAATTTGTAGATATTGGGAAGAACACCAGTGGCGAAAGCGGTTATCTGGATCATTACTGACGCTGAGATGCGAAAGCGTGGGGAGCAAACA	d__Bacteria; p__Proteobacteria; c__Alphaproteobacteria	0.962274	37	0	0	0	67	0	0	0	0	0	0
d4f518130d95513f0273d75c867e0cde	TACGAAGGGGACTAGCGTTGTTCGGATTTACTGGGCGTAAAGCGCATGTAGGCGGTTTATCAAGTTAGAGGTGAAATCCTTGGGCTCAACCCGAGAATTGCCTTTGATACTGGTAAGCTAGAGTATGATAGAGGATGATGGAACTCCGAGTGTAGAGGTGGAATTTGTAGATATTCGGAAGAACACCAGTGGCGAAAGCGGTCATCTGGATCATTACTGACGCTGAGATGCGAAAGCGTGGGGAGCAAACA	d__Bacteria; p__Proteobacteria; c__Alphaproteobacteria	0.982917	0	0	0	0	27	0	0	0	0	0	0
a4eece4f05cdfae542bf4816934694c2	TACGAAGGGGGCTAGCGTTGTTCGGAATTACTGGGCGTAAAGGGCGCGTAGGCGGTTTAACAAGTTGGGTGTGAAAGCCCAGGGCTCAACCCTGGAACTGCACTCAAGACTGTTTTACTTGAATTCGGTAGAGGTTGGTGGAATTCCCAGTGTAGAGGTGAAATTCGTAGAGATTAGGAAGAACACCCGTGGCGAAGGCGGCCAACTGGACCGACATTGACGCTGAGGCGCGAAAGCGTGGGGAGCAAACA	d__Bacteria; p__Proteobacteria; c__Alphaproteobacteria	0.99176	0	0	0	0	12	0	0	0	0	0	0
78441901d7ac160da1e74f8937e12b0c	TACGAAGGGGACTAGCGTTGTTCGGATTTACTGGGCGTAAAGCGCATGTAGGCGGTTTATCAAGTTAGAGGTGAAATCCTTGGGCTCAACCCGAGAATTGCCTTTGATACTGGTAAGCTAGAGTATGATAGAGGATGATGGAACTTCCAGTGTAGAGGTGGAATTTGTAGATATTGGAAAGAACACCAGTGGCGAAAGCGGTCATCTGGATCATTACTGACGCTGAGATGCGAAAGCGTGGGGAGCAAACA	d__Bacteria; p__Proteobacteria; c__Alphaproteobacteria	0.97556	0	0	0	0	9	0	0	0	0	0	0
e3b5ffe5b9d62ae274be8299aefecd48	TACGAAGGGTGCAAGCGTTGTTCGGTTTTACTGGGCGTAAAGCGTATGTAGGCGGATTATTAAGTCAGTGGTGAAAGCCCGAGGCTCAACCTCGGAACTGCCATTGAAACTAATAGTCTAGAGTATGATAGAGGATAACGGAACTCCGAGTGTAGAGGTGGAATTCGTAGATATTCGGAAGAACACCAGTGGCGAAAGCGGTTATCTGGATCATTACTGACGCTGAGATACGAAAGCGTGGGGAGCAAACA	d__Bacteria; p__Proteobacteria; c__Alphaproteobacteria	0.933482	0	0	0	0	8	0	0	0	0	0	0
668f85edab82175c7874c0df170e6d75	TACGGAGGGGGCTAGCGTTGTTCGGAATTACTGGGCGTAAAGCGCACGTAGGCGGTTGTGCATGTCAGATGTGAAAGCCCCGGGCTTAACCTGGGAATTGCATTTGAAACTGCGCGGCTAGAGGCCGGAAGAGGGTAGTGGAATTCCCAGTGTAGAGGTGAAATTCGTAGATATTGGGAAGAACACCAGTGGCGAAGGCGGCTACCTGGTCCGGTTCTGACGCTGAGGTGCGAAAGCGTGGGGAGCAAACA	d__Bacteria; p__Proteobacteria; c__Alphaproteobacteria	0.990703	0	0	0	0	0	7	0	0	0	0	0
2aadcb1ed89fd32dc1a4dcd44e69ea7c	TACGAAGGGGGCTAGCGTTGTTCGGAATTACTGGGCGTAAAGCGCACGTAGGCGGATATTTAAGTCAGGGGTGAAATCCCGGGGCTCAACCCCGGAACTGCCTTCAAAACTATTGGTCTGGAGTTCGAGAGAGGTGAGTGGAATACCGAGTGTAGAGGTGAAATTCGTAGATATTCGGTGGAACACCAGTGGCGAAGGCGGCTCACTGGCTCGATACTGACGCTGAGGTGCGAAAGCGTGGGGAGCGAACA	d__Bacteria; p__Proteobacteria; c__Alphaproteobacteria	0.999994	0	0	0	0	6	0	0	0	0	0	0
373fa19aeee72c66d24a5a6a851eccac	TACGAAGGGGGCTAGCGTTGTTCGGAATTACTGGGCGTAAAGGGCGCGTAGGCGGTTTGATAAGTTGGGTGTGAAAGCCCAGGGCTCAACCCTGGAATTGCACTCAAGACTGTCTTACTTGAATTCGGTAGAGGATGGTGGAATTCCCAGTGTAGAGGTGAAATTCGTAGAGATTGGGAAGAACACCCGTGGCGAAGGCGGCCATCTGGACCGACATTGACGCTGAGGCGCGAAAGCGTGGGGAGCAAACA	d__Bacteria; p__Proteobacteria; c__Alphaproteobacteria	0.996051	0	0	0	0	4	0	0	0	0	0	0
90258a8d7a7a014c9061d7c6be554367	TACGAAGGGGGCTAGCGTTGCTCGGAATTACTGGGCGTAAAGGGCGCGTAGGCGGCGGCCCAAGTCAGGCGTGAAATTCCTGGGCTCAACCTGGGGACTGCGCTTGATACTGGGTTGCTTGAGGATGGAAGAGGCTCGTGGAATTCCCAGTGTAGAGGTGAAATTCGTAGATATTGGGAAGAACACCGGTGGCGAAGGCGGCGAGCTGGTCCATTACTGACGCTGAGGCGCGACAGCGTGGGGAGCAAACA	d__Bacteria; p__Proteobacteria; c__Alphaproteobacteria; o__Acetobacterales; f__Acetobacteraceae; g__Roseomonas	0.979669	3	0	0	0	0	0	0	0	0	0	0
b6a5a9144d46bfd2bd763a90e6da9b6f	TACGAAGGGGGCTAGCGTTGTTCGGAATTACTGGGCGTAAAGGGCGCGTAGGCGGTGTGTCAAGTCAGGCGTGAAAGCCCCGGGCTCAACCTGGGAACCGCGCTTGAGACTGGCACGCTAGAGTTCGGGAGAGGATGGTGGAATTCCCAGTGTAGAGGTGAAATTCGTAGATATTGGGAAGAACACCGATGGCGAAGGCAGCCATCTGGACCGACACTGACGCTGAGGCGCGAAAGCGTGGGGAGCAAACA	d__Bacteria; p__Proteobacteria; c__Alphaproteobacteria; o__Azospirillales; f__Azospirillaceae; g__Skermanella	0.996199	0	0	0	0	5	0	0	0	0	0	0
310c9403b8d50468fb64c17b3f175497	TACGAAGGGGGCTAGCGTTGCTCGGAATTACTGGGCGTAAAGGGAGCGTAGGCGGACATTTAAGTCAGGGGTGAAATCCCGGGGCTCAACCTCGGAATTGCCTTTGATACTGGGTGTCTTGAGTATGAGAGAGGTGTGTGGAACTCCGAGTGTAGAGGTGAAATTCGTAGATATTCGGAAGAACACCAGTGGCGAAGGCGACACACTGGCTCATTACTGACGCTGAGGCTCGAAAGCGTGGGGAGCAAACA	d__Bacteria; p__Proteobacteria; c__Alphaproteobacteria; o__Caulobacterales; f__Caulobacteraceae; g__Brevundimonas	0.999708	11	0	39	9	35	19	0	0	0	0	0
efa421954fef476d45795cdf9a45bb3d	TACGAAGGGGGCTAGCGTTGCTCGGAATTACTGGGCGTAAAGGGAGCGTAGGCGGACATTTAAGTCAGGGGTGAAATCCCAGAGCTCAACTCTGGAACTGCCTTTGATACTGGATGTCTTGAGTGTGAGAGAGGTAAGTGGAACTCCGAGTGTAGAGGTGAAATTCGTAGATATTCGGAAGAACACCAGTGGCGAAGGCGACTTACTGGCTCATTACTGACGCTGAGGCTCGAAAGCGTGGGGAGCAAACA	d__Bacteria; p__Proteobacteria; c__Alphaproteobacteria; o__Caulobacterales; f__Caulobacteraceae; g__Brevundimonas	0.999958	0	0	0	0	13	0	0	0	0	0	0
463d41ab858335ad0bcd6cda3879117b	TACGAAGGGGGCTAGCGTTGCTCGGAATTACTGGGCGTAAAGGGAGCGTAGGCGGACTGTTAAGTTAGAGGTGAAAGCCCAGGGCTCAACCTTGGAATTGCCTTTGATACTGGCAGTCTTGAGTACGGAAGAGGTATGTGGAACTCCGAGTGTAGAGGTGAAATTCGTAGATATTCGGAAGAACACCAGTGGCGAAGGCGACATACTGGTCCGTTACTGACGCTGAGGCTCGAAAGCGTGGGGAGCAAACA	d__Bacteria; p__Proteobacteria; c__Alphaproteobacteria; o__Caulobacterales; f__Caulobacteraceae; g__Caulobacter	0.999329	0	0	0	0	20	0	0	0	0	0	0
19017a67e63b984d2319106005ae087c	TACGGAGGGGGCTAGCGTTGTTCGGAATTACTGGGCGTAAAGCGCACGTAGGCGGATTGTTAAGTTAGAGGTGAAAGCCCGGAGCTCAACTCCGGAATAGCCTTTGATACTGGCAGTCTAGAGTTCAGGAGAGGTGAGCGGAATTCCGAGTGTAGAGGTGAAATTCGTAGATATTCGGAGGAACACCAGAGGCGAAGGCGGCTCACTGGACTGATACTGACGCTGAGGTGCGAAAGCGTGGGGAGCAAACA	d__Bacteria; p__Proteobacteria; c__Alphaproteobacteria; o__Caulobacterales; f__Hyphomonadaceae; g__Hyphobacterium	0.996573	0	0	0	8	6	0	0	0	0	0	0
5d481a9fa95260371677b100b4c0089e	TACGAAGGGGGCTAGCGTTGTTCGGAATTACTGGGCGTAAAGCGCACGTAGGCGGACTTTTAAGTCAGATGTGAAATCCCGGGGCTCAACCTCGGAACTGCATTTGAAACTGGAAGTCTGGAGTTCAGGAGAGGTTAGCGGAATACCGAGTGTAGAGGTGAAATTCGTAGATATTCGGTGGAACACCAGTGGCGAAGGCGGCTAACTGGACTGATACTGACGCTGAGGTGCGAAAGTGTGGGGAGCAAACA	d__Bacteria; p__Proteobacteria; c__Alphaproteobacteria; o__Caulobacterales; f__Hyphomonadaceae; g__Hyphomonas	0.992898	0	0	0	0	6	0	0	0	0	0	0
16b4786c076a58c1a8a8bcfc0d5d68cb	TACGGAAGGGGCTAGCGTTGTTCGGAATTACTGGGCGTAAAGCGCGCGTAGGCGGCTTGGCAAGTGAGGCGTGAAAGTCCTGGGCTCAACCTGGGGACGGCGCTTCAGACTGCTTGGCTTGAGTCCGGGAGAGGGTGGTGGAATTCCGAGTGTAGAGGTGAAATTCGTAGATATTCGGAGGAACACCGGTGGCGAAGGCGGCCACCTGGCCCGGAACTGACGCTCAAGCGCGAAAGCGTGGGGAGCAAACA	d__Bacteria; p__Proteobacteria; c__Alphaproteobacteria; o__Defluviicoccales; f__Defluviicoccaceae; g__Defluviicoccus; s__uncultured_organism	0.709317	0	0	0	0	6	0	0	0	0	0	0
92d4c1627d972d29f7fb4a6e29bd6f3f	TACGGAGGGAGCTAGCGTTGTTCGGAATTACTGGGCGTAAAGCGCGCGTAGGCGGCTTTGCAAGTAGAGGGTGAAATCCCGGGGCTCAACCCCGGAACTGCCTTCTAAACTGCAGAGCTAGAATCCTGGAGAGGTGAGTAGAATTCCTAGTGTAGAGGTGAAATTCGTAGATATTAGGAAGAATACCAGTGGCGAAGGCGGCTCACTGGACAGGTATTGACGCTGAGGTGCGAAAGCGTGGGGAGCGAACA	d__Bacteria; p__Proteobacteria; c__Alphaproteobacteria; o__Kordiimonadales; f__Kordiimonadaceae; g__Kordiimonas; s__uncultured_bacterium	0.741827	3	0	0	0	0	0	0	0	0	0	0
8d17ab70b5255d6ab184697bb9be8ca5	TACGAATGTGGCAAGCGTTGTTCGGAATCACTGGGCGTAAAGAATGCGTAGGCGGCTTGACAAGTCAGGAGTGAAATCCCCAGGCTCAACCTGGGAACTGCTTTTGAAACTGTCTTGCTAGAGTCCCGGAGGGGTTGGCGGAATTCCGAGTGTAGAGGTGGAATTCGCAGATATTCGGAGGAACACCAGTGGCGTAGGCGGCCAACTGGACGGGAACTGACGCTGAGGCATGAAAGTGTGGGGAGCAAACA	d__Bacteria; p__Proteobacteria; c__Alphaproteobacteria; o__Micavibrionales; f__uncultured; g__uncultured	0.986955	0	0	0	0	5	0	0	0	0	0	0
a1c53b3916f7a718955f28fdb36e5220	TACGAAGGGGGCTAGCGTTGTTCGGAATTACTGGGCGTAAAGCGCGCGCAGGCGGTTTCTCAAGTCAGTGGTGAAAGCCCGGAGCTCAACTCCGGAACTGCCATTGAAACTGTGAAACTTGAGGACGAGAGAGGTGAGTGGAATTCCCAGTGTAGAGGTGAAATTCGTAGATATTGGGAAGAACACCGGTGGCGAAGGCGGCTCACTGGCTCGTTTCTGACGCTCAGGCGCGACAGCGTGGGGATCAAACA	d__Bacteria; p__Proteobacteria; c__Alphaproteobacteria; o__Micropepsales; f__Micropepsaceae; g__Micropepsaceae	0.756701	0	0	0	0	0	10	0	0	0	0	0
8c4d230f4433075e02f4cf415b135bb5	TACGGAGGGGGCTAGCGTTGTTCGGAATTACTGGGCGTAAAGCGCACGTAGGCGGCTATCCAAGTTGGGGGTGAAATCCCTGGGCTTAACCCAGGAACTGCCTTCAAAACTGGATGGCTAGAGTCCGAGAGAGGTGAGTGGAATTTCCAGTGTAGAGGTGAAATTCGTAGATATTGGAAAGAACACCAGTGGCGAAGGCGGCTCACTGGCTCGGTACTGACGCTGAGGTGCGACAGCGTGGGGAGCAAACA	d__Bacteria; p__Proteobacteria; c__Alphaproteobacteria; o__Parvibaculales; f__Parvibaculaceae; g__Parvibaculum	0.999955	0	0	0	0	5	0	0	0	0	0	0
28dd4058495e5648fa6340b83b736d5e	GACGAAGGGGGCTAGCGTTGTTCGGAATTACTGGGCGTAAAGCGAGTGTAGGTGGTCATCCAAGTTGGATGTGAAAGCCTTGAGCTCAACTCAAGAAATGCATTCAGGACTGAATGACTAGAGGACCGGAGAGGATAGTGGAATTCCCAGTGTAGTGGTGAAATACGTAGAGATTGGGAAGAACACCAGTGGCGAAGGCGGCTATCTGGACGGTTTCTGACACTAAGACTCGAAAGCGTGGGGAGCAAACA	d__Bacteria; p__Proteobacteria; c__Alphaproteobacteria; o__Reyranellales; f__Reyranellaceae; g__Reyranella	0.999999	0	0	0	0	3	0	0	0	0	0	0
0bad78ed7a4dfebe3eda41b01e6f3f39	TACGAAGGGGGCTAGCGTTGTTCGGAATTACTGGGCGTAAAGCGCGCGCAGGCGGTTTTGTAAGTTAGGGGTGAAATCCCCGGGCTCAACCTGGGAATGGCCTTTAAGACTGCAAGGCTAGAGGACGAGAGAGGTGAGTGGAATTCCCAGTGTAGAGGTGAAATTCGTAGATATTGGGAAGAACACCGGTGGCGAAGGCGGCTCACTGGCTCGCTTCTGACGCTGAGGCGCGAAAGCGTGGGGAGCAAACA	d__Bacteria; p__Proteobacteria; c__Alphaproteobacteria; o__Rhizobiales; f__A0839; g__A0839	0.96807	0	0	0	0	3	0	0	0	0	0	0
f5ddc6dfd2148a30f94edd323d2ace9a	TACGAAGGGGGCTAGCGTTGCTCGGAATCACTGGGCGTAAAGGGCGCGTAGGCGGCCGATCAAGTCGGAGGTGAAAGCCCAGGGCTCAACCCTGGAATGGCCTTCGATACTGGTTGGCTCGAGACCGGAAGAGGTAAGTGGAACTGCGAGTGTAGAGGTGAAATTCGTAGATATTCGCAAGAACACCAGTGGCGAAGGCGGCTCTCTGGTCTGCAACTGACGCTGAGGCTCGAAAGCATGGGTAGCGAACA	d__Bacteria; p__Proteobacteria; c__Alphaproteobacteria; o__Rhizobiales; f__Beijerinckiaceae	0.9735	2	0	0	0	0	0	0	0	0	0	0
e2387687b2a8e2e97b480beb6d3ed9ee	TACGAAGGGGGCTAGCGTTGTTCGGAATCACTGGGCGTAAAGGGTGCGCAGGCGGGATCTTAAGTCAGGGGTGAAATCCCGAGGCTCAACCTCGGAACTGCCCTTGATACTGGGGTTCTTGAGTCCGGAAGAGGTGGGTGGAACTGCGAGTGTAGAGGTGAAATTCGTAGATATTCGCAAGAACACCGGTGGCGAAGGCGGCCCACTGGTCCGGAACTGACGCTGAGGCATGACAGCGTGGGGAGCAAACA	d__Bacteria; p__Proteobacteria; c__Alphaproteobacteria; o__Rhizobiales; f__Beijerinckiaceae; g__1174-901-12	0.981381	0	0	0	0	4	0	0	0	0	0	0
ee037facf87aaf37cde094b56f49141c	TACGAAGGGGGCTAGCGTTGTTCGGAATCACTGGGCGTAAAGGGTGCGCAGGCGGGATCTTAAGTCAGGGGTGAAATCCCGAGGCTCAACCTCGGAACTGCCCTTGATACTGGGGTTCTTGAGTCCGGAAGAGGTGGGTGGAACTGCGAGTGTAGAGGTGAAGTTCGTAGATATTCGCAAGAACACCGGTGGCGAAGGCGGCCCACTGGTCCGGAACTGACGCTGAGGCACGACAGCGTGGGGAGCAAACA	d__Bacteria; p__Proteobacteria; c__Alphaproteobacteria; o__Rhizobiales; f__Beijerinckiaceae; g__1174-901-12	0.99352	0	0	0	2	0	0	0	0	0	0	0
669a7b5ba05ec02d2cef32eb3023db4a	TACGAAGGGGGCTAGCGTTGCTCGGAATCACTGGGCGTAAAGGGCGCGTAGGCGGCGTTTTAAGTCGGGGGTGAAAGCCTGTGGCTCAACCACAGAATGGCCTTCGATACTGGGACGCTTGAGTATGGTAGAGGTTGGTGGAACTGCGAGTGTAGAGGTGAAATTCGTAGATATTCGCAAGAACACCGGTGGCGAAGGCGGCCAACTGGACCATTACTGACGCTGAGGCGCGAAAGCGTGGGGAGCAAACA	d__Bacteria; p__Proteobacteria; c__Alphaproteobacteria; o__Rhizobiales; f__Beijerinckiaceae; g__Methylobacterium-Methylorubrum	0.999994	0	0	0	0	17	0	0	0	0	0	0
3a2ee886414d4f2de29b6cf0afe83bbd	TACGAAGGGGGCTAGCGTTGCTCGGAATCACTGGGCGTAAAGGGCGCGTAGGCGGCGTTTTAAGTCGGGGGTGAAAGCCTGTGGCTCAACCACAGAATGGCCTTCGATACTGGGACGCTTGAGTATGGTAGAGGTTGGTGGAACTGCGAGTGTAGAGGTGAAATTCGTAGATATTCGCAAGAACACCGGTGGCGAAGGCGGCCAACTGGGCCATTACTGACGCTGAGGCGCGAAAGCGTGGGGAGCAAACA	d__Bacteria; p__Proteobacteria; c__Alphaproteobacteria; o__Rhizobiales; f__Beijerinckiaceae; g__Methylobacterium-Methylorubrum	0.999975	8	0	0	0	0	0	0	0	0	0	0
db293d8fd63e1f7117d08c33f0466728	TACGAAGGGGGCTAGCGTTGCTCGGAATCACTGGGCGTAAAGGGCGCGTAGGCGGCCATTCAAGTCGGGGGTGAAAGCCTGTGGCTCAACCACAGAATTGCCTTCGATACTGTTTGGCTTGAGTATGGTAGAGGTCGGTGGAACTGCGAGTGTAGAGGTGAAATTCGTAGATATTCGCAAGAACACCAGTGGCGAAGGCGGCCGACTGGACCATTACTGACGCTGAGGCGCGAAAGCGTGGGGAGCAAACA	d__Bacteria; p__Proteobacteria; c__Alphaproteobacteria; o__Rhizobiales; f__Beijerinckiaceae; g__Methylobacterium-Methylorubrum	0.998028	0	0	0	7	0	0	0	0	0	0	0
206bff6689118d7c9587435e58598d78	TACGAAGGGGGCTAGCGTTGCTCGGAATCACTGGGCGTAAAGGGCGCGTAGGCGGCCATTCAAGTCGGGGGTGAAAGCCTGTGGCTCAACCACAGAATTGCCTTCGATACTGTTTGGCTTGAGTTTGGTAGAGGTTGGTGGAACTGCGAGTGTAGAGGTGAAATTCGTAGATATTCGCAAGAACACCAGTGGCGAAGGCGGCCAACTGGACCAATACTGACGCTGAGGCGCGAAAGCGTGGGGAGCAAACA	d__Bacteria; p__Proteobacteria; c__Alphaproteobacteria; o__Rhizobiales; f__Beijerinckiaceae; g__Methylobacterium-Methylorubrum	0.993771	0	0	0	0	5	0	0	0	0	0	0
a5a54921d3ca2e0cca2ea410e969ad56	TACGAAGGGGGCTAGCGTTGCTCGGAATCACTGGGCGTAAAGGGCGCGTAGGCGGCTGATTTAGTCGAGGGTGAAAGCCCGTGGCTCAACCACGGAATGGCCTTCGATACTGATTGGCTTGAGACCGGAAGAGGACAGCGGAACTGCGAGTGTAGAGGTGAAATTCGTAGATATTCGCAAGAACACCAGTGGCGAAGGCGGCTGTCTGGTCCGGTTCTGACGCTGAGGCGCGAAAGCGTGGGGAGCAAACA	d__Bacteria; p__Proteobacteria; c__Alphaproteobacteria; o__Rhizobiales; f__Beijerinckiaceae; g__Methylobacterium-Methylorubrum	0.999978	0	0	0	0	3	0	0	0	0	0	0
c17d70b7bd8131c8eca2fd7579caa9da	TACGAAGGGGGCTAGCGTTGCTCGGAATCACTGGGCGTAAAGGGCGCGTAGGCGGCCTTGTAAGTTGGGGGTGAAAGCCCGTGGCTCAACCACGGAATTGCCTTCGATACTGCTTGGCTTGAGTGTGGTAGAGGTTGGTGGAACTGCGAGTGTAGAGGTGAAATTCGTAGATATTCGCAAGAACACCGGTGGCGAAGGCGGCCAACTGGACCATCACTGACGCTGAGGCGCGAAAGCGTGGGGAGCAAACA	d__Bacteria; p__Proteobacteria; c__Alphaproteobacteria; o__Rhizobiales; f__Beijerinckiaceae; g__Methylobacterium-Methylorubrum; s__Methylobacterium_jeotgali	0.968361	7	0	0	17	0	33	0	0	0	0	0
4bfcb336ae1d404eabe0d635816f6318	TACGAAGGGGGCTAGCGTTGTTCGGAATCACTGGGCGTAAAGCGCACGTAGGCGGATCTTTAAGTCAGGGGTGAAATCCCGAGGCTCAACCTCGGAACTGCCTTTGATACTGGAGGTCTCGAGTCCGGGAGAGGTGAGTGGAACTGCGAGTGTAGAGGTGAAATTCGTAGATATTCGCAAGAACACCAGTGGCGAAGGCGGCTCACTGGCCCGGTACTGACGCTGAGGTGCGAAAGCGTGGGGAGCAAACA	d__Bacteria; p__Proteobacteria; c__Alphaproteobacteria; o__Rhizobiales; f__Beijerinckiaceae; g__Methylocystis	0.756068	0	0	0	0	6	0	0	0	0	0	0
125a022d78f7b09548f57c1e63ec0d13	TACGAAGGGGGCTAGCGTTGTTCGGAATCACTGGGCGTAAAGGGCGCGTAGGCGGCTTTATAAGTCGGGGGTGAAAGCCTGTGGCTCAACCACAGAATTGCCTTCGATACTGTAGAGCTTGAGACCGGAAGAGGTAAGTGGAACTGCGAGTGTAGAGGTGAAATTCGTAGATATTCGCAAGAACACCAGTGGCGAAGGCGGCTTACTGGTCCGGTTCTGACGCTGAGGCGCGAAAGCGTGGGGAGCAAACA	d__Bacteria; p__Proteobacteria; c__Alphaproteobacteria; o__Rhizobiales; f__Beijerinckiaceae; g__Microvirga	0.987667	0	0	17	0	0	0	0	0	0	0	0
4045afcca85cb1e0ac849546115d7e01	TACGAAGGGGACTAGCGTTGTTCGGAATCACTGGGCGTAAAGCGCACGTAGGCGGATTTGTAAGTCAGGGGTGAAATCCCGGGGCTCAACCTCGGAACTGCCTTTGATACTGCGGATCTCGAGTCCGATAGAGGTGGGTGGAATTCCTAGTGTAGAGGTGAAATTCGTAGATATTAGGAAGAACACCGGTGGCGAAGGCGGCCCACTGGATCGGTACTGACGCTGAGGTGCGAAAGCGTGGGGAGCAAACA	d__Bacteria; p__Proteobacteria; c__Alphaproteobacteria; o__Rhizobiales; f__Hyphomicrobiaceae; g__Hyphomicrobium	0.968333	16	0	0	0	0	0	0	0	0	0	0
5a90206fcbcfe754991f0b5cdd31b59d	TACGAAGGGGGCTAGCGTTGTTCGGAATTACTGGGCGTAAAGCGCACGTAGGCGGATTTGTTAGTCAGGGGTGAAATCCCGGGGCTCAACCTCGGAACTGCCTTTGATACTGCAAGTCTTGAGTCCGGAAGAGGTGAGTGGAATTCCTAGTGTAGAGGTGAAATTCGTAGATATTAGGAAGAACACCAGTGGCGAAGGCGGCTCACTGGTCCGGTACTGACGCTGAGGTGCGAAAGCGTGGGGAGCAAACA	d__Bacteria; p__Proteobacteria; c__Alphaproteobacteria; o__Rhizobiales; f__Hyphomicrobiaceae; g__Hyphomicrobium	0.901737	0	0	0	0	9	0	0	0	0	0	0
96c6784015c064785f57a4b8f07d5d92	TACGAAGGGAGCTAGCGTTGTTCGGAATCACTGGGCGTAAAGCGCACGTAGGCGGACTTGTCAGTCAGGGGTGAAATCCCGGGGCTCAACCTCGGAACTGCCTCTGATACAGCAAGTCTTGAGTCCGGAAGAGGTGGGTGGAATTCCTAGTGTAGAGGTGAAATTCGTAGATATTAGGAAGAACACCGGTGGCGAAGGCGGCCCACTGGTCCGGTACTGACGCTGAGGTGCGAAAGCGTGGGGAGCAAACA	d__Bacteria; p__Proteobacteria; c__Alphaproteobacteria; o__Rhizobiales; f__Hyphomicrobiaceae; g__Pedomicrobium	0.864907	0	0	0	0	0	13	0	0	0	0	0
0850f58027a42ef7de007d89cd1b1b62	TACGAAGGGAGCTAGCGTTGTTCGGAATCACTGGGCGTAAAGCGCACGTAGGCGGATGTGTCAGTCAGGGGTGAAATCCCGGAGCTCAACTTCGGAACTGCCTTTGATACAGCACGTCTTGAGTCCGATAGAGGTGGGTGGAATTCCTAGTGTAGAGGTGAAATTCGTAGATATTAGGAAGAACACCGGTGGCGAAGGCGGCCCACTGGATCGGTACTGACGCTGAGGTGCGAAAGCGTGGGGAGCAAACA	d__Bacteria; p__Proteobacteria; c__Alphaproteobacteria; o__Rhizobiales; f__Hyphomicrobiaceae; g__Pedomicrobium	0.986331	0	0	0	0	0	8	0	0	0	0	0
68f984e105dd6fd021fe332b04ca32b7	TACGGAGGGGGCTAGCGTTGTTCGGAATTACTGGGCGTAAAGCGCACGTAGGCGGACTTGTAAGTCAGGGGTGAAATCCCGGGGCTCAACCTCGGAACTGCCTTTGATACTGCAAGTCTCGAGTCCGGAAGAGGTGAGTGGAATTCCTAGTGTAGAGGTGAAATTCGTAGATATTAGGAAGAACACCAGTGGCGAAGGCGGCTCACTGGTCCGGTACTGACGCTGAGGTGCGAAAGCGTGGGGAGCAAACA	d__Bacteria; p__Proteobacteria; c__Alphaproteobacteria; o__Rhizobiales; f__Methyloligellaceae	0.722604	0	0	0	0	0	22	0	0	0	0	0
0ce1721648ba93c7065b20c77c9f0bf1	TACGGAGGGGACTAGCGTTGTTCGGAATTACTGGGCGTAAAGCGCACGTAGGCGGATTTGTAAGTCAGGGGTGAAATCCCGGGGCTCAACCCCGGAACTGCCTTTGATACTGCAAATCTCGAGTCCGGAAGAGGTGAGTGGAATTCCTAGTGTAGAGGTGAAATTCGTAGATATTAGGAAGAACACCAGTGGCGAAGGCGGCTCACTGGTCCGGTACTGACGCTGAGGTGCGAAAGCGTGGGGAGCAAACA	d__Bacteria; p__Proteobacteria; c__Alphaproteobacteria; o__Rhizobiales; f__Methyloligellaceae; g__uncultured	0.875725	28	0	0	0	0	0	0	0	0	0	0
0ba084b9e4c3cbb516304598de731137	TACGAAGGGGGCTAGCGTTGTTCGGAATCACTGGGCGTAAAGCGCACGTAGGCGGACCGTTAAGTCGGAGGTGAAATCCTGGGGCTCAACCCCAGAACTGCCTTCGATACTGGCGGTCTCGAGTCCGGAAGAGGTGAGTGGAACTGCCAGTGTAGAGGTGAAATTCGTAGATATTGGCAAGAACACCAGTGGCGAAGGCGGCTCACTGGTCCGGTACTGACGCTGAGGTGCGAAAGCGTGGGGAGCAAACA	d__Bacteria; p__Proteobacteria; c__Alphaproteobacteria; o__Rhizobiales; f__Pleomorphomonadaceae; g__uncultured; s__uncultured_bacterium	0.87125	0	0	0	0	52	0	0	0	0	0	0
a95e1eb4e47e1768f94ddc1b1d3d1dc7	TACGAAGGGGGCTAGCGTTGTTCGGATTTACTGGGCGTAAAGCGCACGTAGGCGGACTTTTAAGTCAGGGGTGAAATCCCGGGGCTCAACCCCGGAACTGCCTTTGATACTGGAAGTCTTGAGTATGGTAGAGGTGAGTGGAATTCCGAGTGTAGAGGTGAAATTCGTAGATATTCGGAGGAACACCAGTGGCGAAGGCGGTTCACTGGACCATTACTGACGCTGAGGTGCGAAAGCGTGGGGAGCAAACA	d__Bacteria; p__Proteobacteria; c__Alphaproteobacteria; o__Rhizobiales; f__Rhizobiaceae	0.999606	0	0	0	0	11	0	0	0	0	0	0
262ac7e5948420ff99598d8c86d02334	TACGAAGGGGGCTAGCGTTGTTCGGAATTACTGGGCGTAAAGCGCACGTAGGCGGACATTTAAGTCAGGGGTGAAATCCCGGGGCTCAACCCCGGAACTGCCTTTGATACTGGGTGTCTTGAGTCCGGAAGAGGTGAGTGGAATTGCGAGTGTAGAGGTGAAATTCGTAGATATTCGCAGGAACACCAGTGGCGAAGGCGGCTCACTGGTCCGGTACTGACGCTGAGGTGCGAAAGCGTGGGGAGCAAACA	d__Bacteria; p__Proteobacteria; c__Alphaproteobacteria; o__Rhizobiales; f__Rhizobiaceae	0.990343	0	0	0	7	0	0	0	0	0	0	0
2a22c9b0bbd3da0cb641b68e8c7c5dea	TACGAAGGGGGCTAGCGTTGTTCGGAATTACTGGGCGTAAAGCGCACGTAGGCGGATTGTTAAGTTAGGGGTGAAATCCCAGGGCTCAACCCTGGAACTGCCTTTAATACTGGCAATCTCGAGTCCGAGAGAGGTGAGTGGAATTCCGAGTGTAGAGGTGAAATTCGTAGATATTCGGAGGAACACCAGTGGCGAAGGCGGCTCACTGGCTCGGTACTGACGCTGAGGTGCGAAAGCGTGGGGAGCAAACA	d__Bacteria; p__Proteobacteria; c__Alphaproteobacteria; o__Rhizobiales; f__Rhizobiaceae	0.997998	0	0	0	0	0	0	6	0	0	0	0
7cebe9a0920eb3e1679c0f083b90fc9f	TACGAAGGGGGCTAGCGTTGTTCGGAATTACTGGGCGTAAAGCGCACGTAGGCGGATATTTAAGTCAGGGGTGAAATCCCGGGGCTCAACCCCGGAACTGCCTTTGATACTGGGTATCTCGAGTCCGAGAGAGGTGAGTGGAATTCCGAGTGTAGAGGTGAAATTCGTAGATATTCGGAGGAACACCAGTGGCGAAGGCGGCTCACTGGCTCGGTACTGACGCTGAGGTGCGAAAGCGTGGGGAGCAAACA	d__Bacteria; p__Proteobacteria; c__Alphaproteobacteria; o__Rhizobiales; f__Rhizobiaceae; g__Mesorhizobium	0.896098	0	0	0	0	5	0	0	0	0	0	0
fa17477e79182aefea63652b09df2caa	TACGAAGGGGGCTAGCGTTGTTCGGAATTACTGGGCGTAAAGCGCACGTAGGCGGATTGTTAAGTCAGAGGTGAAATCCCGGAGCTCAACTTCGGAACTGCCTTTGATACTGGCAATCTCGAGTCCGGAAGAGGTTAGTGGAATTCCCAGTGTAGAGGTGAAATTCGTAGATATTGGGAAGAACACCAGTGGCGAAGGCGGCTAACTGGTCCGGTACTGACGCTGAGGTGCGAAAGCGTGGGGAGCAAACA	d__Bacteria; p__Proteobacteria; c__Alphaproteobacteria; o__Rhizobiales; f__Rhizobiales_Incertae_Sedis; g__uncultured	0.97854	0	0	0	0	0	16	0	0	0	0	0
3e7ab12b9225b392f805a60d8304d915	TACGAAGGGGGCAAGCGTTGTTCGGAATCACTGGGCGTAAAGCGCACGCAGGCGGATTGATGAGTCGGGGGTGAAATCCCGGGGCTTAACCTCGGAACTGCCTTCGATACTGTCAGTCTTGAGTCCGGGAGAGGTGAGTGGAATTCCTAGTGTAGAGGTGAAATTCGTAGATATTAGGAAGAACACCAGTGGCGAAGGCGGCTCACTGGCCCGGTACTGACGCTCAGGTGCGAAAGCGTGGGGAGCAAACA	d__Bacteria; p__Proteobacteria; c__Alphaproteobacteria; o__Rhizobiales; f__Rhodomicrobiaceae; g__Rhodomicrobium	0.901274	19	0	0	0	0	23	0	0	0	0	0
b1b1b374bcd149722de0d73a9f137992	TACGAAGGGGGCTAGCGTTGCTCGGAATCACTGGGCGTAAAGGGTGCGTAGGCGGGTCTTTAAGTCAGGGGTGAAATCCTGGAGCTCAACTCCAGAACTGCCTTTGATACTGAGGATCTTGAGTTCGGGAGAGGTGAGTGGAACTGCGAGTGTAGAGGTGAAATTCGTAGATATTCGCAAGAACACCAGTGGCGAAGGCGGCTCACTGGCCCGATACTGACGCTGAGGCACGAAAGCGTGGGGAGCAAACA	d__Bacteria; p__Proteobacteria; c__Alphaproteobacteria; o__Rhizobiales; f__Xanthobacteraceae	0.999988	362	0	0	0	0	0	0	0	163	0	0
c5b0f6812c30b8cf1faba5bba1041062	TACGAAGGGGGCTAGCGTTGCTCGGAATCACTGGGCGTAAAGCGCACGTAGGCGGCTTGTTAAGTCAGGGGTGAAATCCTGGAGCTCAACTCCAGAACTGCCCTTGATACTGACGAGCTCGAGTTCGGGAGAGGTGAGTGGAACTGCGAGTGTAGAGGTGAAATTCGTAGATATTCGCAAGAACACCAGTGGCGAAGGCGGCTCACTGGCCCGATACTGACGCTGAGGTGCGAAAGCGTGGGGAGCAAACA	d__Bacteria; p__Proteobacteria; c__Alphaproteobacteria; o__Rhizobiales; f__Xanthobacteraceae	0.994339	58	0	0	0	0	0	0	0	0	0	0
2c74b621db9887574209abd1e0b0e93b	TACGAAGGGGGCTAGCGTTGCTCGGAATCACTGGGCGTAAAGCGCACGTAGGCGGCTTGTTAAGTCAGGGGTGAAATCCTGGAGCTCAACTCCAGAACTGCCTTTGATACTGGCGAGCTTGAGTCCGGGAGAGGTGAGTGGAACTGCGAGTGTAGAGGTGAAATTCGTAGATATTCGCAAGAACACCAGTGGCGAAGGCGGCTCACTGGCCCGGTACTGACGCTGAGGTGCGAAAGCGTGGGGAGCAAACA	d__Bacteria; p__Proteobacteria; c__Alphaproteobacteria; o__Rhizobiales; f__Xanthobacteraceae	0.997542	26	0	0	0	0	0	0	0	0	0	0
508295974fcaaef458092a1eb5eb1498	TACGAAGGGGGCTAGCGTTGCTCGGAATCACTGGGCGTAAAGCGCACGTAGGCGGCTTCTTAAGTCGGAGGTGAAATCCTGGAGCTCAACTCCAGAACTGCCTTCGATACTGAGGAGCTCGAGTCCGGGAGAGGTGAGTGGAACTGCGAGTGTAGAGGTGAAATTCGTAGATATTCGCAAGAACACCAGTGGCGAAGGCGGCTCACTGGCCCGGTACTGACGCTGAGGTGCGAAAGCGTGGGGAGCAAACA	d__Bacteria; p__Proteobacteria; c__Alphaproteobacteria; o__Rhizobiales; f__Xanthobacteraceae	0.998475	0	0	0	0	0	15	0	0	0	0	0
87abb9481626f51b6722d1b90827d17f	TACGAAGGGGGCTAGCGTTGCTCGGAATCACTGGGCGTAAAGCGCACGTAGGCGGGTCGTTAAGTCGGGGGTGAAATCCTGGAGCTCAACTCCAGAACTGCCTTCGATACTGGCGATCTTGGAGTCCGGGAGAGGTGGGTGGAACTGCGAGTGTAGAGGTGAAATTCGTAGATATTCGCAAGAACACCAGTGGCGAAGGCGGCTCACTGGCCCGGTACTGACGCTGAGGTGCGAAAGCGTGGGGAGCAAACA	d__Bacteria; p__Proteobacteria; c__Alphaproteobacteria; o__Rhizobiales; f__Xanthobacteraceae	0.87975	0	0	0	0	0	14	0	0	0	0	0
d4a5499b22ebcc23e725464ee016c371	TACGAAGGGGGCTAGCGTTGCTCGGAATCACTGGGCGTAAAGGGTGCGTAGGCGGGTCTTTAAGTCAGGGGTGAAATCCTGGAGCTCAACTCCAGAACTGCCTTTGATACTGAAGATCTTGAGTTCGGGAGAGGTGAGTGGAACTGCGAGTGTAGAGGTGAAATTCGTAGATATTCGCAAGAACACCAGTGGCGAAGGCGGCTCACTGGCCCGATACTGACGCTGAGGCACGAAAGCGTGGGGAGCAAACA	d__Bacteria; p__Proteobacteria; c__Alphaproteobacteria; o__Rhizobiales; f__Xanthobacteraceae; g__Bradyrhizobium	0.829799	0	282	46	0	0	0	0	0	0	0	0
b53f3eb78e362f8eab6362f0fd71a3fe	TACGAAGGGGGCTAGCGTTGCTCGGAATCACTGGGCGTAAAGGGTGCGTAGGCGGGTCTTTAAGTCAGGGGTGAAATCCTGGAGCTCAACTCCAGAACTGCCTTTGATACTGAAGATCTTGAGTCCGGGAGAGGTGAGTGGAACTGCGAGTGTAGAGGTGAAATTCGTAGATATTCGCAAGAACACCAGTGGCGAAGGCGGCTCACTGGCCCGGTACTGACGCTGAGGCACGAAAGCGTGGGGAGCAAACA	d__Bacteria; p__Proteobacteria; c__Alphaproteobacteria; o__Rhizobiales; f__Xanthobacteraceae; g__Bradyrhizobium	0.955691	0	0	0	0	28	0	0	0	0	0	0
14e67795529cde994e429433a51a5a4a	TACGAAGGGGGCTAGCGTTGCTCGGAATCACTGGGCGTAAAGGGTGCGTAGGCGGGTTTCTAAGTCAGAGGTGAAATCCTGGAGCTCAACTCCAGAACTGCCTTTGATACTGGAAGTCTTGAGTATGGGAGAGGTGAGTGGAACTGCGAGTGTAGAGGTGAAATTCGTAGATATTCGCAAGAACACCAGTGGCGAAGGCGGCTCACTGGCCCATTACTGACGCTGAGGCACGAAAGCGTGGGGAGCAAACA	d__Bacteria; p__Proteobacteria; c__Alphaproteobacteria; o__Rhizobiales; f__Xanthobacteraceae; g__Rhodopseudomonas	0.755913	0	0	0	0	0	0	241	6	7	0	0
d54bd5f0ff339d8660fb337ea30fb455	TACGAAGGGGGCTAGCGTTGCTCGGAATCACTGGGCGTAAAGCGCACGTAGGCGGACTCTTAAGTCGGTGGTGAAATCCTGGAGCTCAACTCCAGAACTGCCTTCGATACTGGGAGTCTCGAGTTCGGGAGAGGTGAGTGGAACTGCGAGTGTAGAGGTGAAATTCGTAGATATTCGCAAGAACACCAGTGGCGAAGGCGGCTCACTGGCCCGATACTGACGCTGAGGTGCGAAAGCGTGGGGAGCGAATG	d__Bacteria; p__Proteobacteria; c__Alphaproteobacteria; o__Rhizobiales; f__Xanthobacteraceae; g__uncultured	0.914215	0	0	0	0	4	0	0	0	0	0	0
b21c51e2305f518c21abb0f010a0e14c	TACGGAGGGGGTTAGCGTTGTTCGGAATTACTGGGCGTAAAGCGCGCGTAGGCGGATTAGTCAGTTAGAGGTGAAATCCCAGGGCTCAACCCTGGAACTGCCTTTAATACTGCTAGTCTTGAGTTCGAGAGAGGTGAGTGGAATTCCGAGTGTAGAGGTGAAATTCGTAGATATTCGGAGGAACACCAGTGGCGAAGGCGGCTCACTGGCTCGATACTGACGCTGAGGTGCGAAAGTGTGGGGAGCAAACA	d__Bacteria; p__Proteobacteria; c__Alphaproteobacteria; o__Rhodobacterales; f__Rhodobacteraceae	0.999879	9	0	0	0	100	0	0	0	0	0	0
798125d58ea7e4eb0d023d7471cc544a	TACGGAGGGGGCTAGCGTTGTTCGGAATTACTGGGCGTAAAGCGCGCGTAGGCGGATTGGAAAGTTGGAGGTGAAATCCCAGGGCTCAACCTTGGAACTGCCTTCAAAACTATCAGTCTAGAGATCGAGAGAGGTGAGTGGAATTCCGAGTGTAGAGGTGAAATTCGTAGATATTCGGAGGAACACCAGTGGCGAAGGCGGCTCACTGGCTCGATACTGACGCTGAGGTGCGAAAGCGTGGGGAGCAAACA	d__Bacteria; p__Proteobacteria; c__Alphaproteobacteria; o__Rhodobacterales; f__Rhodobacteraceae	0.982367	0	0	0	11	12	0	0	0	0	0	0
dc0d0065d5eefed48e6c7a509ae8b89d	TACGGAGGGGGTTAGCGTTGTTCGGAATTACTGGGCGTAAAGCGCGCGTAGGCGGACCAGAAAGTTGGGGGTGAAATCCCGGGGCTCAACCCCGGAACTGCCTCCAAAACTCCTGGTCTTGAGTTCGAGAGAGGTGAGTGGAATTCCGAGTGTAGAGGTGAAATTCGTAGATATTCGGAGGAACACCAGTGGCGAAGGCGGCTCACTGGCTCGATACTGACGCTGAGGTGCGAAAGTGTGGGGAGCAAACA	d__Bacteria; p__Proteobacteria; c__Alphaproteobacteria; o__Rhodobacterales; f__Rhodobacteraceae	0.999968	0	0	0	15	0	0	0	0	0	0	0
972e7ed6f64298a6eb319885c684df10	TACGGAGGGGGCTAGCGTTGTTCGGAATTACTGGGCGTAAAGCGCGCGTAGGCGGATTGGAAAGTTGGGGGTGAAATCCCAGGGCTCAACCCTGGAACTGCCTTCAAAACTCCCAGTCTGGAGTTCGAGAGAGGTGAGTGGAATTCCGAGTGTAGAGGTGAAATTCGTAGATATTCGGAGGAACACCAGTGGCGAAGGCGGCTCACTGGCTCGATACTGACGCTGAGGTGCGAAAGCGTGGGGAGCAAACA	d__Bacteria; p__Proteobacteria; c__Alphaproteobacteria; o__Rhodobacterales; f__Rhodobacteraceae	0.996505	0	0	0	0	14	0	0	0	0	0	0
e422e7c9e8cf98f327084729cd5ac8e2	TACGGAGGGGGCTAGCGTTGTTCGGAATTACTGGGCGTAAAGCGCACGTAGGCGGACTGGAAAGTCAGAGGTGAAATCCCAGGGCTCAACCTTGGAACTGCCTTTGAAACTATCAGTCTGGAGTTCGAGAGAGGTGAGTGGAATTCCGAGTGTAGAGGTGAAATTCGTAGATATTCGGAGGAACACCAGTGGCGAAGGCGGCTCACTGGCTCGATACTGACGCTGAGGTGCGAAAGCGTGGGTAGCAAACA	d__Bacteria; p__Proteobacteria; c__Alphaproteobacteria; o__Rhodobacterales; f__Rhodobacteraceae; g__Paracoccus	0.891274	0	0	0	0	11	0	0	0	0	0	0
f146dc4b72c988a0594626010b1cc9d4	TACGGAGGGGGCTAGCGTTGTTCGGAATTACTGGGCGTAAAGCGCACGTAGGCGGACCGGAAAGTTGGGGGTGAAATCCCGGGGCTCAACCTCGGAACTGCCTTCAAAACTACTGGTCTTGAGTTCGAGAGAGGTGAGTGGAATTCCGAGTGTAGAGGTGAAATTCGTAGATATTCGGAGGAACACCAGTGGCGAAGGCGGCTCACTGGCTCGATACTGACGCTGAGGTGCGAAAGCGTGGGGAGCAAACA	d__Bacteria; p__Proteobacteria; c__Alphaproteobacteria; o__Rhodobacterales; f__Rhodobacteraceae; g__Paracoccus	0.790472	0	0	0	0	0	6	0	0	0	0	0
84870b35a3053494db9119b1af633c9c	TACGGAGGGGGTTAGCGTTGTTCGGAATTACTGGGCGTAAAGCGCGCGTAGGCGGGTTGTTAAGTTAGAGGTGAAATCCCGGGGCTCAACCCCGGAACTGCCTTTAATACTGGCAACCTAGAGTTCGAGAGAGGTGAGTGGAATTCCGAGTGTAGAGGTGAAATTCGTAGATATTCGGAGGAACACCAGTGGCGAAGGCGGCTCACTGGCTCGATACTGACGCTGAGGTGCGAAAGTGTGGGGAGCAAACA	d__Bacteria; p__Proteobacteria; c__Alphaproteobacteria; o__Rhodobacterales; f__Rhodobacteraceae; g__Shimia	0.897162	0	0	0	0	7	0	0	0	0	0	0
3cb06065c8c4384067de0a3271ca9fd5	TACGAAGGGGGCAAGCGTTGTTCGGAATTACTGGGCGTAAAGGGAGTGTAGGTTGTATTACAAGATAGTGGTGAAATCCCGGGGCTTAACCTCGGAACTGCCATTATAACTGTAATGCTAGAGTGACAGAGAGGTTAGTGGAATACCCAGTGTAGAGGTGAAATTCGTAGATATTGGGTGGAACACCGGTGGCGAAGGCGACTAACTGGCTGTATACTGACACTGAGGCTCGAAAGCATGGGGATCAAACA	d__Bacteria; p__Proteobacteria; c__Alphaproteobacteria; o__Rhodospirillales; f__uncultured; g__uncultured	0.869499	10	0	0	0	16	0	0	0	0	0	0
51ea6e3dca1a5feea11acdbe3db02b6a	GCGAAGGGGGCGAGCGTTATTCGGAATCACTGGGCGTAAAGCGTGCGTAGGCTGTTTTGTAAGTCAGAAGTGAAAGCCCAGGGCTCAACCTTGGAATTGCTTTTGAAACTACAAGACTTGAATTCGGGAGAGGATAGCGGAATTGTCAGTGTAGCAGTGAAATGCGTAGATATTGACAGGAACACCAGTGGCGCAAGCGGCTATCTGGACCGACATTGACGCTGAGGCACGAAAGCGTGGGGAGCAAACA	d__Bacteria; p__Proteobacteria; c__Alphaproteobacteria; o__Rhodospirillales; f__uncultured; g__uncultured	0.996288	0	0	0	0	8	0	0	0	0	0	0
[truncated: 1,147 more rows]

## Sheet: Table S7 SAL25-2 of microcosms
Table S7. Taxonomy table with the ASV counts in the microcosms amended with SAL25-2
[truncated: 722 more rows]

## Sheet: Table S8 Real-Time qPCR
Table S8. Real-Time quantitative PCR analysis in microcosms
[truncated: 24 more rows]
